# Supplementary material for: 4-Fluoro-2-({[(2R)-1-hy­droxy-1,1,3-tri­phenyl­propan-2-yl]imino}­meth­yl)phenol
Source: IUCrdata. 2020 Dec 11;5(Pt 12):x201580. doi: 10.1107/S2414314620015801 (PMC9462175; doi:10.1107/S2414314620015801)
Supplement: Supplementary file 1 [file x-05-x201580-sup1.cif]

##############################################################################
#                                                                            #
# This CIF contains the data for a data article accepted for                 #
# publication in IUCrData. It conforms to the requirements of                #
# Notes for Authors for IUCrData, and has been                               #
# peer reviewed under the auspices of IUCrData.                              #
#                                                                            #
# Full details of the Crystallographic Information File format               #
# are given in the paper "The Crystallographic Information File (CIF):       #
# a New Standard Archive File for Crystallography" by S. R. Hall, F. H.      #
# Allen and I. D. Brown [Acta Cryst. (1991), A47, 655-685].                  #
#                                                                            #
# The current version of the core CIF dictionary is obtainable from          #
# ftp://ftp.iucr.org/pub/cif_core.dic.                                       #
#                                                                            #
# Software is freely available for graphical display of the structure(s)     #
# in this CIF. For information consult the CIF software page                 #
# http://www.iucr.org/resources/cif/software.                                #
#                                                                            #
# This file may be used for bona fide research purposes within the           #
# scientific community so long as proper attribution is given to the data    # 
# article from which it was obtained.                                        #
#                                                                            #
##############################################################################
data_global
_audit_creation_method
;
Olex2 1.3-ac4
(compiled 2019.04.23 svn.r3594 for Rigaku Oxford Diffraction, GUI svn.r5739)
;
_journal_date_recd_electronic     2020-11-06
_journal_date_accepted     2020-12-02
_journal_name_full     'IUCrData'
_journal_year     2020
_journal_volume     5
_journal_issue     12
_journal_page_first     0
_journal_page_last     0
_journal_paper_category     HO
_journal_paper_doi     10.1107/S2414314620015801
_journal_coeditor_code     HB4369
_publ_contact_author_name     'Adam Johnson'
_publ_contact_author_address
;
Department of Chemistry
Harvey Mudd College
301 Platt Blvd.
Claremont, CA 91711
;
_publ_contact_author_email     'adam_johnson@hmc.edu'
_publ_contact_author_fax     ?
_publ_contact_author_phone     ?
_publ_section_title
;\
4-Fluoro-2-({[(2<i>R</i>)-1-hydroxy-1,1,3-triphenylpropan-2-yl]imino}methyl)\
phenol
;
_publ_section_title_footnote     .
loop_
    _publ_author_name
    _publ_author_footnote
    _publ_author_address
    'Sha, Fanrui' .
;
Department of Chemistry
Harvey Mudd College
301 Platt Blvd.
Claremont, CA 91711
USA
;
    'Johnson, Adam R.' .
;
Department of Chemistry
Harvey Mudd College
301 Platt Blvd.
Claremont, CA 91711
USA
;
_publ_section_synopsis
;
In the title compound, the salicylaldehyde alcohol group is engaged in an
intramolecular O---H...N hydrogen bond with the imine nitrogen atom, while the
tertiary alcohol is engaged in a weak intermolecular O---H...F hydrogen bond
with an adjacent molecule.
;
data_I
_database_code_depnum_ccdc_archive 'CCDC 1970566'
_chemical_name_systematic
;\
4-Fluoro-2-({[(2<i>R</i>)-1-hydroxy-1,1,3-triphenylpropan-2-yl]imino}methyl)\
phenol
;
_chemical_name_common     ?
_chemical_formula_moiety     'C28 H24 F N O2'
_chemical_formula_sum     'C28 H24 F N O2'
_chemical_formula_iupac     'C28 H24 F N O2'
_chemical_formula_weight     425.48
_chemical_melting_point     ?
_chemical_absolute_configuration     syn
_space_group_crystal_system     orthorhombic
_space_group_name_H-M_alt     'P 21 21 21'
_space_group_name_Hall     'P 2ac 2ab'
loop_
    _space_group_symop_operation_xyz
    'x, y, z'
    '-x+1/2, -y, z+1/2'
    '-x, y+1/2, -z+1/2'
    'x+1/2, -y+1/2, -z'
_cell_length_a     6.0147(2)
_cell_length_b     18.8172(4)
_cell_length_c     20.4530(5)
_cell_angle_alpha     90
_cell_angle_beta     90
_cell_angle_gamma     90
_cell_volume     2314.87(11)
_cell_formula_units_Z     4
_cell_measurement_reflns_used     20629
_cell_measurement_theta_min     2.0080
_cell_measurement_theta_max     22.8260
_cell_measurement_temperature     293(2)
_exptl_crystal_description     block
_exptl_crystal_colour     'clear light yellow'
_exptl_crystal_size_max     0.292
_exptl_crystal_size_mid     0.267
_exptl_crystal_size_min     0.226
_exptl_crystal_density_diffrn     1.221
_exptl_crystal_density_meas     ?
_exptl_crystal_density_method     ?
_exptl_crystal_F_000     896
loop_
    _exptl_crystal_face_index_h
    _exptl_crystal_face_index_k
    _exptl_crystal_face_index_l
    _exptl_crystal_face_perp_dist
    5 -2 2 0.1216
    -5 0 -2 0.1406
    0 -1 0 0.1238
    2 -5 5 0.1021
    0 -5 -2 0.1231
    0 5 2 0.1410
    -2 5 -5 0.1394
    0 1 1 0.1445
    0 -1 -1 0.1260
    0 0 1 0.1130
    0 0 -1 0.1130
    0 3 -5 0.1133
    0 -3 5 0.1336
    0 1 -1 0.1078
    -2 3 5 0.1651
    2 -2 -5 0.1449
    0 5 -3 0.1151
    2 5 -4 0.1504
    -2 -5 4 0.1983
_exptl_absorpt_coefficient_mu     0.082
_exptl_absorpt_correction_type     analytical
_exptl_absorpt_process_details
;
[CrysAlisPro (Rigaku OD, 2019); <i>ABSPACK</i> (Rigaku OD,
2017)]
;
_exptl_absorpt_correction_T_min     0.995
_exptl_absorpt_correction_T_max     0.996
_diffrn_ambient_temperature     293(2)
_diffrn_source     'fine-focus sealed X-ray tube'
_diffrn_radiation_type     'Mo K\a'
_diffrn_radiation_wavelength     0.71073
_diffrn_radiation_monochromator     graphite
_diffrn_measurement_device_type     'Rigaku XtaLAB Mini II'
_diffrn_measurement_device     'two-circle diffractometer'
_diffrn_measurement_method     '\w scans'
_diffrn_detector     'Hy-Pix Bantam HPC detector'
_diffrn_detector_area_resol_mean     10.0000
_diffrn_reflns_number     73250
_diffrn_reflns_av_R_equivalents     0.0439
_diffrn_reflns_av_unetI/netI     0.0237
_diffrn_reflns_theta_min     1.991
_diffrn_reflns_theta_max     28.280
_diffrn_reflns_theta_full     25.242
_diffrn_measured_fraction_theta_max     1.000
_diffrn_measured_fraction_theta_full     1.000
_diffrn_reflns_limit_h_min     -8
_diffrn_reflns_limit_h_max     8
_diffrn_reflns_limit_k_min     -25
_diffrn_reflns_limit_k_max     25
_diffrn_reflns_limit_l_min     -27
_diffrn_reflns_limit_l_max     27
_diffrn_radiation_probe     x-ray
loop_
    _refln_index_h
    _refln_index_k
    _refln_index_l
    _refln_F_squared_meas
    _refln_F_squared_sigma
    0 0 2 28.1 0.83
    0 0 -2 136.74 1.61
    0 0 2 26.54 0.82
    0 0 -2 0.02 0.44
    0 0 2 -0.04 0.39
    0 0 2 505.57 2.61
    0 0 -2 274.4 1.78
    0 0 -2 -0.03 0.43
    0 0 2 103.38 1.3
    0 0 2 258.22 2.06
    0 0 -2 524.43 2.71
    0 0 2 -0.02 0.44
    0 0 3 0.27 0.55
    0 0 -3 0.44 0.42
    0 0 -3 -0.66 0.77
    0 0 3 0.88 0.65
    0 0 3 0.21 0.62
    0 0 3 -0.1 0.58
    0 0 3 -0.36 0.69
    0 0 -3 0.43 0.51
    0 0 -3 0.11 0.6
    0 0 -3 0.65 0.65
    0 0 3 0.45 0.51
    0 0 -3 0.11 0.65
    0 0 3 0.41 0.58
    0 0 -3 0.2 0.41
    0 0 3 0.64 0.45
    0 0 3 -0.88 0.74
    0 0 -4 5446.54 153.09
    0 0 -4 5531.57 153.18
    0 0 -4 5340.38 152.9
    0 0 4 5155.91 152.91
    0 0 4 5360.62 153.12
    0 0 4 5124.69 152.78
    0 0 -4 5462.9 153.09
    0 0 4 5290.63 153.12
    0 0 -4 5440.57 152.8
    0 0 -4 5474.92 153.09
    0 0 -4 5240.45 152.95
    0 0 4 5313.56 152.97
    0 0 4 5112.45 153.06
    0 0 4 5559.54 153.06
    0 0 -4 5387.83 153.03
    0 0 4 5301.89 153.05
    0 0 -4 5395.72 152.89
    0 0 4 5427.04 152.89
    0 0 4 5395.01 153.15
    0 0 -4 5394.12 153.08
    0 0 5 -0.15 0.86
    0 0 -5 1.48 1.2
    0 0 -5 -0.14 0.72
    0 0 -5 1.18 1
    0 0 5 0.02 0.48
    0 0 -5 0.41 0.97
    0 0 5 0.55 1.03
    0 0 -5 0.32 0.49
    0 0 5 -0.05 1.1
    0 0 5 0.04 1.12
    0 0 -5 0.18 0.94
    0 0 5 -0.2 0.88
    0 0 -5 0.33 1.01
    0 0 -5 0.55 0.76
    0 0 5 0.07 0.8
    0 0 5 2.03 0.95
    0 0 5 0.19 0.6
    0 0 5 3.06 1.21
    0 0 -5 1.18 0.97
    0 0 -5 0.11 0.65
    0 0 -6 321.9 9.88
    0 0 -6 337.59 10.19
    0 0 6 342.42 10.28
    0 0 6 327.41 9.93
    0 0 -6 341.16 10.34
    0 0 -6 333.93 9.74
    0 0 6 335.6 10.26
    0 0 6 325.2 9.7
    0 0 -6 333.07 10.18
    0 0 -6 331.79 10.1
    0 0 6 326.73 10.16
    0 0 -6 349 10.21
    0 0 6 310.23 10
    0 0 -6 334.19 9.98
    0 0 6 331.99 10.12
    0 0 -6 323.89 10.18
    0 0 -6 333.79 10.22
    0 0 -6 319.92 9.87
    0 0 6 340.46 10.31
    0 0 6 329.66 9.87
    0 0 6 315.97 10.09
    0 0 7 -0.08 0.89
    0 0 -7 -0.6 0.85
    0 0 -7 -0.45 1.39
    0 0 7 1.21 0.55
    0 0 -7 0.21 0.58
    0 0 -7 0.25 1.12
    0 0 7 -0.14 1.29
    0 0 -7 2.18 1.18
    0 0 7 -0.84 1.33
    0 0 7 0.24 1.28
    0 0 -7 0.85 1.09
    0 0 7 -1.37 1.02
    0 0 -7 0.31 1.14
    0 0 7 -0.11 1.05
    0 0 -7 -0.09 0.89
    0 0 -7 -0.31 0.72
    0 0 7 0.41 0.74
    0 0 7 -0.94 1.12
    0 0 -7 -0.91 1.22
    0 0 -7 1.3 1.11
    0 0 7 -0.36 1.39
    0 0 8 305.7 9.1
    0 0 8 287.5 8.6
    0 0 -8 298.8 8.93
    0 0 8 178.75 8.57
    0 0 -8 281.78 8.54
    0 0 8 280.03 8.27
    0 0 -8 296.55 8.92
    0 0 8 318.13 9.15
    0 0 -8 296.33 8.35
    0 0 8 272.51 8.36
    0 0 8 297.05 8.92
    0 0 -8 291.48 8.86
    0 0 -8 288.72 8.66
    0 0 8 299.54 8.74
    0 0 -8 300.95 8.97
    0 0 8 281.98 8.8
    0 0 8 280.02 8.83
    0 0 -8 295.58 8.56
    0 0 8 308.06 9.16
    0 0 -8 290.33 9.02
    0 0 8 280.98 8.48
    0 0 -8 277.23 8.94
    0 0 -9 -0.1 1.53
    0 0 9 0.37 1
    0 0 9 -2.2 0.87
    0 0 -9 0.45 0.92
    0 0 -9 -0.47 1.16
    0 0 9 -0.09 0.57
    0 0 9 0.37 1.42
    0 0 -9 0.16 1.19
    0 0 9 0.04 0.71
    0 0 9 -0.27 1.47
    0 0 9 -0.79 1.26
    0 0 9 0.59 1.01
    0 0 -9 0.41 1.23
    0 0 9 0.14 1.08
    0 0 -9 0.29 1.25
    0 0 -9 0.18 0.85
    0 0 9 1.77 1.19
    0 0 -9 0.85 1.36
    0 0 -9 -0.16 1.28
    0 0 9 0.09 1.55
    0 0 -9 -0.45 0.83
    0 0 9 -0.33 0.82
    0 0 -10 0.11 0.95
    0 0 -10 -0.11 1.67
    0 0 10 11.94 1.87
    0 0 -10 1.65 1.27
    0 0 10 1.25 0.81
    0 0 -10 -0.69 1.24
    0 0 10 -0.1 1.57
    0 0 10 3.39 1.63
    0 0 10 -0.03 0.6
    0 0 -10 0.58 0.93
    0 0 -10 0.63 1.28
    0 0 -10 -0.24 1.29
    0 0 10 1.33 1.16
    0 0 10 1.9 1.12
    0 0 10 12.53 2.71
    0 0 -10 -1.33 1.5
    0 0 10 0.56 0.81
    0 0 10 1.13 1.16
    0 0 -10 0.11 0.86
    0 0 10 18.03 2.54
    0 0 -11 0.06 0.9
    0 0 -11 -0.12 1.66
    0 0 11 -0.77 1.17
    0 0 11 0.68 1.51
    0 0 11 0.36 0.79
    0 0 11 0.03 0.56
    0 0 11 -0.68 1.49
    0 0 11 -0.58 1.58
    0 0 11 0.56 1.15
    0 0 -11 0.28 0.96
    0 0 11 -0.93 1.21
    0 0 -11 -0.4 1.28
    0 0 -11 -0.43 1.28
    0 0 11 -1.05 1.75
    0 0 -11 0.1 1.41
    0 0 11 -0.06 0.86
    0 0 11 0.44 1.17
    0 0 -11 0.73 0.85
    0 0 12 14.76 1.57
    0 0 -12 -0.14 2.17
    0 0 12 15.04 1.19
    0 0 12 15.59 2.01
    0 0 12 12.44 1.97
    0 0 -12 13.85 1.78
    0 0 -12 12.81 1.39
    0 0 12 13.89 1.57
    0 0 12 8.3 1.89
    0 0 12 14.63 2.25
    0 0 -12 13.43 1.28
    0 0 -12 13.11 1.9
    0 0 -13 2.52 1.82
    0 0 13 0.52 1.22
    0 0 13 0.41 1.68
    0 0 13 0.95 1.7
    0 0 -13 0.88 1.37
    0 0 -13 -0.24 1.46
    0 0 13 -0.19 1.11
    0 0 13 0.58 1.63
    0 0 -13 0.82 0.97
    0 0 13 4.19 1.97
    0 0 -13 -0.43 0.92
    0 0 -13 -0.75 1.6
    0 0 -14 37.29 3
    0 0 14 31.11 2.66
    0 0 14 33.98 2.7
    0 0 14 33.14 2.61
    0 0 14 30.46 2.14
    0 0 -14 33.17 2.42
    0 0 -14 30.9 2.42
    0 0 14 31.34 2.84
    0 0 -14 34.36 2.66
    0 0 -15 0.35 1.87
    0 0 15 0.48 1.82
    0 0 15 2.06 1.91
    0 0 15 1.2 1.79
    0 0 -15 0.89 1.51
    0 0 -15 -2.2 1.74
    0 0 15 0.16 2.05
    0 0 -15 0.87 1.65
    0 0 -16 -0.19 2.07
    0 0 16 -3.06 2.28
    0 0 16 2.04 2.17
    0 0 -16 -0.14 1.66
    0 0 -16 0.44 1.61
    0 0 16 -1 2.13
    0 0 -16 1.09 1.92
    0 0 16 0.17 2.14
    0 0 -17 0.8 2.16
    0 0 17 0.18 2.13
    0 0 17 2 2.18
    0 0 -17 1.88 1.79
    0 0 17 0.3 2.24
    0 0 17 1.31 2.22
    0 0 -17 3.48 2.02
    0 0 -18 64.79 4.37
    0 0 18 66.22 4.27
    0 0 18 65.02 4.17
    0 0 -18 63.44 3.8
    0 0 18 53.22 3.8
    0 0 18 62.05 4.26
    0 0 -18 62.29 3.96
    0 0 -19 0.23 2.3
    0 0 19 1.23 2.2
    0 0 19 -2.26 2.42
    0 0 19 5.75 3.71
    0 0 19 3.58 2.79
    0 0 -19 1.49 2.17
    0 0 -20 7.41 2.69
    0 0 20 9.97 2.63
    0 0 20 4.56 2.35
    0 0 20 21 3.65
    0 0 20 9.35 3.13
    0 0 21 0.68 2.22
    0 0 21 0.91 2.35
    0 0 -21 -0.25 2.54
    0 0 21 7.03 2.79
    0 0 22 31.96 3.56
    0 0 22 33.34 3.55
    0 0 -22 31.85 3.71
    0 0 22 32.41 3.79
    0 0 23 -1.49 2.55
    0 0 23 1.24 2.37
    0 0 -23 2.79 2.83
    0 0 23 3.34 2.74
    0 0 24 2.58 2.53
    0 0 24 5.42 2.69
    0 0 -24 6.41 3.01
    0 0 24 4.02 3.09
    0 0 25 -0.27 2.78
    0 0 25 1.34 2.67
    0 0 -25 -2.12 3.01
    0 0 25 1.95 2.89
    0 0 26 4.97 2.76
    0 0 -26 11.02 3.26
    0 0 26 6.91 2.93
    0 0 26 8.09 3.28
    0 0 27 -1.71 2.75
    0 0 27 -2 2.7
    0 0 -27 2.61 2.91
    0 0 27 1.49 2.97
    0 0 28 0.29 3
    0 0 28 3.53 2.77
    0 0 -28 5.04 3.23
    0 0 28 2.76 3.45
    0 0 29 2.4 3
    0 0 29 4.5 3.07
    0 0 29 4.09 3.34
    0 1 2 0.53 1.45
    0 -1 -2 0.32 1.44
    0 -1 -2 990.6 4.38
    0 1 2 828.55 3.41
    0 -1 2 1014.4 4.19
    0 1 -2 135.75 2.1
    0 1 2 1015.22 4.07
    0 -1 2 993.4 4.32
    0 -1 2 978.07 4.29
    0 1 2 838.76 3.46
    0 1 2 508.18 3.3
    0 1 2 518.44 3.32
    0 -1 -2 362.25 2.56
    0 1 2 1066.67 4.52
    0 -1 2 865.47 4.02
    0 1 -2 -0.09 1.44
    0 -1 2 1037.95 4.11
    0 -1 -2 908.17 4.18
    0 -1 -2 12.18 1.57
    0 1 2 621.18 3.32
    0 -1 -2 655.1 3.41
    0 -1 2 1046.64 4.42
    0 1 -2 976.14 4.53
    0 1 2 842.68 4.21
    0 -1 3 284.71 8.55
    0 1 3 295.54 8.46
    0 -1 3 300.55 8.57
    0 1 -3 288.64 8.35
    0 1 -3 292.72 8.57
    0 -1 -3 283.22 8.43
    0 -1 -3 284.49 8.58
    0 -1 3 280.69 8.35
    0 -1 -3 288.25 8.53
    0 1 3 274.82 8.37
    0 -1 -3 297.15 8.4
    0 1 3 287.46 8.55
    0 -1 3 297.14 8.56
    0 1 3 297.47 8.57
    0 -1 -3 294.31 8.54
    0 1 -3 282.65 8.42
    0 1 -3 280.2 8.48
    0 1 3 287.98 8.54
    0 1 3 284.96 8.33
    0 -1 3 288.6 8.49
    0 -1 3 277.96 8.49
    0 -1 3 287.28 8.42
    0 -1 -3 306.7 8.54
    0 -1 -3 286.17 8.33
    0 1 -3 283.52 8.49
    0 -1 -3 294.29 8.56
    0 -1 3 285.33 8.55
    0 -1 -3 279.78 8.39
    0 1 3 290.18 8.45
    0 1 3 280.25 8.37
    0 1 -3 293.71 8.6
    0 1 3 287.16 8.6
    0 -1 3 188.66 8.42
    0 -1 -3 281.84 8.46
    0 1 -4 1114.91 32.31
    0 -1 -4 1152.3 32.41
    0 1 -4 1127.04 32.6
    0 -1 -4 1128.24 32.62
    0 1 4 1130.28 32.42
    0 1 4 1157.8 32.58
    0 -1 4 1164.58 32.59
    0 -1 4 1104.38 32.56
    0 -1 4 1086.37 32.31
    0 -1 4 1163.8 32.6
    0 -1 -4 1109.62 32.35
    0 1 4 1132.58 32.58
    0 -1 -4 1150.74 32.54
    0 1 4 1144.92 32.32
    0 -1 -4 1144.52 32.54
    0 1 -4 1100.04 32.47
    0 1 4 1122.53 32.33
    0 -1 4 1097.52 32.49
    0 1 4 1161.51 32.55
    0 1 4 1170.17 32.55
    0 -1 -4 1180.16 32.54
    0 -1 4 1125.97 32.42
    0 -1 -4 1124.28 32.56
    0 1 -4 1099.53 32.43
    0 1 -4 1162.3 32.48
    0 -1 -4 1129.72 32.32
    0 -1 4 1076.38 32.47
    0 -1 -4 1055.59 32.39
    0 -1 4 1107.55 32.21
    0 1 4 1111.18 32.61
    0 -1 -4 1106.1 32.43
    0 1 -4 1102.15 32.21
    0 1 -4 1138.43 32.62
    0 -1 4 1105.16 32.57
    0 1 4 1073.05 32.38
    0 1 4 1132.6 32.42
    0 -1 4 1106.84 32.57
    0 1 -5 2294.4 65.51
    0 1 -5 2273.27 65.24
    0 -1 5 2295.19 65.57
    0 1 5 2342.46 65.57
    0 -1 5 2234.06 65.24
    0 -1 5 2211.78 65.53
    0 1 5 2269.65 65.35
    0 -1 -5 2172.15 65.59
    0 1 -5 2227.38 65.59
    0 -1 -5 2304.65 65.32
    0 1 -5 2345.38 65.52
    0 -1 -5 2262.46 65.5
    0 -1 -5 2356.98 65.27
    0 1 5 2316.4 65.57
    0 -1 -5 2282.14 65.5
    0 1 5 2265.88 65.21
    0 -1 5 2371.28 65.59
    0 -1 5 2301.15 65.46
    0 1 5 2238.2 65.5
    0 -1 -5 2295.93 65.26
    0 1 -5 2293.34 65.42
    0 1 5 2248.78 65.27
    0 1 5 2270.66 65.5
    0 1 -5 2338.92 65.43
    0 -1 -5 2315.22 65.49
    0 -1 5 2250.05 65.37
    0 -1 -5 2315.55 65.55
    0 1 -5 2339.67 65.42
    0 -1 5 2268.65 65.45
    0 1 5 2189.08 65.58
    0 -1 -5 2309.83 65.36
    0 -1 5 2310.97 65.57
    0 -1 -5 2209.55 65.38
    0 -1 5 2313.94 65.14
    0 1 -5 2196.56 65.14
    0 1 5 2242.67 65.34
    0 1 -5 2190.18 65.48
    0 1 5 2165.94 65.34
    0 1 -5 2201.7 65.57
    0 -1 5 2262.64 65.53
    0 1 6 437.93 13.63
    0 -1 -6 470.84 13.99
    0 1 6 470.26 13.93
    0 1 -6 473.18 13.53
    0 -1 -6 446.35 13.59
    0 -1 6 454.32 13.87
    0 -1 6 451.33 13.9
    0 -1 6 445.93 13.53
    0 1 -6 455.82 13.94
    0 1 -6 470.81 13.83
    0 -1 -6 478.75 13.54
    0 1 -6 484.55 13.85
    0 -1 -6 460.26 13.82
    0 -1 6 468.13 13.26
    0 -1 -6 453.59 13.82
    0 1 6 476.8 13.94
    0 -1 6 436.74 13.27
    0 1 6 456.08 13.44
    0 -1 6 457.52 13.91
    0 1 -6 451.9 13.69
    0 1 6 432.64 13.82
    0 1 -6 447.84 13.74
    0 -1 -6 447.46 13.85
    0 -1 -6 467.18 13.55
    0 1 6 449.83 13.57
    0 -1 6 448.66 13.77
    0 1 -6 472.34 13.75
    0 -1 -6 447.43 13.8
    0 1 6 445.59 13.79
    0 -1 6 444.46 13.74
    0 -1 6 468.24 13.7
    0 1 6 444.45 13.67
    0 -1 -6 458.44 13.72
    0 1 6 449.35 13.6
    0 -1 6 464.13 13.4
    0 -1 6 467.63 13.85
    0 -1 6 462.21 13.93
    0 1 6 454.71 13.97
    0 1 -6 462.68 13.86
    0 1 -6 454.23 13.4
    0 1 -6 465.36 13.94
    0 -1 -6 467.8 13.64
    0 1 -7 770.67 22.69
    0 -1 7 790.69 23.16
    0 1 -7 785.83 23.05
    0 1 -7 790.94 23.22
    0 1 7 802.99 23.17
    0 -1 -7 753.75 22.77
    0 -1 7 749.82 22.7
    0 -1 7 790.7 23.1
    0 -1 -7 762 23.21
    0 1 7 788.04 22.82
    0 -1 -7 781.02 23.04
    0 -1 -7 787.74 22.67
    0 1 7 800.56 23.17
    0 -1 7 785.27 23.17
    0 1 7 776.35 22.61
    0 -1 7 772.84 22.4
    0 -1 -7 770.19 23.04
    0 1 -7 783.4 23.05
    0 -1 7 768.73 22.44
    0 -1 -7 775.84 23
    0 1 -7 798.4 22.95
    0 -1 -7 780.56 23.11
    0 1 -7 802.6 22.9
    0 1 7 808.17 23.03
    0 1 -7 771.15 22.97
    0 1 7 762.86 22.78
    0 -1 -7 775.01 22.74
    0 -1 7 780.8 22.91
    0 -1 7 738.96 22.94
    0 -1 7 737.19 22.97
    0 1 7 806.02 23.08
    0 1 7 791.72 23.22
    0 1 -7 795.72 23.09
    0 1 -7 763.13 22.58
    0 -1 -7 765.82 22.96
    0 -1 7 777.55 22.57
    0 -1 7 753.25 23.03
    0 1 7 784.84 22.89
    0 -1 -7 799.24 23.12
    0 1 -7 795.76 23.19
    0 -1 -7 752.61 22.82
    0 -1 7 794.16 23.18
    0 1 7 763.28 22.77
    0 1 -8 63.85 2.8
    0 -1 8 55.84 2.41
    0 -1 -8 60.86 2.44
    0 -1 8 64.03 2.97
    0 -1 -8 0.53 2.96
    0 -1 8 59.09 2.77
    0 1 -8 0.26 3.01
    0 1 8 62.27 2.56
    0 1 -8 58.14 2.41
    0 1 8 61.76 2.94
    0 1 8 60.82 2.24
    0 -1 8 61.85 2.89
    0 -1 8 62.44 2.02
    0 -1 -8 61.43 2.75
    0 -1 8 60.11 2.09
    0 -1 -8 60.91 2.32
    0 1 -8 66.82 2.81
    0 -1 -8 65.18 2.79
    0 1 8 58.64 2.89
    0 -1 8 59.87 2.62
    0 -1 8 62.36 2.77
    0 -1 -8 64.38 2.87
    0 1 -8 59.54 2.55
    0 1 8 62.73 2.73
    0 -1 -8 60.96 2.74
    0 1 8 62.27 2.5
    0 -1 -8 61.85 2.41
    0 1 -8 62.21 2.7
    0 1 -8 66.26 2.72
    0 1 8 66.96 2.89
    0 -1 8 61.95 2.66
    0 -1 8 64.13 2.98
    0 1 8 60.84 2.45
    0 -1 -8 62.48 2.73
    0 1 -8 58.52 2.25
    0 -1 -8 66.65 2.53
    0 1 8 64.53 2.64
    0 -1 8 63.81 2.79
    0 1 -8 59.53 2.94
    0 -1 8 64.72 2.27
    0 1 -8 65.17 2.88
    0 -1 -8 63.78 2.91
    0 1 8 61.2 2.99
    0 -1 -9 0.1 2.29
    0 1 9 30.47 1.85
    0 -1 9 30.95 1.68
    0 -1 -9 28.73 1.69
    0 -1 9 34.13 2.24
    0 1 -9 29.4 1.95
    0 1 -9 0.2 2.2
    0 -1 9 28.16 2.01
    0 1 -9 32.41 1.62
    0 1 9 32.06 2.2
    0 -1 -9 33.27 2.03
    0 -1 -9 32.02 2.07
    0 1 -9 33.86 2.01
    0 -1 9 31.45 1.2
    0 1 9 36.66 2.32
    0 -1 -9 30.95 1.52
    0 1 9 30.74 1.42
    0 -1 9 29.97 1.3
    0 -1 9 29.53 2.17
    0 1 -9 28.83 1.96
    0 -1 -9 28.89 1.97
    0 1 -9 31.83 1.82
    0 1 9 29.61 1.9
    0 -1 -9 29.11 1.67
    0 -1 9 29.12 1.89
    0 -1 9 31.31 1.84
    0 1 -9 31.4 2.02
    0 1 9 31.87 2.13
    0 -1 9 28.26 2.04
    0 -1 -9 33.27 2.13
    0 1 9 30.3 1.76
    0 -1 9 33.64 2.35
    0 -1 -9 29.79 2.03
    0 1 9 26.75 1.81
    0 -1 -9 29.84 2.04
    0 -1 9 30.74 2.02
    0 1 9 31.75 2.39
    0 1 -9 30.52 1.47
    0 1 9 29.72 1.62
    0 -1 -9 27.42 1.65
    0 1 -9 29.86 2.13
    0 1 -9 30.57 2.18
    0 -1 9 30.37 1.47
    0 -1 -10 59.85 2.52
    0 -1 -10 0.45 3.22
    0 1 -10 53.31 2.38
    0 -1 10 60.73 3.07
    0 1 -10 0.44 3.22
    0 -1 10 65.86 3.06
    0 -1 10 93.37 3.36
    0 1 10 59.59 2.68
    0 1 10 60.89 3.15
    0 1 -10 59.35 2.9
    0 -1 -10 56.01 2.31
    0 -1 10 56.32 3.08
    0 1 10 56.29 2.21
    0 -1 10 57.1 2.11
    0 -1 -10 59.15 2.88
    0 1 10 58.69 3.12
    0 -1 -10 57.12 2.86
    0 1 -10 62.23 2.97
    0 -1 10 55.79 2
    0 -1 -10 63.74 2.87
    0 -1 -10 56.75 2.9
    0 1 10 58.3 3.13
    0 -1 10 57.22 2.75
    0 1 -10 63.8 3.04
    0 1 -10 61.02 2.64
    0 1 -10 57.84 2.81
    0 -1 -10 57.31 2.45
    0 -1 10 56.57 2.77
    0 -1 10 92.22 4.12
    0 1 10 55.28 2.53
    0 1 10 65.22 2.87
    0 -1 10 56.47 2.84
    0 1 -10 55.82 2.29
    0 1 10 63.37 3.31
    0 1 10 65.56 2.53
    0 1 10 63.52 2.74
    0 1 -10 60.16 3.1
    0 -1 10 74.95 3.69
    0 -1 -10 57.73 2.54
    0 -1 10 57.08 2.29
    0 -1 -10 59.07 2.87
    0 1 -11 -0.24 1.61
    0 -1 -11 1.14 1
    0 -1 11 -0.55 1.43
    0 1 -11 1.16 1
    0 1 11 -0.28 1.24
    0 -1 -11 0.75 1.74
    0 -1 11 1.49 0.7
    0 -1 11 1.26 1.57
    0 -1 -11 0.99 0.81
    0 -1 11 1.83 1.57
    0 1 11 0.57 1.67
    0 1 11 1.11 0.69
    0 1 11 1.38 1.6
    0 1 11 1.61 1.6
    0 -1 -11 1.05 1.37
    0 1 -11 0.68 1.4
    0 1 -11 0.2 1.37
    0 1 -11 0.38 1.33
    0 1 -11 0.68 0.95
    0 -1 11 0.96 1.2
    0 -1 -11 0.99 0.92
    0 -1 -11 1.15 1.29
    0 -1 11 -1.44 1.9
    0 -1 11 2.53 1.2
    0 1 11 3.1 1.09
    0 -1 11 0.53 0.81
    0 -1 11 0.12 1.71
    0 -1 11 1.13 1.24
    0 1 11 1.32 1.16
    0 1 11 -0.83 1.9
    0 -1 -11 1.97 1.01
    0 1 -11 2.15 1.6
    0 1 11 0.75 0.94
    0 -1 -11 1.16 1.38
    0 1 -11 2.8 0.84
    0 -1 12 142.87 5.05
    0 1 12 164.39 5.86
    0 1 -12 0.94 5.99
    0 1 12 144.52 5.13
    0 -1 12 156.72 5.82
    0 -1 -12 1.64 5.89
    0 1 12 146.99 4.92
    0 -1 12 160.15 5.86
    0 1 12 156.03 5.84
    0 -1 12 139.19 5.51
    0 -1 12 150.5 5.38
    0 1 -12 147.37 5.5
    0 1 -12 147.64 5.57
    0 1 12 147.38 5.68
    0 1 -12 154.46 5.24
    0 1 12 142.55 5.18
    0 -1 -12 145.15 5.58
    0 -1 -12 152.38 5.07
    0 -1 -12 141.94 5.54
    0 1 12 150.24 4.99
    0 -1 -12 150.81 5.11
    0 1 -12 151.83 4.87
    0 1 12 150.86 5.91
    0 1 12 154.96 5.32
    0 -1 12 150.23 5.84
    0 1 -12 146.57 5.73
    0 -1 13 180.2 6.12
    0 -1 13 184.58 6.95
    0 1 -13 181.53 7.07
    0 -1 -13 191.85 7.16
    0 1 13 168.35 6.2
    0 1 13 179.07 6.94
    0 -1 13 187.28 7
    0 1 13 190.16 6.99
    0 1 13 175.63 6.71
    0 1 -13 181.14 6.74
    0 1 -13 177.29 6.6
    0 -1 13 173.39 6.65
    0 -1 13 170.77 6.45
    0 -1 -13 178.63 6.75
    0 1 13 174.04 6.27
    0 1 -13 183.13 6.95
    0 1 13 172.75 6.99
    0 -1 -13 182.14 6.7
    0 -1 -13 184.76 6.22
    0 -1 13 185.01 7.03
    0 1 14 22.13 1.88
    0 1 -14 30.45 2.7
    0 -1 -14 25.89 2.68
    0 -1 14 22.5 2.51
    0 1 14 26.24 2.56
    0 -1 14 23.69 2.4
    0 1 14 25.75 2.52
    0 1 -14 22.95 2.11
    0 -1 -14 20.67 2.05
    0 1 -14 23.95 2.33
    0 -1 14 22.51 2.35
    0 -1 -14 20.9 2.27
    0 1 14 24.97 2.34
    0 1 14 20.38 1.8
    0 -1 -14 21.29 1.75
    0 -1 14 21.97 2.59
    0 1 14 20.06 2.63
    0 -1 -14 24.47 2.31
    0 1 -14 18.54 2.27
    0 -1 -15 -1.05 2.07
    0 1 -15 -0.17 2.08
    0 1 15 -0.16 1.82
    0 1 15 3.67 2.04
    0 -1 15 -3.03 1.96
    0 -1 15 0.64 2
    0 -1 -15 -0.12 1.5
    0 1 -15 1.1 1.73
    0 1 -15 -0.52 1.54
    0 1 15 2.04 1.85
    0 -1 -15 -0.43 1.64
    0 -1 15 1.19 1.88
    0 -1 15 0.97 1.92
    0 1 15 2.31 2.09
    0 1 -15 -2.93 2.12
    0 -1 -15 1.36 1.7
    0 1 -16 167.94 7.27
    0 -1 16 176.45 7.1
    0 1 16 168.15 7.04
    0 -1 -16 176.99 7.32
    0 1 16 162.05 6.94
    0 -1 16 171.4 7.08
    0 -1 -16 164.52 6.79
    0 -1 16 167.26 7.01
    0 1 -16 162.42 6.67
    0 1 16 166.17 6.77
    0 1 -16 173.37 6.83
    0 -1 16 177.27 7.3
    0 1 16 166.87 7.17
    0 -1 -16 160.16 6.66
    0 1 -16 179.9 7.07
    0 1 -17 10.47 2.51
    0 -1 -17 12.26 2.54
    0 1 17 13.45 2.57
    0 -1 17 10.9 2.39
    0 -1 17 10.36 2.29
    0 1 17 11.85 2.57
    0 -1 17 7.93 2.4
    0 1 -17 9.45 1.96
    0 1 -17 10.24 2.18
    0 -1 -17 11.62 2.24
    0 1 17 10.49 2.36
    0 -1 17 10.61 2.63
    0 1 17 9.8 2.75
    0 1 -17 12.24 2.45
    0 -1 -17 12.17 2.28
    0 1 -18 123.94 6.18
    0 -1 -18 116.67 6.18
    0 -1 18 128.38 6.04
    0 1 18 124.53 6.01
    0 -1 18 125.93 6.01
    0 1 18 124.97 6.08
    0 1 18 123.61 5.71
    0 -1 18 122.58 5.82
    0 1 -18 122.94 5.54
    0 1 -18 127.28 6.04
    0 1 18 128.99 6.22
    0 -1 18 122.11 6.16
    0 1 -19 27.75 3.28
    0 -1 -19 29.58 3.33
    0 1 19 33.02 3.29
    0 -1 19 26.04 3.22
    0 1 19 24.81 3.13
    0 -1 19 26.01 3.16
    0 1 -19 22.8 2.69
    0 -1 19 47.39 4.9
    0 1 19 26.61 3.48
    0 1 -19 26.93 3.12
    0 1 19 27.59 3.65
    0 -1 19 36.25 3.77
    0 -1 -20 5.06 2.51
    0 1 -20 4.98 2.54
    0 -1 20 9.1 2.53
    0 1 20 8.88 2.57
    0 1 20 6.93 2.51
    0 -1 20 5.41 2.44
    0 1 20 12.99 3.09
    0 -1 20 14.2 3.86
    0 1 -20 6.37 2.54
    0 1 20 7.85 2.89
    0 -1 20 5.09 3.09
    0 -1 21 0.45 2.43
    0 -1 21 -0.68 2.31
    0 1 21 0.46 2.37
    0 1 21 -3.19 2.48
    0 1 -21 2.5 2.6
    0 -1 -21 1.27 2.46
    0 1 21 2.6 2.8
    0 -1 21 0.93 2.62
    0 -1 22 3.56 2.46
    0 1 22 2.87 2.5
    0 -1 22 3.33 2.43
    0 1 22 2.63 2.51
    0 1 -22 5.79 2.68
    0 -1 -22 2.68 2.58
    0 1 22 5.69 2.72
    0 -1 22 1.22 2.69
    0 -1 23 8.2 2.68
    0 1 23 2.49 2.52
    0 1 23 9.95 2.85
    0 1 -23 -0.28 2.55
    0 -1 -23 7.02 2.94
    0 -1 23 0.75 2.53
    0 -1 23 5.12 2.85
    0 1 23 5.7 3.07
    0 1 24 5.97 2.77
    0 -1 24 3.86 2.57
    0 1 24 6.5 2.64
    0 -1 24 3.09 2.62
    0 -1 -24 7.61 3.06
    0 1 -24 2.02 2.71
    0 1 24 4.85 2.84
    0 -1 24 9.08 3.19
    0 1 25 0.54 2.64
    0 -1 25 -1.34 2.54
    0 1 25 0.27 2.57
    0 1 -25 0.3 2.99
    0 -1 -25 -0.31 2.82
    0 -1 25 3.75 2.65
    0 1 25 3.64 3.2
    0 -1 25 6.1 3.16
    0 1 26 2.78 2.74
    0 -1 26 -0.28 2.7
    0 1 26 -0.56 2.63
    0 1 -26 6.56 3.12
    0 -1 -26 1.9 3.05
    0 -1 26 0.56 2.79
    0 1 26 -0.87 3.09
    0 -1 26 3.74 3.13
    0 1 27 3.72 2.93
    0 -1 27 0.86 2.71
    0 1 -27 1.29 2.99
    0 -1 27 -1.43 2.91
    0 1 27 5.17 2.93
    0 -1 -27 3.61 3.06
    0 -1 27 -3.27 3.14
    0 1 27 6.29 3.32
    0 1 28 -2.63 2.96
    0 -1 28 2.35 2.99
    0 -1 -28 5.42 3.17
    0 1 28 1.17 2.84
    0 -1 28 4.12 2.98
    0 1 -28 4.34 3.32
    0 1 28 2.78 3.35
    0 -1 28 7 3.33
    0 1 29 0.3 2.75
    0 -1 29 2.1 2.88
    0 -1 29 1.8 2.91
    0 1 29 0.3 2.92
    0 1 -29 -1.37 3.28
    0 -2 0 1156.54 4.16
    0 2 0 405 2.82
    0 -2 0 1187.47 4.14
    0 2 0 414.59 2.85
    0 -2 0 1080.92 3.91
    0 -2 0 1140.77 4.15
    0 -2 0 1103.91 4.15
    0 -2 0 1226.14 3.96
    0 -2 1 267.86 2.29
    0 2 -1 -0.38 0.69
    0 -2 -1 239.68 1.87
    0 2 1 -0.02 0.69
    0 -2 -1 261.42 2.17
    0 -2 1 277.1 2.13
    0 2 1 235.1 2.35
    0 2 1 183.67 2.05
    0 2 1 185.59 2.07
    0 2 -1 -0.12 0.71
    0 -2 -1 260.44 2.2
    0 -2 1 274.62 2.3
    0 -2 1 273.83 1.93
    0 -2 -1 260.32 2.19
    0 -2 1 267.2 2.2
    0 2 1 250.35 2.38
    0 2 -1 211.46 2.21
    0 -2 1 274.91 2.28
    0 -2 -1 260.98 2.24
    0 2 -1 112.88 1.59
    0 -2 1 268.4 2.25
    0 2 -2 47.3 1.8
    0 -2 -2 58.15 1.95
    0 -2 2 55.2 2
    0 -2 2 56.19 1.89
    0 2 -2 58.99 1.91
    0 -2 2 53.63 1.91
    0 2 2 55.29 1.92
    0 -2 -2 56.72 1.96
    0 2 2 49.34 1.87
    0 -2 -2 56.95 2.03
    0 2 2 58.17 2.07
    0 -2 -2 56.17 2.02
    0 -2 2 56.54 2
    0 -2 -2 56.2 1.96
    0 2 2 55.45 1.94
    0 2 2 56.17 2.06
    0 -2 -2 58.46 2.03
    0 2 -2 57.13 2.11
    0 2 -2 56.25 1.93
    0 2 2 53.93 2.07
    0 -2 -2 46.15 1.96
    0 -2 2 55.41 1.96
    0 -2 2 57.13 2.02
    0 -2 -2 54.63 2
    0 2 2 54.41 2.07
    0 2 -2 57.75 2.09
    0 -2 3 0.2 0.62
    0 2 3 0.76 0.85
    0 -2 -3 -0.11 0.64
    0 2 3 0.46 0.85
    0 2 3 1.33 0.6
    0 -2 3 0.63 0.76
    0 2 3 0.55 0.69
    0 2 -3 0.04 0.45
    0 -2 3 0.39 0.76
    0 2 -3 1.36 0.82
    0 -2 -3 0.28 0.79
    0 -2 -3 0.6 0.8
    0 2 3 0.59 0.62
    0 2 3 0.15 0.94
    0 -2 3 1.14 0.75
    0 -2 -3 0.49 0.79
    0 -2 -3 1.04 0.66
    0 2 3 -0.37 0.94
    0 2 -3 0.21 0.52
    0 -2 3 0.32 0.53
    0 2 -3 0.16 0.94
    0 -2 -3 0.73 0.76
    0 2 -3 0.38 0.65
    0 -2 3 0.28 0.73
    0 -2 -3 1.3 0.9
    0 2 3 1.57 1.02
    0 -2 -3 0.2 0.67
    0 -2 3 0.46 0.8
    0 2 3 0.44 0.73
    0 2 -3 -0.61 0.94
    0 -2 4 3353.91 95.94
    0 2 4 3361.97 95.8
    0 -2 -4 3361.51 96.01
    0 2 -4 3292.32 95.74
    0 -2 4 3228.99 95.73
    0 2 4 3180.25 95.89
    0 2 -4 3400.23 95.98
    0 -2 4 3343.97 96
    0 2 4 3396.88 95.97
    0 -2 -4 3316.52 95.97
    0 -2 -4 3425.48 95.85
    0 -2 -4 3400.48 95.98
    0 -2 4 3349.91 96
    0 2 4 3356.75 96.01
    0 2 4 3256.03 96
    0 2 4 3396.88 95.81
    0 2 -4 3287.76 96.07
    0 2 -4 3397.27 95.89
    0 -2 4 3307.46 95.97
    0 2 4 3543.24 96.06
    0 -2 -4 3321.95 95.66
    0 2 -4 3406.34 95.77
    0 -2 -4 3734.26 96.06
    0 -2 -4 3401.21 96.02
    0 2 -4 3381.79 95.95
    0 -2 4 3311.54 95.75
    0 2 4 3245.44 95.65
    0 -2 4 3442.84 95.92
    0 -2 -4 3155.12 95.68
    0 2 4 3190.79 95.67
    0 2 4 3455.4 96.07
    0 2 -4 3369.96 96.09
    0 -2 -4 3380.38 95.93
    0 -2 4 3324.18 95.99
    0 2 4 3452.13 95.91
    0 2 5 30.51 1.68
    0 2 5 30.99 1.44
    0 2 -5 28.06 1.44
    0 2 -5 29.9 1.83
    0 -2 5 31.01 1.77
    0 -2 5 31.73 1.77
    0 -2 -5 30.24 1.58
    0 -2 -5 28.31 1.82
    0 2 5 30.97 1.7
    0 -2 5 28.59 1.53
    0 -2 -5 34.38 1.54
    0 -2 -5 31.82 1.8
    0 2 5 32.59 1.45
    0 2 5 32.89 1.88
    0 -2 -5 30.31 1.78
    0 2 5 33.85 1.91
    0 -2 5 31.58 1.77
    0 -2 -5 32.33 1.34
    0 -2 5 32.75 1.72
    0 2 -5 29.95 1.5
    0 2 5 29.74 1.87
    0 -2 5 29.53 1.55
    0 -2 5 31.06 1.7
    0 -2 -5 32.16 1.83
    0 2 -5 32.27 1.69
    0 -2 -5 30.77 1.8
    0 2 5 30.09 1.31
    0 2 -5 29.58 1.64
    0 2 -5 32.51 1.91
    0 2 5 30.32 1.92
    0 -2 5 31.96 1.78
    0 -2 -5 32.69 1.66
    0 2 5 29.55 1.38
    0 2 5 30.02 1.57
    0 -2 -5 30.66 1.44
    0 2 -5 29.42 1.76
    0 2 -5 30.69 1.96
    0 -2 5 36.78 1.89
    0 2 6 80.85 2.99
    0 2 6 77.62 3.1
    0 2 6 79.33 2.78
    0 2 -6 82.06 3.26
    0 -2 6 77.99 3.1
    0 -2 6 75.54 3.16
    0 -2 -6 78.85 3.26
    0 -2 6 72.02 2.78
    0 2 -6 77.2 2.76
    0 -2 -6 73.79 2.91
    0 2 -6 82.29 3.07
    0 -2 6 75.45 3.14
    0 2 6 78.66 2.77
    0 -2 -6 76.55 3.08
    0 2 -6 83.23 3.07
    0 2 6 80.04 3.25
    0 2 6 74.3 3.15
    0 -2 -6 83.62 3.14
    0 -2 -6 77.2 2.87
    0 -2 6 78.08 3.04
    0 2 -6 76.69 2.9
    0 -2 6 74.37 3.05
    0 2 -6 79.48 3.03
    0 -2 -6 81.26 3.15
    0 2 6 75.55 2.71
    0 2 -6 74.15 2.99
    0 -2 6 78.26 2.88
    0 -2 -6 75.75 2.68
    0 2 -6 77.57 3.23
    0 2 6 73.79 3.18
    0 -2 -6 73.38 3.14
    0 2 6 82.32 3.1
    0 2 6 77.22 3.3
    0 2 -6 82.9 3.15
    0 2 -6 74.05 3.26
    0 2 6 80.56 2.95
    0 -2 6 81.18 3.17
    0 -2 6 77.29 2.5
    0 2 6 78.38 2.8
    0 -2 -6 76.48 2.86
    0 -2 6 82.95 3.21
    0 -2 -6 80.37 2.99
    0 2 -6 78.07 2.48
    0 2 -7 182.29 6.43
    0 -2 7 191.18 6.42
    0 2 7 191.76 6.43
    0 -2 7 195.31 6.33
    0 2 -7 201.46 6.33
    0 -2 -7 195.07 6.11
    0 2 7 183.07 6.32
    0 2 7 182.64 6.15
    0 2 -7 190.2 5.94
    0 -2 7 178.87 5.95
    0 -2 -7 184.73 6.48
    0 -2 -7 205.73 6.08
    0 -2 7 185.57 6.41
    0 -2 -7 188.46 6.31
    0 -2 -7 192.23 6.34
    0 2 -7 190.01 6.29
    0 2 7 200.73 6.49
    0 2 7 182.07 5.94
    0 2 -7 190.17 6.22
    0 -2 7 188.15 6.1
    0 -2 7 187.96 6.29
    0 -2 -7 185.78 6.4
    0 2 -7 186.26 6.44
    0 2 -7 197.02 6.18
    0 2 7 178.7 6.36
    0 -2 -7 196.33 6.37
    0 2 7 195.51 6.33
    0 2 7 178.46 5.93
    0 -2 -7 189.62 5.92
    0 2 -7 182.39 6.19
    0 -2 7 190.48 6.26
    0 2 7 185.43 6.11
    0 -2 -7 188.34 6.11
    0 -2 7 192.44 6.39
    0 2 7 200.31 6.58
    0 2 7 184.77 6.03
    0 -2 -7 196.93 6.2
    0 -2 7 186.45 6.44
    0 2 -7 189.68 6.53
    0 2 -7 190.08 5.7
    0 2 -7 187.24 6.31
    0 -2 7 180.27 5.69
    0 2 -8 3.97 0.97
    0 2 8 4.88 1.37
    0 -2 -8 5.08 1.3
    0 -2 8 5.62 1.34
    0 -2 -8 3.95 1.09
    0 -2 8 4.44 1.03
    0 2 8 5.28 1.23
    0 -2 -8 0.09 1.46
    0 2 -8 -0.09 1.62
    0 -2 -8 5.51 0.95
    0 -2 8 4.85 0.44
    0 2 8 4.95 0.88
    0 2 -8 3.81 1.11
    0 -2 -8 4.73 1.28
    0 2 -8 6.78 1.18
    0 2 8 4.87 1.4
    0 -2 8 3.91 0.51
    0 -2 -8 6.34 1.33
    0 -2 8 3.76 1.34
    0 -2 8 5.44 1.47
    0 2 8 5.02 1.4
    0 -2 8 5.3 1.31
    0 -2 -8 3.93 0.83
    0 2 -8 3.59 1.4
    0 2 -8 3.2 1.2
    0 2 -8 3.73 1.13
    0 -2 -8 4.48 1.33
    0 -2 8 5.72 1.11
    0 2 8 4.74 1.51
    0 -2 8 6.38 1.35
    0 -2 -8 4.5 1.36
    0 2 8 3.54 1.23
    0 2 8 4.75 0.9
    0 2 -8 2.96 1.13
    0 -2 8 4.23 0.68
    0 2 -8 5.06 1.55
    0 -2 8 6.54 1.38
    0 -2 -8 5.38 1.13
    0 2 8 1.25 1.62
    0 -2 8 4.37 1.5
    0 2 -8 4.81 1.22
    0 2 8 4.65 1.05
    0 -2 -8 3.75 1.15
    0 2 8 2.74 0.97
    0 2 -8 4.87 0.66
    0 2 9 4.97 1.27
    0 -2 9 5.34 1.35
    0 -2 -9 6.24 1.09
    0 -2 9 2.12 1.46
    0 2 -9 7.56 1.1
    0 2 9 5.49 1.15
    0 2 -9 6.42 1.67
    0 -2 -9 0.3 1.72
    0 -2 -9 7.58 1.57
    0 -2 -9 7.58 1.47
    0 -2 -9 6.35 1.5
    0 2 -9 7.64 1.29
    0 2 9 5.18 1.58
    0 -2 9 3.76 0.61
    0 -2 -9 5.44 0.97
    0 2 -9 5.26 1.22
    0 -2 9 6.49 0.49
    0 -2 9 5.65 1.45
    0 -2 9 5.74 1.56
    0 2 9 4.83 0.8
    0 2 9 8.87 1.7
    0 2 9 5.87 1.63
    0 2 -9 5.11 1.39
    0 -2 9 2.38 1.28
    0 -2 -9 5.09 1.35
    0 2 9 6.21 1
    0 2 -9 6.94 1.28
    0 2 -9 4.85 1.15
    0 -2 -9 7.45 0.95
    0 -2 9 1.88 1.7
    0 2 9 6.25 1.36
    0 2 -9 3.97 1.47
    0 -2 -9 5.66 1.45
    0 -2 9 6.77 1.23
    0 2 -9 5.43 0.72
    0 -2 9 5.57 0.78
    0 -2 9 8.94 1.43
    0 2 9 5.18 1.18
    0 2 -9 5.5 1.46
    0 -2 -9 4.21 1.22
    0 -2 -9 4.99 1.19
    0 -2 9 3.41 1.57
    0 2 9 5.93 1.77
    0 2 -9 7.81 1.71
    0 2 9 4.66 1.06
    0 2 -10 457.25 14.22
    0 -2 10 460.26 13.98
    0 2 -10 455.7 13.44
    0 2 10 464.99 14.17
    0 -2 -10 465.1 13.57
    0 -2 10 411.3 13.6
    0 2 10 441.5 13.66
    0 -2 10 468.68 14.18
    0 -2 10 417.06 12.96
    0 2 10 461.87 13.35
    0 -2 10 444.25 12.91
    0 -2 10 462.55 14.16
    0 -2 -10 464.52 13.49
    0 2 10 485.13 14.23
    0 -2 -10 454.14 13.92
    0 -2 -10 449.5 13.92
    0 2 -10 474.73 14.14
    0 -2 10 427.9 14
    0 2 -10 437.78 13.78
    0 -2 10 457.12 13.7
    0 2 -10 460.34 13.75
    0 -2 10 460.55 13.9
    0 2 10 437.65 14.03
    0 2 10 460.06 13.89
    0 -2 -10 462.6 13.46
    0 2 -10 452.93 13.81
    0 2 10 451.92 13.51
    0 -2 -10 462.44 13.9
    0 -2 -10 473.89 14.13
    0 2 -10 443.11 14.19
    0 -2 -10 444.69 13.7
    0 2 10 451.86 13.65
    0 -2 10 453.63 13.97
    0 2 -10 446.47 13.19
    0 2 10 470.7 13.61
    0 2 10 480.68 14.32
    0 -2 -10 462.04 13.78
    0 -2 10 436.42 13.19
    0 -2 10 449.26 14.18
    0 -2 -11 1.01 4.21
    0 -2 -11 82.62 3.45
    0 2 11 90.31 3.61
    0 2 -11 90.55 4.21
    0 -2 11 85.95 3.92
    0 2 11 97.17 4.19
    0 -2 11 84.52 4
    0 -2 11 91.98 2.92
    0 -2 -11 90.97 3.35
    0 2 11 95.07 3.24
    0 2 11 93.63 4.15
    0 -2 11 86.86 4.03
    0 2 -11 89.65 3.62
    0 -2 -11 90.17 3.98
    0 2 -11 89.28 3.75
    0 2 -11 93.5 4.07
    0 -2 11 90.19 3.66
    0 -2 -11 86.75 3.34
    0 2 -11 88.77 3.74
    0 2 11 78.03 3.97
    0 -2 -11 89.14 3.8
    0 2 11 88.29 3.43
    0 -2 11 89.85 4.36
    0 -2 11 93.1 4.29
    0 -2 -11 87.01 3.75
    0 2 -11 93.87 4.21
    0 -2 -11 83.84 3.56
    0 2 11 86.64 3.5
    0 2 11 89.17 3.46
    0 2 11 90.57 4.27
    0 2 -11 87.32 3.09
    0 -2 -12 26.52 2.46
    0 2 -12 27.29 2.44
    0 2 12 23.51 1.81
    0 -2 12 19.77 1.81
    0 2 12 24.41 2.33
    0 -2 12 23.04 2.24
    0 2 12 27.36 2.38
    0 -2 -12 22.81 1.51
    0 -2 12 21.12 2.22
    0 -2 12 22.7 1.84
    0 2 12 22.74 2.25
    0 2 -12 23.27 1.96
    0 -2 -12 21.94 2.21
    0 2 -12 18.88 2.13
    0 -2 -12 20.14 1.6
    0 2 12 21.67 1.64
    0 -2 12 20.87 2.17
    0 2 12 25.64 1.83
    0 -2 -12 22.17 2
    0 2 12 23.65 1.65
    0 -2 -12 24.35 1.78
    0 -2 12 21.23 2.34
    0 2 12 21.47 2.38
    0 2 -12 28.9 2.46
    0 -2 13 231.49 7.66
    0 -2 -13 227.33 8.63
    0 -2 13 235.82 8.51
    0 2 -13 239.19 8.64
    0 2 13 225.8 7.88
    0 2 13 240.33 8.55
    0 2 13 236.32 8.54
    0 -2 13 237.36 8.54
    0 -2 13 229.31 8.2
    0 2 -13 243.25 8.14
    0 2 13 240.08 8.37
    0 2 13 220.99 7.75
    0 2 -13 230.67 8.36
    0 -2 -13 228.33 8.38
    0 -2 13 233.48 8.54
    0 -2 -13 236.44 8.14
    0 2 13 232.59 8.65
    0 -2 -13 234.62 7.88
    0 2 -13 254.21 8.66
    0 2 -14 62.05 3.7
    0 2 14 58.41 2.92
    0 -2 14 52.44 3.43
    0 -2 -14 50.49 3.58
    0 2 14 58.2 3.46
    0 2 14 57.58 3.53
    0 -2 14 58.06 3.52
    0 -2 14 50.84 3.28
    0 -2 -14 59.02 3.39
    0 2 -14 54.62 3.35
    0 2 -14 55.68 3.04
    0 2 14 58.69 3.36
    0 -2 -14 57.98 2.84
    0 -2 14 58.22 3.58
    0 -2 -14 47.18 3.04
    0 2 -14 56.29 3.52
    0 2 14 55.54 3.61
    0 2 -15 268 9.75
    0 -2 15 264.24 9.62
    0 2 15 261.01 9.6
    0 -2 -15 256.3 9.76
    0 -2 15 266.85 9.61
    0 2 15 258.86 9.59
    0 2 -15 254.82 9.41
    0 -2 15 249.84 9.23
    0 2 15 258.94 9.38
    0 2 -15 249.38 9.07
    0 -2 -15 279.43 9.52
    0 2 15 286.52 9.86
    0 -2 15 273.2 9.69
    0 2 -15 264.61 9.68
    0 -2 -15 247.68 9.09
    0 -2 -15 253.74 8.77
    0 2 -16 117.67 5.59
    0 -2 -16 118.7 5.69
    0 2 16 112.63 5.34
    0 -2 16 107 5.34
    0 2 16 108.27 5.31
    0 -2 16 102.93 5.27
    0 2 -16 108.92 5.22
    0 2 16 111.45 5.16
    0 2 -16 113.52 4.94
    0 -2 -16 107.91 5.14
    0 -2 16 126.49 5.57
    0 -2 -16 101.9 4.93
    0 2 -16 108.87 5.33
    0 2 16 105.57 5.46
    0 -2 16 114.33 5.57
    0 -2 -17 52.88 3.85
    0 2 -17 55.01 3.91
    0 -2 17 57.74 3.85
    0 2 17 52.28 3.79
    0 2 17 56.33 3.84
    0 -2 17 54.03 3.76
    0 2 -17 55.46 3.34
    0 2 -17 56.17 3.58
    0 -2 17 51.12 3.63
    0 2 17 49.18 3.55
    0 2 -17 49.45 3.7
    0 2 17 59.44 4.13
    0 -2 17 48.81 3.84
    0 -2 -18 42.78 3.78
    0 2 -18 40.32 3.61
    0 2 18 44.7 3.67
    0 2 18 49.55 3.74
    0 -2 18 47.77 3.73
    0 -2 18 42.22 3.53
    0 2 18 45.01 3.51
    0 2 -18 43.3 3.46
    0 -2 18 44.04 3.56
    0 -2 18 48.77 3.78
    0 2 18 42.46 3.79
    0 2 -18 42.04 3.6
    0 2 19 57.56 4.08
    0 2 -19 55.9 4.25
    0 -2 19 59.5 4.09
    0 -2 -19 49.59 4.13
    0 2 19 47.8 3.84
    0 -2 19 55.92 4.06
    0 -2 19 74.54 5.6
    0 2 19 53.92 4.24
    0 -2 19 60.28 4.52
    0 2 -19 53.14 4.05
    0 2 19 58.38 4.36
    0 2 -20 0.24 2.36
    0 -2 20 3.87 2.32
    0 -2 -20 2.91 2.4
    0 -2 20 -0.43 2.21
    0 2 20 -0.43 2.26
    0 2 20 -0.43 2.13
    0 -2 20 -1.75 3.31
    0 2 20 0.74 2.45
    0 2 20 -0.68 2.66
    0 -2 20 -1.99 2.74
    0 2 -20 -1.51 2.42
    0 -2 21 0.68 2.32
    0 2 21 2.51 2.31
    0 2 21 1.14 2.37
    0 2 -21 -0.5 2.49
    0 -2 -21 1.03 2.5
    0 -2 21 -0.45 2.41
    0 2 -21 1.35 2.32
    0 2 21 1.19 2.57
    0 -2 21 3.5 2.74
    0 2 22 8.39 2.78
    0 -2 22 6.64 2.65
    0 2 22 11.26 2.88
    0 -2 -22 14.3 3.16
    0 -2 22 8.08 2.64
    0 2 -22 12.27 2.95
    0 2 22 7.24 3.06
    0 -2 22 11.71 2.95
    0 2 23 50.64 4.23
    0 -2 23 46.87 4.03
    0 2 23 48.13 4.18
    0 2 -23 44.12 4.32
    0 -2 23 46.94 4.07
    0 -2 -23 43.72 4.3
    0 2 23 47.54 4.36
    0 -2 23 41.12 4.13
    0 2 24 2.87 2.57
    0 -2 24 0.77 2.57
    0 2 24 2.09 2.63
    0 2 -24 4.3 2.89
    0 -2 -24 1.48 2.73
    0 -2 24 5.42 2.8
    0 -2 24 -0.53 2.92
    0 2 24 0.27 2.81
    0 2 25 -2.16 2.7
    0 -2 25 -2.41 2.71
    0 2 25 -1.35 2.63
    0 2 -25 -2.09 2.97
    0 -2 25 3.22 2.75
    0 -2 -25 4.61 2.94
    0 2 25 5.65 3.57
    0 -2 25 -1.93 3.12
    0 2 26 1.12 2.69
    0 2 26 -1.12 2.79
    0 -2 26 5 2.75
    0 -2 -26 5.74 3.08
    0 2 -26 4.04 2.99
    0 -2 26 -1.11 2.81
    0 -2 26 0.57 3.06
    0 2 26 -0.88 3.11
    0 -2 27 -1.14 2.67
    0 2 27 6.59 2.9
    0 2 27 -2.29 2.78
    0 2 -27 7.05 3.05
    0 -2 -27 -1.32 3.08
    0 -2 27 -0.29 2.73
    0 2 27 2.72 3.16
    0 -2 27 2.36 2.85
    0 2 28 0.59 2.89
    0 2 28 3.53 2.93
    0 -2 28 -0.29 2.8
    0 2 -28 1.32 3
    0 -2 28 3.24 2.98
    0 -2 -28 4.77 3.25
    0 -2 28 -1.22 2.87
    0 2 28 3.72 3.33
    0 -2 29 1.81 2.73
    0 2 29 -0.9 2.82
    0 2 -29 -4.08 3.54
    0 2 29 3 2.79
    0 -2 29 3.92 3.14
    0 -3 0 1.01 0.66
    0 3 0 -0.33 0.77
    0 3 0 0.32 0.47
    0 3 0 -0.74 0.82
    0 -3 0 0.88 0.65
    0 3 0 0.06 0.66
    0 -3 0 0.81 0.65
    0 -3 0 0.06 0.61
    0 -3 0 4.23 0.56
    0 -3 0 0.5 0.59
    0 3 0 1.02 0.46
    0 -3 0 0.61 0.56
    0 3 0 0.94 0.49
    0 3 -1 0.79 0.37
    0 3 -1 0.38 0.44
    0 -3 -1 -0.23 0.5
    0 -3 1 1.2 0.73
    0 3 -1 0.05 0.48
    0 3 1 0.84 0.85
    0 -3 -1 0.85 0.68
    0 -3 1 0.8 0.66
    0 3 1 0.54 0.41
    0 -3 1 1.48 0.69
    0 -3 -1 1.26 0.73
    0 -3 -1 0.24 0.79
    0 3 1 -0.26 0.79
    0 3 1 1.13 0.76
    0 -3 1 0.49 0.59
    0 3 -1 0.99 0.51
    0 -3 -1 0.21 0.78
    0 3 1 0.21 0.54
    0 -3 -1 0.34 0.64
    0 -3 -1 0.15 0.52
    0 -3 1 -0.3 0.69
    0 -3 1 1.55 0.77
    0 3 -1 0.03 0.56
    0 3 -1 0.43 0.83
    0 -3 -1 0.72 0.68
    0 3 -1 5.85 0.83
    0 3 -1 -0.06 0.45
    0 -3 1 0.28 0.67
    0 -3 1 0.39 0.71
    0 -3 1 0.96 0.47
    0 3 1 0.54 0.45
    0 -3 2 803.92 23.1
    0 3 2 803.39 23.2
    0 3 -2 801.66 23.16
    0 3 2 783.32 23.14
    0 -3 -2 834.79 23.18
    0 -3 -2 804.32 23.23
    0 -3 2 823.83 23.3
    0 3 -2 786.7 23.09
    0 -3 2 825.12 23.19
    0 -3 -2 827.76 23.32
    0 -3 -2 806.79 23.31
    0 -3 2 805.39 23.08
    0 3 2 788.3 23.33
    0 3 -2 818.05 23.07
    0 3 2 774.09 23.33
    0 -3 -2 795.29 23.25
    0 -3 2 812.78 23.29
    0 3 2 812.06 23.04
    0 3 -2 812.61 23.4
    0 3 2 803.99 23.22
    0 -3 2 783.41 23.24
    0 -3 -2 780.89 23.03
    0 -3 -2 639.91 23.21
    0 3 2 806.35 23.35
    0 3 -2 822.96 23.22
    0 3 2 827.78 23.39
    0 -3 2 793.04 23.27
    0 -3 -2 807.93 23.28
    0 -3 2 822.03 23.29
    0 3 -2 781.64 22.96
    0 -3 2 792.44 22.97
    0 3 -2 789.53 23.31
    0 3 3 9626.85 276.03
    0 -3 3 9795.22 275.98
    0 -3 3 9669.68 276.15
    0 3 -3 9820.8 275.95
    0 -3 -3 9687.03 276.06
    0 -3 -3 9710.09 276.05
    0 -3 3 9750.57 275.98
    0 3 -3 9461.33 275.99
    0 3 3 9617.06 276.01
    0 3 3 9528.45 276.18
    0 3 3 9796.17 276.04
    0 -3 3 9674.88 276.15
    0 -3 -3 9609.16 276.14
    0 -3 -3 9724.01 276.14
    0 3 3 9594.74 276.18
    0 3 -3 9607.76 275.81
    0 -3 -3 9988.52 276.09
    0 -3 3 9209.3 275.8
    0 -3 -3 9403.97 275.79
    0 3 3 9396.99 275.79
    0 -3 3 9921.34 275.81
    0 -3 3 9768.49 276.08
    0 3 3 9816.82 276.21
    0 3 -3 9532.58 275.8
    0 3 -3 9521.76 276.04
    0 3 3 9813.45 276.1
    0 3 -3 9943.07 276.27
    0 -3 -3 9999 276.16
    0 -3 3 9728.34 276.14
    0 3 3 9467.57 276.21
    0 -3 3 9850.47 276.17
    0 -3 -3 9761.62 276.13
    0 3 -3 9729.67 276.22
    0 -3 4 3318.96 95.3
    0 -3 -4 3331.54 95.38
    0 3 4 3142.89 95.43
    0 3 4 3359.34 95.36
    0 3 -4 3348.61 95.44
    0 3 4 3309.87 95.49
    0 3 -4 3420.37 95.28
    0 -3 -4 3433.15 95.51
    0 -3 4 3373.78 95.4
    0 -3 4 3399.71 95.55
    0 -3 4 3360.79 95.55
    0 -3 -4 3437.09 95.54
    0 -3 -4 3407.38 95.44
    0 -3 4 3217.93 95.07
    0 -3 -4 3369.78 95.53
    0 3 4 3268.79 95.37
    0 3 -4 3293.73 95.07
    0 3 4 3303.03 95.56
    0 3 4 3280.93 95.56
    0 -3 4 3350.22 95.18
    0 3 4 3249.73 95.11
    0 3 -4 3301.73 95.66
    0 3 -4 3299.67 95.19
    0 3 4 3458.65 95.65
    0 -3 -4 3325.01 95.53
    0 -3 -4 3318.44 95.12
    0 -3 4 3272.66 95.45
    0 3 -4 3187 95.41
    0 -3 -4 3382.6 95.56
    0 3 -4 3305.31 95.47
    0 -3 -4 3298.66 95.5
    0 -3 4 3374.63 95.53
    0 3 -4 3333.44 95.64
    0 3 4 3401.99 95.64
    0 3 4 3409.43 95.46
    0 -3 5 1170.35 33.24
    0 -3 5 1180.28 33.56
    0 -3 5 1163.77 33.42
    0 3 -5 1186.87 33.21
    0 3 -5 1111.92 33.46
    0 3 5 1084.19 33.43
    0 -3 -5 1189.85 33.55
    0 3 5 1170.66 33.29
    0 3 5 1164.46 33.46
    0 -3 5 1120.29 32.93
    0 3 5 1176.33 33.59
    0 3 5 1180.7 33.59
    0 3 -5 1128.48 32.93
    0 -3 -5 1148.9 33.51
    0 -3 -5 1164.77 33.51
    0 3 5 1123.35 33.3
    0 -3 -5 1189.11 33.39
    0 -3 5 1185.02 33.57
    0 3 5 1119.01 33.05
    0 -3 -5 1114.59 33.01
    0 -3 -5 1136.92 33.06
    0 -3 -5 1180.54 33.58
    0 -3 5 1159.06 33.17
    0 3 -5 1166.36 33.47
    0 -3 5 1168.37 33.44
    0 3 -5 1105.86 33.66
    0 -3 -5 1197.42 33.55
    0 3 5 1216.45 33.68
    0 3 -5 1158.08 33.19
    0 3 -5 1144.29 33.38
    0 3 5 1110.73 33.04
    0 -3 5 1128.65 33.52
    0 3 -5 1133.7 33.67
    0 -3 -5 1127.56 33.06
    0 3 -5 1174.35 33.49
    0 3 5 1194.37 33.43
    0 3 5 1167.57 33.64
    0 -3 -5 1112.04 33.46
    0 3 -6 2494.25 74.06
    0 -3 6 2627.21 74.14
    0 -3 -6 2701.95 74.18
    0 3 6 2614.2 74.04
    0 3 6 2592.53 73.8
    0 3 -6 2038.49 73.86
    0 -3 6 2522.73 73.74
    0 -3 6 2547.06 73.98
    0 3 -6 2569.41 73.71
    0 3 6 2463.16 73.96
    0 -3 -6 2594.37 74.06
    0 3 6 2515.92 74.13
    0 3 -6 2074.4 73.87
    0 3 6 2648.92 73.81
    0 3 6 2551.61 74.14
    0 -3 6 2584.93 74.13
    0 -3 -6 2712.18 73.93
    0 -3 -6 2553.31 74.06
    0 -3 6 2588.84 74
    0 -3 -6 2556.88 73.58
    0 3 6 2606.7 73.6
    0 3 -6 2590.56 74.01
    0 3 -6 2636.63 73.77
    0 -3 -6 2586.21 74.16
    0 3 6 2713.28 74.18
    0 3 -6 2669.14 74.27
    0 -3 -6 2835.96 74.15
    0 -3 6 2539.23 73.72
    0 3 -6 2606.57 73.93
    0 -3 -6 2613 74.02
    0 -3 6 2611.86 74.14
    0 3 -6 2568.68 74.27
    0 3 6 2517.53 74.21
    0 3 -6 2560.34 74.04
    0 3 6 2521.51 73.61
    0 3 6 2671.35 73.96
    0 -3 -6 2598.8 73.65
    0 -3 6 2669.07 74.15
    0 3 -7 288.47 8.97
    0 3 -7 293.53 8.62
    0 -3 7 282.55 8.62
    0 3 7 278.24 8.99
    0 3 7 298.74 8.95
    0 -3 -7 282.38 9.17
    0 3 7 285.64 8.69
    0 -3 7 296.76 9.13
    0 -3 7 298.22 8.98
    0 3 -7 290.29 9.11
    0 3 7 296.35 9.18
    0 3 7 290.61 8.69
    0 -3 -7 287.32 9.03
    0 -3 -7 286.7 8.82
    0 -3 7 293.54 9.13
    0 -3 -7 295.55 9.05
    0 3 7 302.92 9.2
    0 3 -7 289.05 8.97
    0 3 7 274.01 9.08
    0 -3 -7 282.82 8.5
    0 -3 7 286.33 8.67
    0 -3 7 280.9 8.95
    0 -3 -7 296.65 9.17
    0 3 7 272.84 8.5
    0 3 -7 288.45 8.72
    0 3 7 270.77 8.93
    0 3 -7 269.64 8.84
    0 -3 -7 321.78 9.16
    0 3 -7 276.63 8.9
    0 3 -7 290.22 9.24
    0 3 7 13.52 9.24
    0 -3 7 275.15 8.22
    0 -3 7 289.98 9.12
    0 -3 -7 276.16 8.61
    0 3 -7 276.27 8.98
    0 3 -7 282.62 8.22
    0 3 7 292 8.86
    0 3 7 282.58 8.57
    0 -3 -7 279.74 8.93
    0 3 -7 282.76 9.27
    0 -3 7 283.16 9.07
    0 -3 8 276.05 8.24
    0 -3 -8 274.25 8.86
    0 -3 8 271.62 8.76
    0 3 8 253.18 8.25
    0 3 -8 277.51 8.78
    0 -3 8 273.07 8.64
    0 3 8 280.92 8.55
    0 3 8 270.48 8.65
    0 3 -8 275.98 8.63
    0 3 -8 261 8.18
    0 3 8 270.43 8.81
    0 -3 -8 274.02 8.44
    0 -3 -8 274.57 8.66
    0 3 8 259.82 8.24
    0 -3 8 270.39 8.76
    0 3 8 272.43 8.79
    0 3 -8 265.7 8.6
    0 -3 -8 269.96 8.66
    0 3 8 271.27 8.63
    0 -3 -8 267.94 8.1
    0 -3 8 272.04 8.58
    0 -3 -8 271.27 8.79
    0 3 -8 273.96 8.39
    0 3 8 271.48 8.15
    0 -3 -8 307.83 8.85
    0 3 8 274.57 8.78
    0 -3 8 266.18 8.31
    0 3 -8 275.9 8.88
    0 3 -8 261.99 8.52
    0 3 -8 268.99 8.51
    0 3 8 262.11 8.43
    0 -3 -8 263.95 8.28
    0 -3 -8 267.01 8.73
    0 -3 8 260.07 7.83
    0 3 -8 270.26 8.63
    0 3 -8 258.88 7.81
    0 -3 -8 272.21 8.56
    0 3 8 12.58 8.93
    0 -3 8 275.52 8.75
    0 -3 8 278.49 8.8
    0 3 8 261.85 8.2
    0 3 -8 263.83 8.92
    0 3 9 643.62 19.25
    0 3 -9 667.42 19.88
    0 3 -9 654.04 19.66
    0 -3 9 650.85 19.73
    0 -3 9 632.32 19.37
    0 -3 9 663.78 19.87
    0 -3 -9 653.51 19.95
    0 3 9 652.49 19.53
    0 3 9 654.64 19.71
    0 3 9 649.24 19.87
    0 3 -9 638.93 19.2
    0 3 9 644.34 19.86
    0 -3 -9 672.35 19.72
    0 -3 -9 697.37 19.46
    0 -3 -9 672 19.71
    0 3 -9 672.04 19.69
    0 3 9 640.46 19.23
    0 -3 9 653.17 19.84
    0 -3 9 675.13 19.45
    0 -3 9 654.14 19.72
    0 3 9 662.74 19.68
    0 -3 -9 672.1 19.9
    0 -3 -9 649.79 19.14
    0 -3 -9 726.79 19.9
    0 3 -9 662.86 19.46
    0 3 9 626.89 19.15
    0 3 -9 661.75 19.96
    0 3 9 656.13 19.8
    0 3 -9 660.04 19.59
    0 -3 -9 651.36 19.19
    0 3 -9 644.9 19.53
    0 -3 9 655.89 19.88
    0 -3 -9 657.43 19.76
    0 3 -9 627.68 18.83
    0 -3 9 664.14 19.78
    0 3 9 668.55 20
    0 3 9 645.37 19.28
    0 -3 9 594.77 18.9
    0 3 -9 626.36 19.65
    0 3 -9 643.95 20
    0 -3 -9 628.47 19.33
    0 3 9 643.04 19.44
    0 -3 -9 652.32 19.58
    0 3 10 325.71 10.36
    0 -3 10 331.52 10.71
    0 3 10 334.86 10.04
    0 -3 10 320.99 10.05
    0 -3 10 338.87 10.55
    0 3 -10 330.81 10
    0 3 10 328.83 10.74
    0 3 -10 322.01 10.74
    0 3 10 326.62 10.73
    0 -3 10 343.72 10.77
    0 -3 -10 335.37 10.2
    0 3 10 322.28 9.99
    0 -3 -10 327.91 9.99
    0 -3 -10 342.7 10.77
    0 3 -10 336 10.78
    0 3 -10 315.14 10.35
    0 3 -10 342.92 10.4
    0 3 10 336.69 10.7
    0 -3 -10 359.8 10.63
    0 -3 10 324.59 10.5
    0 -3 10 330.46 10.2
    0 3 10 327.18 9.99
    0 -3 -10 325.72 9.93
    0 3 -10 318.4 10.25
    0 3 -10 320.62 9.61
    0 3 -10 322.48 10.87
    0 3 10 342.78 10.93
    0 -3 -10 345.91 10.42
    0 3 10 336.07 10.11
    0 3 10 327.81 10.22
    0 -3 10 315.22 9.64
    0 -3 -10 337.31 10.24
    0 -3 10 316.94 10.72
    0 -3 -11 -0.13 1.62
    0 -3 11 5.16 1.61
    0 3 11 3.46 1.42
    0 3 -11 6.36 1.94
    0 -3 11 32.46 2.97
    0 3 11 4.7 0.93
    0 3 11 3.68 1.69
    0 3 11 3.49 0.9
    0 -3 -11 5.32 1.07
    0 3 11 3.08 1.71
    0 -3 11 4.21 1.55
    0 3 11 4.57 0.98
    0 3 -11 4.32 1.64
    0 3 11 4.07 1.79
    0 -3 -11 4.33 1.6
    0 -3 -11 3.69 0.89
    0 -3 11 12.11 2.19
    0 3 -11 3.7 1.65
    0 -3 11 27.33 3.03
    0 3 -11 4.83 1.25
    0 3 -11 3.49 1.8
    0 3 11 3.73 1.11
    0 3 11 3.94 2.05
    0 -3 -11 3.44 1.24
    0 -3 -11 4.97 0.97
    0 -3 -11 2.85 1.28
    0 -3 11 4.85 1.87
    0 3 11 4.2 1.1
    0 3 12 4.56 1.35
    0 3 -12 1.72 1.71
    0 3 12 6.46 1.01
    0 -3 12 2.06 1.28
    0 -3 -12 4.62 1.75
    0 -3 12 2.94 1.64
    0 3 12 4.4 1.7
    0 3 12 5.06 1.71
    0 -3 -12 5.46 1.08
    0 -3 12 6 1.71
    0 3 12 4.73 1.84
    0 -3 12 3.93 1.58
    0 3 -12 2.72 1.68
    0 3 -12 3.35 1.23
    0 3 12 4.11 1.07
    0 -3 -12 4.32 1.54
    0 -3 12 2.41 1.27
    0 -3 -12 2.23 1.19
    0 3 12 4.56 1.82
    0 -3 -12 3.8 1.26
    0 -3 12 4.65 1.74
    0 3 -12 4.05 1.89
    0 -3 13 59.36 3.45
    0 3 13 60.47 3.45
    0 -3 -13 52.47 3.47
    0 3 13 59.4 3
    0 3 -13 64.38 3.57
    0 -3 13 60.18 2.74
    0 -3 13 55.67 3.38
    0 -3 -13 54.34 2.64
    0 3 13 57.85 3.48
    0 -3 13 56 3.17
    0 3 -13 60.32 3.43
    0 3 -13 57.17 2.9
    0 3 13 55.65 3.34
    0 -3 -13 59.7 3.36
    0 3 13 57.09 3.52
    0 3 -13 55.68 3.54
    0 -3 -13 52.05 2.89
    0 -3 13 57.3 3.45
    0 -3 -13 58.11 2.96
    0 3 -14 31.09 2.83
    0 -3 -14 29.39 2.77
    0 -3 14 25.74 2.55
    0 3 14 31.13 2.31
    0 -3 14 33.17 2.77
    0 3 14 31.73 2.78
    0 3 14 31.29 2.75
    0 3 14 26.37 2.61
    0 3 -14 26.62 2.25
    0 -3 14 33.32 2.54
    0 3 -14 27.37 2.62
    0 -3 -14 29.26 2.57
    0 -3 -14 27.47 2.25
    0 -3 14 35.36 2.8
    0 -3 -14 29.89 2.16
    0 3 14 24.66 2.79
    0 3 -14 30.68 2.85
    0 -3 15 0.8 1.8
    0 3 -15 0.34 1.93
    0 -3 -15 0.71 2.01
    0 3 15 2.29 1.95
    0 -3 15 -1.28 1.85
    0 3 15 0.33 1.93
    0 3 -15 0.96 1.39
    0 3 -15 -0.63 1.95
    0 3 15 1.74 1.96
    0 -3 -15 1.57 1.76
    0 -3 15 -1.72 1.97
    0 3 15 -0.17 2
    0 3 -15 1.54 2.1
    0 -3 15 -0.65 1.89
    0 -3 -15 -0.67 1.35
    0 -3 -16 -0.96 2.16
    0 -3 16 0.52 1.89
    0 3 -16 -0.55 2
    0 3 16 -2.09 2.11
    0 -3 16 -1.03 1.93
    0 3 16 1.75 2.01
    0 -3 16 6.06 2.88
    0 3 -16 1.34 2.01
    0 3 -16 0.13 1.49
    0 3 16 0.15 2.13
    0 -3 16 4.19 2.31
    0 3 16 1.83 2.53
    0 3 -16 1.83 2.17
    0 3 -17 1.17 2.22
    0 -3 17 0.73 2.14
    0 -3 -17 2.46 2.26
    0 -3 17 -0.73 2.13
    0 3 17 -2.22 2.28
    0 3 17 -0.18 2.23
    0 -3 17 0.15 2.08
    0 3 17 -0.16 2.12
    0 3 -17 -2.11 2.1
    0 3 17 1.36 2.42
    0 -3 17 0.75 2.22
    0 3 -17 4.05 2.3
    0 -3 -18 2.83 2.29
    0 -3 18 1.56 2.19
    0 3 -18 1.66 2.33
    0 -3 18 -0.19 2.25
    0 3 18 4.9 2.27
    0 3 18 2.95 2.28
    0 3 18 2.56 2.37
    0 3 -18 4.08 2.29
    0 -3 18 -0.16 2.57
    0 3 -18 3.06 2.43
    0 3 18 1.65 2.53
    0 -3 18 4.16 2.31
    0 3 -19 98 5.5
    0 -3 -19 98.79 5.55
    0 -3 19 97.43 5.28
    0 3 19 93.41 5.21
    0 -3 19 101.57 5.36
    0 3 19 99.99 5.39
    0 3 -19 97.12 5.18
    0 3 19 105.16 5.35
    0 -3 19 60.64 5.27
    0 3 -19 86.54 5.22
    0 3 19 94.58 5.6
    0 -3 19 97.18 5.43
    0 -3 20 4.98 2.39
    0 3 -20 7.22 2.63
    0 -3 -20 9.3 2.77
    0 3 20 8.74 2.57
    0 3 20 5.92 2.57
    0 -3 20 10.38 2.58
    0 3 20 8.83 2.79
    0 -3 20 2.62 2.92
    0 3 -20 13.24 2.89
    0 3 20 5.28 2.66
    0 -3 20 9.31 2.75
    0 3 21 24.56 3.22
    0 -3 21 22.3 3.15
    0 3 21 17.94 3.02
    0 -3 21 19.83 3.14
    0 -3 -21 14.21 3.18
    0 3 -21 25.35 3.44
    0 -3 21 16.23 3.03
    0 3 -21 25.86 3.24
    0 3 21 27.23 3.52
    0 3 22 5.3 2.68
    0 -3 22 -1.19 2.35
    0 3 22 2.16 2.5
    0 -3 22 0.72 2.38
    0 -3 -22 -0.27 2.74
    0 3 -22 -1.29 2.45
    0 -3 22 0.49 2.45
    0 3 22 0.51 2.67
    0 3 -22 -0.24 2.52
    0 -3 23 -1.25 2.54
    0 3 23 3.27 2.73
    0 3 23 1.01 2.59
    0 3 -23 1.09 2.68
    0 -3 23 2 2.44
    0 -3 -23 1.7 2.71
    0 3 23 2.9 2.9
    0 -3 23 5.35 2.76
    0 3 24 17.03 3.43
    0 -3 24 30.57 3.58
    0 3 24 22.25 3.54
    0 3 -24 20.45 3.47
    0 -3 -24 25.24 3.83
    0 -3 24 31.65 3.56
    0 -3 24 27.88 3.67
    0 3 24 21.69 3.58
    0 -3 25 5.12 2.89
    0 3 25 6.25 2.71
    0 3 25 6.8 2.98
    0 -3 25 1.35 2.53
    0 3 -25 6.51 3.08
    0 -3 -25 4.94 3.01
    0 3 25 8.82 3.71
    0 -3 25 6.62 3.11
    0 -3 26 -0.84 2.58
    0 3 26 0.28 2.82
    0 3 26 2.81 2.77
    0 -3 26 1.95 2.65
    0 -3 -26 5.46 3.38
    0 3 -26 0.92 2.86
    0 3 26 -1.18 3.53
    0 -3 26 1.14 2.84
    0 3 27 -2.89 2.84
    0 3 27 -2.6 2.73
    0 -3 27 1.15 2.9
    0 -3 -27 -1.66 3.11
    0 -3 27 -0.29 2.81
    0 3 -27 1.91 3
    0 -3 27 1.48 2.95
    0 3 27 3.04 3.09
    0 -3 28 -1.48 2.83
    0 3 28 -0.59 3.07
    0 3 28 0.89 2.98
    0 -3 28 0.59 2.69
    0 3 -28 -0.66 3.07
    0 -3 -28 1.71 3.14
    0 -3 28 0.3 2.98
    0 3 28 -2.5 3.54
    0 -3 29 3.02 2.96
    0 3 -29 5.73 3.19
    0 -3 29 0.91 2.88
    0 4 0 291.3 8.54
    0 -4 0 292 8.55
    0 4 0 267.7 8.76
    0 -4 0 293.04 8.85
    0 -4 0 305.74 8.95
    0 4 0 292.47 8.79
    0 -4 0 284.95 8.81
    0 4 0 300.87 9.01
    0 -4 0 301.44 8.93
    0 4 0 303.29 9.02
    0 4 0 303.56 8.86
    0 -4 0 289.54 8.81
    0 -4 0 289.51 8.86
    0 -4 0 282.7 8.65
    0 4 0 286.39 8.68
    0 -4 0 285.45 8.85
    0 -4 0 280.9 8.75
    0 4 0 295.62 8.74
    0 -4 -1 1344.63 37.75
    0 -4 -1 1331.08 37.51
    0 4 1 1356.15 37.9
    0 -4 1 1269.38 37.42
    0 -4 1 1359.51 37.78
    0 4 -1 1305.52 37.47
    0 4 -1 1383.48 37.69
    0 4 -1 1038.08 37.61
    0 4 1 1350.13 37.5
    0 4 -1 1338.24 37.43
    0 -4 1 1369.94 37.73
    0 4 -1 1314.6 37.63
    0 -4 -1 1292.31 37.74
    0 -4 1 1347.2 37.66
    0 -4 -1 1384.8 37.83
    0 4 1 1078 37.61
    0 4 1 1346.3 37.88
    0 -4 1 1347.56 37.78
    0 -4 -1 1357.41 37.82
    0 4 1 1346.25 37.88
    0 4 -1 1025.62 37.61
    0 4 1 1316.09 37.64
    0 -4 1 1328.74 37.78
    0 4 -1 1333.32 37.7
    0 -4 -1 1321.41 37.61
    0 4 -1 1298.92 37.82
    0 -4 1 1324.49 37.75
    0 -4 -1 1338.6 37.76
    0 -4 1 1367.89 37.68
    0 4 1 1318.86 37.69
    0 4 1 1297.37 37.43
    0 -4 1 1369.41 37.77
    0 4 -1 1284.58 37.54
    0 -4 -1 1268.13 37.71
    0 4 -1 1334.3 37.69
    0 -4 -1 1271.74 37.42
    0 -4 1 1349.5 37.57
    0 -4 2 501.86 14.76
    0 -4 -2 497.36 14.98
    0 -4 2 501.41 14.96
    0 -4 2 521.02 15.06
    0 4 -2 490.52 14.9
    0 4 2 511.95 15.16
    0 4 -2 493.41 14.75
    0 -4 -2 514.32 14.84
    0 4 2 512.14 14.81
    0 4 -2 514.46 14.82
    0 -4 2 514.5 15.05
    0 -4 2 514.42 14.83
    0 -4 -2 493.82 15.01
    0 -4 -2 518.66 15.07
    0 -4 -2 508.06 15.07
    0 4 2 502.86 15.12
    0 4 2 521.15 15.14
    0 4 -2 523.57 15.18
    0 4 2 505.73 15.14
    0 -4 2 513.37 15
    0 4 2 492.52 14.77
    0 -4 2 522.38 15.09
    0 4 -2 519.24 14.96
    0 -4 -2 497.12 14.76
    0 4 2 480.79 14.92
    0 4 2 504.11 14.97
    0 -4 -2 514.1 15.03
    0 4 -2 477.42 15.03
    0 -4 2 497.18 15
    0 -4 2 508.84 15.03
    0 -4 2 486.54 14.7
    0 4 -2 509.52 14.7
    0 4 -3 158.11 4.96
    0 4 3 157.83 5.07
    0 -4 3 150.02 4.93
    0 -4 3 149.2 5.16
    0 4 3 163.64 5
    0 -4 -3 158.55 5.13
    0 4 -3 158.27 4.98
    0 -4 -3 145.86 5.04
    0 -4 3 151.29 5.05
    0 4 3 160.83 5.32
    0 -4 -3 161.87 5.22
    0 -4 -3 160.79 5.18
    0 -4 3 158.32 4.86
    0 4 3 163.35 5.33
    0 -4 3 158.56 5.2
    0 4 -3 155.02 4.85
    0 -4 -3 160.32 5.22
    0 4 3 154.27 5.07
    0 4 -3 147.42 5.11
    0 4 -3 155.48 4.76
    0 4 -3 163.1 5.1
    0 -4 -3 159.74 5.24
    0 4 3 156.88 5.32
    0 -4 -3 155.47 4.8
    0 4 3 155.51 5.1
    0 4 -3 162.36 5.42
    0 4 3 153.19 4.8
    0 4 3 159.31 5.09
    0 -4 3 148.95 5.11
    0 -4 3 158.92 5.21
    0 4 -3 156.4 5.14
    0 -4 -3 156.51 5.21
    0 -4 3 161.75 5.21
    0 4 -3 152.2 4.69
    0 4 3 161.72 5.37
    0 -4 3 156.79 4.7
    0 4 -3 151.07 5.28
    0 4 -4 1258.72 38.22
    0 4 4 1311.21 38.24
    0 -4 4 1325.37 38.43
    0 -4 -4 1218.36 38.31
    0 -4 -4 1307.75 38.3
    0 -4 4 1282.11 38.19
    0 4 4 1293.69 38.26
    0 -4 4 1379.04 38.22
    0 4 -4 1323.97 38.16
    0 -4 -4 1348.81 38.43
    0 4 4 1311.16 38.48
    0 -4 4 1338.24 38.43
    0 4 -4 1325.6 37.97
    0 -4 -4 1334.43 38.36
    0 -4 4 1338.85 37.99
    0 4 4 1318.94 38.27
    0 4 4 1279.28 38.47
    0 -4 -4 1315.49 38.43
    0 -4 4 1350.85 38.36
    0 4 4 1356.03 38.37
    0 4 4 1300.81 37.95
    0 4 4 1324.32 38.52
    0 4 -4 1338.12 38.3
    0 -4 -4 1306.45 37.95
    0 -4 -4 1358.77 38.44
    0 4 -4 1291.65 37.97
    0 4 -4 1357.58 38.61
    0 -4 4 1326.9 37.99
    0 -4 4 1324.71 38.41
    0 4 -4 1326.66 38.35
    0 -4 4 1339.27 38.45
    0 4 4 1316.05 38.54
    0 4 -4 1323.64 38.53
    0 -4 -4 1332.2 38.42
    0 -4 5 143.31 5.05
    0 -4 -5 133.52 4.85
    0 4 -5 146.43 4.68
    0 4 5 147.16 4.9
    0 -4 5 149.95 4.85
    0 -4 -5 133.86 4.93
    0 4 5 149.35 4.81
    0 4 -5 146.27 4.93
    0 -4 5 146.57 4.75
    0 4 5 139.83 5.02
    0 -4 -5 139.66 4.91
    0 -4 -5 145.47 5.04
    0 4 5 148.07 4.84
    0 -4 5 150.98 5.09
    0 4 5 140.29 5.1
    0 -4 -5 141.07 5.02
    0 -4 5 145.18 4.44
    0 4 -5 143.94 4.42
    0 4 5 138.1 5.1
    0 4 -5 148.77 4.88
    0 -4 5 145.64 4.55
    0 4 -5 146.42 4.56
    0 -4 5 138.3 4.92
    0 4 5 155.35 5.27
    0 -4 -5 150.6 5.07
    0 -4 -5 139.6 4.46
    0 4 5 140.41 4.94
    0 4 5 145.81 4.47
    0 4 -5 143.78 5.28
    0 -4 -5 141.68 5.01
    0 4 -5 146.39 5.23
    0 4 5 135.87 5.17
    0 4 5 141.25 4.89
    0 -4 5 145.09 5.08
    0 4 -5 149.88 4.99
    0 4 -6 2.38 0.68
    0 4 -6 3.02 1.23
    0 4 6 2.3 1.5
    0 -4 6 2.13 0.88
    0 -4 6 2.55 1.14
    0 -4 6 2.27 1.29
    0 4 6 2.52 0.94
    0 -4 -6 2.85 1.23
    0 4 6 2.69 1.08
    0 4 6 2.62 1.25
    0 4 6 3.06 0.96
    0 -4 6 2.88 0.51
    0 -4 -6 2.74 1.18
    0 4 6 3.57 1.45
    0 -4 -6 3.38 1.2
    0 4 -6 2.69 0.42
    0 4 6 4.03 1.44
    0 -4 -6 2.58 1.12
    0 -4 6 3 1.35
    0 4 6 3.34 1.55
    0 4 -6 2.46 1.11
    0 -4 -6 3.34 0.66
    0 4 -6 2.05 1.52
    0 4 -6 4.41 1
    0 4 6 1.38 0.6
    0 -4 6 2.47 1.17
    0 -4 6 2.46 0.78
    0 -4 -6 2.96 1.3
    0 4 -6 2.2 0.81
    0 -4 -6 3.62 1.28
    0 -4 -6 2.36 0.62
    0 4 -6 2.97 1.21
    0 4 6 1.89 1.08
    0 -4 -6 1.63 0.51
    0 -4 -6 1.98 1.19
    0 4 -6 2.9 1.41
    0 -4 6 2.39 1.32
    0 -4 7 208.69 6.76
    0 -4 7 212.72 6.26
    0 4 -7 113.85 6.13
    0 4 -7 200.9 6.62
    0 4 -7 208.17 6.2
    0 4 7 204.19 6.56
    0 4 7 190.12 6.57
    0 4 7 205.41 6.33
    0 -4 -7 196.43 6.71
    0 -4 7 199.9 6.5
    0 4 -7 205.36 5.79
    0 -4 -7 205.37 6.67
    0 -4 -7 202.54 6.66
    0 -4 7 209.11 6.75
    0 4 -7 121.06 6.18
    0 -4 -7 205.66 6.51
    0 4 7 205.47 6.79
    0 4 7 203.56 6.33
    0 4 7 201.23 6.78
    0 -4 7 198.96 5.77
    0 4 -7 206.9 6.23
    0 -4 -7 216.33 6.7
    0 4 7 219.7 6.88
    0 -4 -7 210.53 6.79
    0 4 -7 206.12 6.46
    0 -4 -7 202.3 5.94
    0 -4 -7 203.46 6.01
    0 -4 7 199.55 6.15
    0 -4 7 205.9 6.58
    0 4 7 202.51 6.01
    0 4 -7 23.12 6.95
    0 4 -7 208.66 6.57
    0 4 7 203.65 6.48
    0 -4 -7 210.02 6.05
    0 4 7 9.85 6.94
    0 4 -7 203.36 6.94
    0 -4 7 201.73 6.71
    0 4 -7 201.84 6.59
    0 -4 -7 214.51 6.67
    0 -4 8 99.28 3.98
    0 4 -8 98.7 3.97
    0 -4 8 96.53 3.52
    0 -4 -8 97.75 4.05
    0 4 8 97.18 3.86
    0 4 8 99.42 3.85
    0 -4 8 94.59 3.84
    0 4 8 96.35 3.54
    0 4 -8 94.14 3.45
    0 4 -8 85.58 3.68
    0 4 8 91.97 4.04
    0 4 -8 94.41 2.94
    0 4 8 95.36 4.09
    0 -4 8 94.51 2.92
    0 -4 -8 95.89 3.88
    0 -4 8 94.86 3.98
    0 -4 -8 96.65 3.89
    0 4 -8 91.36 3.72
    0 -4 -8 98.87 3.73
    0 4 8 100.45 3.55
    0 4 8 92.3 3.26
    0 4 -8 98.68 3.76
    0 4 -8 94.41 4.18
    0 4 8 108.53 4.15
    0 -4 -8 97.63 4.06
    0 -4 -8 101.78 3.93
    0 -4 8 86.55 3.8
    0 4 -8 100.18 3.82
    0 -4 -8 103.08 3.25
    0 4 -8 100.09 3.54
    0 -4 -8 101.37 3.27
    0 -4 8 88.48 3.47
    0 -4 8 103.4 4
    0 4 8 101.56 3.76
    0 4 -8 96.38 4.24
    0 4 8 3.44 4.24
    0 4 -8 98.62 3.86
    0 -4 -8 94.6 3.84
    0 -4 -8 97.99 3.36
    0 -4 8 98.37 4.02
    0 4 -9 1331.38 38.96
    0 -4 9 1351.04 39.45
    0 4 9 1391.63 39.47
    0 -4 9 1409.59 39.06
    0 -4 9 1386.29 39.65
    0 -4 -9 1422.66 39.75
    0 4 -9 1346.85 39.58
    0 4 9 1310.69 39.06
    0 4 -9 1389.25 39.45
    0 4 9 1323.6 39.38
    0 4 9 1394.29 39.69
    0 -4 9 1398.88 39.66
    0 4 9 1340.55 39.07
    0 -4 -9 1334.08 39.47
    0 4 -9 1385.46 39.45
    0 -4 -9 1455.91 39.33
    0 4 9 1412.9 39.71
    0 -4 -9 1339.4 39.47
    0 4 -9 1406.81 39.84
    0 4 9 1344.74 38.84
    0 -4 9 1423.72 39.12
    0 -4 -9 1358.71 38.83
    0 4 -9 1387.43 39.4
    0 -4 -9 1405.49 39.71
    0 -4 -9 1439.88 39.55
    0 -4 -9 1392.01 38.84
    0 4 -9 1406.39 39.32
    0 4 9 1434.03 39.69
    0 -4 9 1324.02 39.42
    0 4 -9 1389.34 39.13
    0 4 -9 1409.31 39.89
    0 -4 9 1270.06 38.44
    0 -4 9 1395.86 39.67
    0 -4 9 1335.86 39.56
    0 -4 -9 1383.97 39.46
    0 4 -9 1308.16 38.43
    0 4 9 1356 39.28
    0 4 -9 1392.09 39.47
    0 -4 -9 1401.34 38.99
    0 -4 10 1.65 1.92
    0 4 -10 8.67 1.76
    0 4 -10 8.75 1.29
    0 -4 10 9.95 1.74
    0 4 10 7.13 1.52
    0 4 10 7.92 1.05
    0 -4 10 -0.76 1.97
    0 -4 -10 7.97 1.7
    0 4 10 9.89 1.88
    0 -4 10 8.84 1.75
    0 4 10 6.86 1.82
    0 4 10 6.62 1.05
    0 -4 -10 9.16 1.33
    0 -4 -10 7.12 0.92
    0 -4 10 -5.65 2.36
    0 -4 -10 6.95 1.57
    0 4 -10 6.7 1.53
    0 4 10 8.67 0.94
    0 -4 10 6.33 1.94
    0 4 10 6.49 1.8
    0 4 -10 5.77 1.21
    0 -4 -10 7.49 1.68
    0 4 -10 8.47 1.88
    0 -4 10 4.1 1.74
    0 -4 -10 6.11 1.37
    0 -4 -10 6.97 1.13
    0 4 -10 5.07 1.92
    0 4 10 0.12 1.98
    0 -4 -10 7.88 0.95
    0 4 10 9.02 1.27
    0 4 -11 2.51 1.73
    0 4 11 6.25 1.54
    0 -4 11 -2.44 1.68
    0 -4 -11 3.23 1.57
    0 -4 11 5.08 1.61
    0 4 11 4.03 1.02
    0 -4 11 2.54 1.59
    0 -4 -11 4.22 1.21
    0 4 11 3.31 1.82
    0 4 11 3.91 0.99
    0 4 11 4.29 1.74
    0 4 -11 5.21 1.72
    0 -4 11 2.11 1.45
    0 -4 11 3.44 1.54
    0 4 -11 1.28 1.08
    0 -4 -11 6.42 1.67
    0 4 11 3.51 0.91
    0 4 11 3.96 1.81
    0 4 11 7.67 2.12
    0 -4 -11 3.16 1.28
    0 4 -11 1.37 1.82
    0 -4 11 5.33 1.71
    0 -4 -11 3.27 1.13
    0 -4 12 41.54 2.83
    0 4 12 40.42 2.55
    0 4 12 40.21 2.87
    0 -4 12 39.01 2.16
    0 4 12 44.32 2.14
    0 -4 -12 42.95 2.96
    0 4 -12 43.67 2.94
    0 4 12 43.09 2.91
    0 -4 12 42.4 2.85
    0 -4 -12 42.94 2.34
    0 4 -12 39.76 2.87
    0 4 12 41.06 2.89
    0 -4 -12 40.99 2.81
    0 4 -12 41.51 2.37
    0 -4 12 44.92 2.68
    0 -4 -12 37.25 2.42
    0 4 -12 44.94 3.11
    0 4 12 42.26 3.05
    0 -4 12 43.49 2.89
    0 -4 -12 43.09 2.29
    0 -4 -13 4.17 1.9
    0 4 13 1.03 1.35
    0 -4 13 4.97 1.82
    0 4 -13 2.58 1.8
    0 -4 13 3.55 1.84
    0 4 13 4.87 1.9
    0 4 13 2.59 1.81
    0 -4 -13 5.07 1.17
    0 -4 13 3.18 1.6
    0 4 -13 2.9 1.19
    0 4 -13 1.19 1.8
    0 4 13 2.13 1.9
    0 -4 13 3.57 1.82
    0 4 -13 1.91 1.79
    0 -4 -13 0.18 1.24
    0 4 13 5.56 2.02
    0 -4 -13 1.55 1.36
    0 -4 -14 147.98 6.43
    0 4 -14 146.02 6.26
    0 4 14 150.61 5.75
    0 4 14 153.68 6.3
    0 -4 14 150.85 6.22
    0 -4 14 141.18 6.12
    0 4 14 149.03 6.26
    0 4 -14 152.48 5.64
    0 4 14 141.94 6.11
    0 4 -14 149.78 6.34
    0 -4 14 140.39 5.91
    0 -4 14 147.49 6.21
    0 -4 -14 142.88 5.76
    0 4 14 164.33 6.6
    0 4 -14 147.07 6.44
    0 -4 15 130 5.84
    0 4 -15 124.63 5.88
    0 4 15 128.88 5.94
    0 -4 -15 129.08 6.07
    0 -4 15 135.05 5.91
    0 4 15 135.41 5.98
    0 4 15 131.67 5.82
    0 4 -15 136.85 5.99
    0 -4 15 130.19 5.68
    0 4 -15 136.68 6.15
    0 -4 -15 129.19 5.32
    0 -4 15 139.74 5.99
    0 4 15 140.41 6.2
    0 -4 16 7.17 2.24
    0 4 -16 5.6 2.22
    0 -4 -16 5.6 2.18
    0 -4 16 7.68 2.15
    0 4 16 9.39 2.5
    0 4 16 4.62 2.27
    0 -4 16 4.29 2.14
    0 4 16 11.24 2.59
    0 4 -16 4.26 2.06
    0 4 16 11.44 2.81
    0 -4 -16 6.28 1.55
    0 -4 16 4.76 2.21
    0 4 -16 3.06 2.2
    0 -4 17 30.68 3.01
    0 -4 -17 29.12 3.12
    0 4 -17 24.78 3.1
    0 4 17 28.16 3.03
    0 4 17 28.29 3.06
    0 -4 17 25.26 2.94
    0 4 17 30.75 2.98
    0 4 -17 27.74 3.07
    0 -4 17 24.69 2.8
    0 -4 17 30.38 3.1
    0 4 17 26.72 3.29
    0 4 -17 26.2 3.18
    0 -4 -18 62 4.33
    0 -4 18 58.75 4.07
    0 4 -18 57.26 4.23
    0 4 18 62.68 4.17
    0 4 18 54.16 4.05
    0 -4 18 60.64 4.08
    0 4 -18 61.02 4.08
    0 4 18 63.52 4.19
    0 -4 18 45.57 4.13
    0 4 18 57.13 4.28
    0 4 -18 58.93 4.34
    0 -4 18 55.94 4.16
    0 4 -19 55 4.19
    0 4 19 61.34 4.2
    0 -4 -19 67.44 4.53
    0 -4 19 52.51 4.03
    0 -4 19 55.97 4.06
    0 4 19 59.28 4.19
    0 4 19 55.19 4.28
    0 4 -19 54.32 4.09
    0 -4 19 52.69 4.24
    0 -4 19 68.01 4.39
    0 4 19 62.45 4.66
    0 4 -19 54.16 4.3
    0 4 -20 0.69 2.38
    0 -4 -20 6.15 2.6
    0 -4 20 3.06 2.28
    0 4 20 1.11 2.34
    0 4 20 4.19 2.47
    0 -4 20 1.31 2.34
    0 4 -20 3.46 2.46
    0 4 20 1.35 2.44
    0 4 20 -1.4 2.74
    0 -4 20 0.67 2.45
    0 4 -20 0.7 2.48
    0 4 -21 2.44 2.53
    0 -4 -21 7.53 2.77
    0 -4 21 2.3 2.36
    0 4 21 5.55 2.4
    0 4 21 2.32 2.45
    0 -4 21 5.74 2.56
    0 4 21 4.22 2.49
    0 4 21 5.87 2.8
    0 -4 21 5.36 2.57
    0 4 -21 5.13 2.56
    0 4 22 7.02 2.73
    0 -4 22 3.61 2.35
    0 4 22 -2.18 2.42
    0 4 -22 -0.26 2.46
    0 -4 22 -3.13 2.57
    0 -4 -22 1.09 2.46
    0 4 22 0.26 2.7
    0 -4 22 -0.98 2.35
    0 4 -22 -1.27 2.58
    0 4 23 0.25 2.56
    0 4 23 1.26 2.57
    0 -4 23 6.78 2.73
    0 4 -23 0.54 2.62
    0 -4 -23 2.57 2.75
    0 -4 23 2.26 2.51
    0 4 -23 5.27 2.8
    0 -4 23 4.86 2.85
    0 4 23 1.87 2.94
    0 -4 24 10.98 2.96
    0 4 24 7.1 2.77
    0 4 24 17.1 3.08
    0 4 -24 12.94 3.15
    0 -4 24 10.74 2.95
    0 -4 -24 13.13 3.36
    0 -4 24 18.11 3.33
    0 4 24 13.89 3.35
    0 4 25 6 2.8
    0 4 25 6.55 2.95
    0 -4 25 5.69 2.83
    0 -4 25 4.62 2.84
    0 4 -25 8.79 3.07
    0 -4 -25 7.15 3.19
    0 -4 25 4.71 2.97
    0 4 25 4.03 3.55
    0 4 26 5.36 2.98
    0 -4 26 4.21 2.93
    0 4 26 2.82 2.94
    0 -4 -26 0.32 3.14
    0 4 -26 3.96 2.9
    0 -4 26 1.4 2.73
    0 -4 26 0.29 2.86
    0 4 26 5.66 3.19
    0 4 27 3.2 3.14
    0 4 27 3.49 3.1
    0 -4 27 6.94 3.12
    0 -4 -27 9.34 3.45
    0 4 -27 6.31 3.03
    0 -4 27 5.21 3.03
    0 4 27 4.6 3.46
    0 -4 27 7.39 3.26
    0 -4 28 -3.57 2.88
    0 4 28 1.19 2.83
    0 4 28 -2.08 3.06
    0 4 -28 2.27 3.15
    0 -4 28 -1.19 2.81
    0 -4 -28 0.34 3.01
    0 -4 28 -1.22 2.87
    0 4 28 -3.78 3.52
    0 4 -29 2.33 3.25
    0 5 0 0.47 0.51
    0 -5 0 0.05 0.97
    0 -5 0 0.07 0.52
    0 5 0 -0.7 0.93
    0 5 0 0.76 0.82
    0 -5 0 0.88 1.06
    0 5 0 0.34 0.72
    0 -5 0 0.22 1.01
    0 -5 0 0.28 0.93
    0 5 0 1.48 1.34
    0 5 0 0.09 0.89
    0 5 0 1.42 1.33
    0 -5 0 0.3 0.98
    0 -5 0 -0.85 0.96
    0 5 0 -1.3 1.12
    0 -5 0 0.16 0.79
    0 -5 0 0.1 1
    0 -5 0 0.21 0.79
    0 5 0 -0.03 0.76
    0 5 0 -0.23 0.71
    0 5 -1 125.59 4.11
    0 -5 -1 121.32 3.87
    0 5 -1 121.1 4.16
    0 5 1 124.01 4.47
    0 -5 1 118.96 4.17
    0 5 1 120.41 3.84
    0 5 -1 118.24 3.76
    0 -5 1 114.83 3.76
    0 -5 -1 121.19 4.2
    0 5 -1 117.86 4.15
    0 -5 -1 124.39 4.21
    0 -5 -1 124.51 4.3
    0 5 1 120.6 4.37
    0 5 1 122.65 4.39
    0 5 1 122.75 4.12
    0 5 -1 122.32 4.04
    0 -5 1 114.59 4.08
    0 5 -1 128.98 4.47
    0 5 -1 124.5 4.44
    0 -5 -1 128.07 4.32
    0 5 1 120.72 4.09
    0 -5 1 131.02 4.25
    0 5 -1 121.8 4.28
    0 -5 1 122.83 4.23
    0 -5 -1 124.17 4.21
    0 -5 -1 125.36 4.05
    0 5 -1 121.19 4.09
    0 -5 1 122.63 4.21
    0 -5 -1 123.62 4.17
    0 5 1 121.09 4.06
    0 5 -1 115.75 3.93
    0 5 -1 117.27 4.12
    0 -5 1 117.02 4.06
    0 -5 -1 120.76 3.8
    0 5 1 115.58 3.8
    0 -5 1 129.79 4
    0 -5 2 4798.3 135.95
    0 -5 2 4905.35 135.87
    0 -5 -2 4774.63 135.66
    0 5 2 4845.79 136.11
    0 5 -2 4586.75 135.52
    0 5 -2 4687.24 135.58
    0 -5 -2 4745.37 135.91
    0 5 2 4693.77 135.65
    0 5 -2 4913.15 135.81
    0 5 2 4770.69 136.06
    0 5 -2 4753.66 135.71
    0 5 2 4700.26 136.05
    0 -5 2 4766.07 135.74
    0 -5 -2 4799.84 135.97
    0 -5 -2 4699.45 135.96
    0 -5 2 4817.05 135.95
    0 -5 -2 4831.31 135.94
    0 -5 2 4712.41 135.96
    0 5 2 4749.17 136.07
    0 5 -2 4832.07 135.84
    0 -5 -2 4806.51 135.92
    0 -5 -2 4694.08 135.65
    0 5 2 4628.31 135.68
    0 -5 2 4734.11 135.91
    0 5 2 4759.44 135.78
    0 5 -2 4745.93 136.08
    0 5 -2 4690.73 135.58
    0 -5 2 4594.83 135.6
    0 5 -2 4869.94 135.88
    0 -5 2 4902.09 135.95
    0 5 -2 4676.02 135.91
    0 -5 2 4597.3 135.84
    0 5 2 4717.99 135.85
    0 -5 -2 4577.47 135.9
    0 5 3 1488.02 43.08
    0 -5 -3 1483.78 43
    0 5 -3 1521.67 43.02
    0 -5 3 1516.03 43.09
    0 -5 3 1521.05 43.23
    0 5 -3 1444.14 42.88
    0 5 3 1445.89 42.95
    0 -5 3 1442.17 42.87
    0 -5 -3 1505.36 43.16
    0 -5 3 1530.05 43.24
    0 5 3 1515.32 43.33
    0 -5 -3 1541.05 43.25
    0 5 -3 1499.6 42.89
    0 5 3 1539.49 43.35
    0 -5 3 1503.68 42.91
    0 -5 -3 1484.58 43.2
    0 -5 -3 1503.33 43.22
    0 5 3 1539.62 43.12
    0 5 3 1507.34 43.34
    0 5 3 1455.1 43.07
    0 5 -3 1495.61 43.09
    0 5 -3 1471.11 42.74
    0 -5 -3 1450.99 42.81
    0 5 3 1497.64 42.83
    0 -5 3 1483.26 43.16
    0 5 -3 1482.6 43.4
    0 -5 3 1504.19 43.26
    0 5 3 1473.97 43.13
    0 5 3 1527.4 43.39
    0 5 -3 1478.84 43.13
    0 -5 3 1498.93 42.74
    0 -5 3 1464.69 43.2
    0 -5 -3 1437.01 43.2
    0 -5 3 1456.14 43.16
    0 5 -3 1491.44 43.26
    0 5 -3 1431.52 42.71
    0 5 -4 60.27 2.39
    0 5 4 58.39 2.47
    0 -5 4 57.05 2.49
    0 -5 -4 57.08 2.55
    0 -5 4 54.04 2.68
    0 -5 -4 52.87 2.49
    0 5 4 51.06 2.35
    0 -5 4 62.59 2.39
    0 5 -4 61.98 2.34
    0 5 4 62.35 2.54
    0 -5 -4 60.19 2.72
    0 -5 4 60.12 2.73
    0 -5 -4 58.81 2.62
    0 -5 4 57.49 2.21
    0 -5 -4 61.2 2.7
    0 5 -4 60.1 2.19
    0 5 4 58.81 2.8
    0 5 4 63.69 2.88
    0 -5 -4 62.72 2.71
    0 5 -4 57.29 2.08
    0 -5 -4 58.38 2.14
    0 -5 4 60.44 2.61
    0 5 -4 64.46 2.6
    0 5 4 59.87 2.13
    0 5 -4 58.39 2.9
    0 5 4 60.6 2.85
    0 5 -4 63.87 2.53
    0 5 4 59.98 2.48
    0 5 4 60.31 2.52
    0 -5 4 59.55 2.67
    0 -5 4 60.86 2
    0 -5 4 63.22 2.74
    0 5 4 59.39 2.86
    0 5 -4 60.19 2.82
    0 5 -4 58.93 1.98
    0 5 -4 63.83 2.58
    0 -5 -4 59.85 2.65
    0 -5 5 82.59 3.03
    0 -5 5 81.44 3.3
    0 5 5 81.5 3.09
    0 5 -5 79.74 2.91
    0 -5 5 81.86 3
    0 -5 -5 74.88 3.12
    0 5 -5 80.62 3.05
    0 5 5 78.47 3.03
    0 -5 -5 75.09 3.13
    0 -5 5 79.34 3.3
    0 5 5 81.24 3.09
    0 5 5 74.02 3.39
    0 -5 -5 86.68 3.34
    0 -5 5 76.22 2.69
    0 5 5 79.21 3.43
    0 -5 -5 83.33 3.3
    0 -5 -5 84.37 3.25
    0 5 -5 82.27 2.68
    0 5 -5 81.77 2.68
    0 -5 -5 78.06 3.25
    0 -5 5 78.28 2.68
    0 5 -5 80.09 3.09
    0 5 -5 6.16 3.64
    0 -5 -5 78.78 2.66
    0 5 5 78.52 3.17
    0 -5 5 80.37 3.2
    0 5 5 76.05 2.64
    0 5 5 84.29 3.5
    0 -5 5 77.27 3.27
    0 5 -5 81.98 3.16
    0 5 -5 81.22 3.48
    0 -5 5 80.69 3.3
    0 -5 -5 82.59 3.32
    0 5 -5 76.45 2.44
    0 5 5 80.75 3.55
    0 5 -5 79.15 2.49
    0 -5 -6 4.1 1.17
    0 5 -6 3.12 0.74
    0 5 6 3.03 1.31
    0 -5 6 3.81 0.99
    0 5 6 0.09 1.61
    0 5 -6 3.71 1.28
    0 -5 6 2.57 1.04
    0 5 6 2.18 1
    0 5 6 4.39 1.12
    0 -5 -6 3.31 1.26
    0 -5 6 5.18 1.31
    0 5 -6 3.53 0.56
    0 -5 6 2.47 1.3
    0 5 6 3.51 1.07
    0 5 6 2.28 1.4
    0 -5 -6 3.02 1.22
    0 -5 -6 1.5 1.21
    0 5 6 5.54 1.55
    0 -5 6 2.69 0.62
    0 -5 -6 4.45 1.31
    0 -5 -6 3.06 0.66
    0 5 6 5.38 1.66
    0 -5 6 1.54 1.15
    0 5 6 2.8 0.64
    0 -5 6 4.92 0.8
    0 5 -6 0.38 1.5
    0 5 6 4.64 1.16
    0 5 -6 3.58 0.76
    0 5 -6 3.45 1.1
    0 -5 -6 3.68 1.3
    0 -5 6 4.2 1.03
    0 5 -6 1.49 1.43
    0 -5 6 3.23 1.34
    0 5 -6 3.75 1.12
    0 5 6 4.54 1.22
    0 -5 -6 3.87 1.33
    0 -5 -7 194.16 6.44
    0 -5 7 179.52 5.99
    0 5 7 188.07 6.39
    0 5 -7 188.47 5.92
    0 5 -7 192.3 6.31
    0 -5 7 190.23 6.46
    0 5 7 183.55 6.22
    0 -5 7 182.78 6.18
    0 5 7 194.33 6.09
    0 -5 -7 188.95 6.4
    0 -5 -7 189.48 6.32
    0 -5 -7 183.08 6.36
    0 5 -7 192.85 5.56
    0 -5 7 179.63 5.54
    0 5 7 195.01 6.57
    0 5 7 185.41 6.53
    0 -5 7 185.6 6.43
    0 5 7 188.57 6.1
    0 -5 -7 185.34 5.66
    0 5 7 185.48 5.66
    0 5 -7 182.16 6.23
    0 5 -7 177.37 5.81
    0 5 7 191.23 6.35
    0 5 7 203.41 6.73
    0 -5 7 191.37 6.31
    0 -5 -7 185.67 5.51
    0 -5 7 183.84 5.8
    0 5 -7 22.86 6.77
    0 5 -7 188.48 6.18
    0 -5 -7 191.27 6.38
    0 5 -7 185.07 6.64
    0 5 -7 189.72 6.32
    0 -5 7 200.14 6.51
    0 5 7 7.45 6.65
    0 -5 -7 185.63 6.39
    0 -5 -7 186.37 5.57
    0 5 7 195.55 6.27
    0 -5 -8 66.87 3.1
    0 -5 8 111.23 3.99
    0 5 8 62.19 2.59
    0 5 8 60.11 2.97
    0 5 8 61.8 2.84
    0 5 -8 63.66 2.54
    0 -5 8 70.7 2.8
    0 -5 8 61.63 3.02
    0 5 -8 69.91 3.03
    0 5 -8 61.82 2.02
    0 5 8 63.76 3.12
    0 5 8 66.09 3.18
    0 -5 -8 62.53 2.95
    0 5 -8 22.04 2.15
    0 5 8 66.14 2.63
    0 -5 8 64.24 3.08
    0 -5 -8 61.64 2.94
    0 5 -8 15.93 2.07
    0 -5 8 61.4 1.98
    0 -5 -8 65.95 2.84
    0 -5 8 86.07 2.82
    0 -5 -8 62.79 2.09
    0 5 -8 60.67 2.47
    0 5 -8 4.19 3.35
    0 -5 8 66.22 2.98
    0 5 8 62.52 2.2
    0 -5 -8 69.34 2.99
    0 5 -8 67.83 2.82
    0 5 8 68.84 3.28
    0 -5 -8 65.79 2.23
    0 5 -8 66.16 2.87
    0 -5 8 62.84 3.05
    0 5 8 2.06 3.32
    0 -5 -8 63.16 2.2
    0 5 -8 66.68 3.43
    0 -5 -8 64.21 2.94
    0 5 8 66.79 2.8
    0 5 -8 66.85 2.96
    0 -5 9 63.37 3.06
    0 5 -9 64.36 3.23
    0 -5 -9 71.18 3.38
    0 5 9 60.67 3.04
    0 -5 9 66.91 3.28
    0 5 9 64.59 2.74
    0 -5 9 63.99 2.74
    0 5 -9 63.92 2.7
    0 5 9 63.88 3.19
    0 -5 -9 72.82 3.06
    0 -5 9 67.94 3.3
    0 -5 9 62.67 2.08
    0 5 9 65.9 3.4
    0 5 9 69.57 2.81
    0 5 9 68.94 3.43
    0 5 9 62.47 2.41
    0 -5 -9 65.51 2.35
    0 5 -9 69.93 2.79
    0 -5 9 65.43 2.68
    0 -5 -9 69.81 3.19
    0 5 -9 68.15 3.02
    0 5 9 65.9 3.37
    0 -5 -9 63.47 2.41
    0 -5 9 68.32 3.13
    0 5 -9 66.44 3.54
    0 -5 -9 62.26 2.46
    0 5 -9 67.22 3.6
    0 5 9 69.96 3
    0 -5 9 64.06 3.32
    0 5 9 2.48 3.65
    0 -5 -9 60.99 3.08
    0 5 -10 103.66 3.8
    0 5 -10 91.82 4.36
    0 -5 10 107.06 4.72
    0 -5 10 112.47 4.02
    0 5 10 98.74 3.81
    0 5 10 95.27 4.17
    0 -5 -10 104.21 4.48
    0 -5 10 107.24 4.45
    0 -5 -10 115.31 4.17
    0 5 10 102.84 3.84
    0 5 10 98.21 4.46
    0 -5 10 99.18 4.36
    0 5 10 104.29 4.53
    0 -5 10 110.07 4.53
    0 5 10 102.21 3.5
    0 5 -10 99.55 3.78
    0 -5 10 110.93 4.4
    0 5 10 104.51 4.53
    0 5 -10 104.59 4.64
    0 -5 10 99.72 4.4
    0 -5 -10 97.93 3.58
    0 5 10 3.6 4.66
    0 -5 -10 102.29 4.25
    0 5 -10 103.93 4.68
    0 5 11 -0.1 1.43
    0 5 11 0.15 0.94
    0 -5 11 -0.07 0.98
    0 5 -11 -1.9 1.67
    0 -5 11 -1.13 1.69
    0 -5 -11 -0.66 1.61
    0 5 11 0.22 0.94
    0 -5 -11 0.47 1.23
    0 5 11 -0.38 1.78
    0 5 11 -1.28 1.73
    0 -5 11 0.13 1.55
    0 5 -11 -0.28 1.87
    0 5 -11 -0.07 1.01
    0 -5 11 0.85 1.38
    0 5 11 -0.62 1.74
    0 -5 -11 0.18 0.89
    0 5 -11 -1.02 1.77
    0 5 11 -0.14 1.98
    0 -5 -11 0.11 1.33
    0 -5 11 0.88 1.5
    0 -5 12 67.04 3.74
    0 -5 -12 83.68 4.04
    0 5 12 75.59 3.63
    0 5 12 85.97 4.04
    0 5 -12 70.87 3.77
    0 -5 12 69.9 3.08
    0 -5 12 79.69 3.94
    0 5 12 77.12 4
    0 -5 -12 68.54 3.36
    0 5 -12 73.2 4.05
    0 5 12 75.31 3.93
    0 -5 12 75.49 3.6
    0 5 -12 78.04 3.3
    0 -5 -12 73.9 3.58
    0 5 12 76.09 4.09
    0 5 -12 76.72 4.15
    0 -5 12 69.32 3.82
    0 5 -13 19.51 2.22
    0 5 13 18.38 1.97
    0 -5 -13 15.01 2.28
    0 -5 13 17.08 2.27
    0 5 13 15.98 2.28
    0 -5 -13 16.26 1.75
    0 5 13 18.01 2.35
    0 -5 13 15.31 2.1
    0 5 -13 19.34 2.5
    0 5 13 14.09 2.38
    0 -5 13 15.42 2.06
    0 -5 13 15.2 2.22
    0 5 13 19.39 2.56
    0 5 -13 16.74 2.32
    0 -5 -13 15.34 1.85
    0 5 -14 6.2 1.99
    0 -5 14 5.49 1.97
    0 -5 -14 4.74 2.05
    0 5 14 5.87 1.77
    0 -5 -14 5.78 1.45
    0 5 14 3.95 1.94
    0 5 14 6.18 2.01
    0 -5 14 6.42 1.94
    0 -5 14 3.88 1.82
    0 5 -14 4.57 1.98
    0 5 14 3.13 2.11
    0 -5 14 3.3 1.86
    0 -5 -14 3.3 1.54
    0 5 -14 4.11 2.14
    0 5 14 5.82 2.31
    0 5 -15 1.17 2
    0 -5 -15 8.74 2.27
    0 -5 15 5.86 2.08
    0 5 15 4.51 1.71
    0 5 15 5.75 2.04
    0 5 15 8.27 2.25
    0 -5 15 6.19 2.05
    0 5 15 4.55 2.14
    0 5 -15 6.98 2.17
    0 -5 15 11.18 2.49
    0 -5 -15 4.78 1.65
    0 5 15 4.2 2.51
    0 5 -15 5.86 2.31
    0 -5 15 9.92 2.23
    0 -5 16 13.38 2.37
    0 -5 -16 8.78 2.43
    0 5 -16 10.43 2.42
    0 5 16 10.26 2.42
    0 -5 16 11.58 2.46
    0 5 16 12.09 2.44
    0 5 -16 7.23 2.34
    0 5 16 8.24 2.5
    0 -5 16 9.21 2.13
    0 5 -16 9.62 2.59
    0 -5 -16 11.08 1.93
    0 5 16 11.01 2.85
    0 -5 16 12.18 2.48
    0 -5 17 11.17 2.5
    0 -5 -17 8.11 2.46
    0 5 -17 9.78 2.39
    0 -5 17 8.7 2.35
    0 5 17 9.81 2.52
    0 5 17 12.07 2.58
    0 5 17 13.89 2.66
    0 5 -17 10.59 2.59
    0 -5 17 8.5 2.38
    0 5 17 7.37 2.69
    0 -5 17 9.33 2.55
    0 5 -17 10.52 2.68
    0 -5 -17 8.22 1.84
    0 -5 18 30.45 3.14
    0 -5 -18 29.64 3.27
    0 5 -18 32.77 3.39
    0 5 18 32.56 3.34
    0 -5 18 24.81 3.11
    0 5 18 23.1 3.08
    0 5 -18 29.1 3.22
    0 5 18 24.3 3.19
    0 -5 18 49.45 4.07
    0 5 18 25.44 3.52
    0 5 -18 31.94 3.39
    0 -5 18 37.3 3.4
    0 5 -19 27.04 3.24
    0 -5 19 23.84 3.03
    0 -5 -19 26.75 3.27
    0 5 19 24.38 3.16
    0 -5 19 23.22 3.12
    0 5 19 24.69 3.09
    0 5 19 15.84 3.11
    0 5 -19 21.65 3.1
    0 -5 19 28.95 3.24
    0 5 19 21.09 3.43
    0 5 -19 18.88 3.15
    0 -5 19 25.55 3.07
    0 5 -20 12.37 2.77
    0 -5 -20 13.39 2.84
    0 -5 20 14.65 2.85
    0 -5 20 9.98 2.48
    0 5 20 14.05 2.78
    0 5 20 9.86 2.86
    0 5 20 10.14 2.68
    0 5 -20 9.12 2.73
    0 5 20 13.59 3.06
    0 -5 20 10.54 2.75
    0 5 -20 10.69 2.95
    0 5 -21 25.35 3.24
    0 -5 21 35.4 3.54
    0 -5 -21 35.8 3.73
    0 5 21 29.24 3.53
    0 -5 21 36.04 3.6
    0 5 21 27.24 3.44
    0 5 21 30.02 3.47
    0 5 -21 28.95 3.67
    0 5 21 30.44 3.71
    0 -5 21 32.9 3.46
    0 5 22 5.37 2.76
    0 -5 22 3.41 2.59
    0 5 22 6.87 2.75
    0 5 -22 2.03 2.52
    0 -5 -22 8.23 2.89
    0 -5 22 7.31 2.71
    0 -5 22 3.2 2.58
    0 5 -22 3.15 2.75
    0 5 22 7.83 2.96
    0 5 23 1.53 2.62
    0 5 23 1.79 2.58
    0 -5 23 3.05 2.54
    0 -5 -23 3.16 2.74
    0 -5 23 1.02 2.45
    0 5 -23 2.4 2.64
    0 5 -23 0.82 2.73
    0 5 23 5.96 3.11
    0 -5 23 1.8 2.55
    0 5 24 3.71 2.93
    0 5 24 1.06 2.63
    0 -5 24 0.26 2.54
    0 -5 24 -0.26 2.58
    0 5 -24 4.46 2.74
    0 -5 -24 1.2 2.8
    0 -5 24 1.87 2.8
    0 5 -24 0.57 2.81
    0 5 24 0.28 3.19
    0 5 25 9.62 3.03
    0 5 25 4.94 2.83
    0 -5 25 7.39 3.07
    0 -5 -25 5.93 3.04
    0 5 -25 4.93 2.92
    0 -5 25 4.66 2.83
    0 5 25 5.53 3.65
    0 -5 25 4.45 2.98
    0 -5 26 10.75 3.15
    0 5 26 13.88 3.42
    0 5 26 14.16 3.39
    0 -5 -26 17.48 3.74
    0 5 -26 14.77 3.48
    0 -5 26 16.43 3.37
    0 -5 26 10.35 3.35
    0 5 26 11.42 3.61
    0 -5 27 6.7 3.09
    0 5 27 14 3.52
    0 5 27 11.08 3.26
    0 -5 -27 10.72 3.51
    0 5 -27 10.29 3.51
    0 -5 27 13.72 3.3
    0 -5 27 10.37 3.34
    0 5 27 14.24 3.82
    0 -5 28 11.36 3.3
    0 -5 28 9.59 3.29
    0 -5 -28 12.07 3.59
    0 5 -28 16.67 3.73
    0 5 28 6.35 3.82
    0 -5 28 8.83 3.19
    0 6 0 1683.67 47.25
    0 -6 0 1521.56 46.81
    0 -6 0 1606.4 47.27
    0 6 0 1663.69 47.49
    0 6 0 1675.86 47.2
    0 6 0 1607.74 46.82
    0 6 0 1653.52 47.51
    0 -6 0 1660.3 47.36
    0 6 0 1656.92 47.52
    0 6 0 1655.69 47.25
    0 6 0 1665.2 47.18
    0 -6 0 1643.63 47.35
    0 -6 0 1646.36 47.24
    0 -6 0 1673.74 47.2
    0 -6 0 1638.9 47.31
    0 6 0 1612.82 47.26
    0 -6 0 1651.82 47.15
    0 -6 0 1669.83 47.3
    0 -6 0 1574.41 46.98
    0 6 0 1636.77 47.09
    0 6 0 1591.44 47.02
    0 -6 -1 39.05 2.04
    0 6 1 39.18 1.59
    0 6 -1 39.18 1.89
    0 -6 1 37.26 2.03
    0 -6 1 36.54 1.51
    0 6 1 41.06 2.28
    0 -6 -1 35.07 1.59
    0 6 -1 36.99 1.5
    0 6 -1 40.29 1.97
    0 6 -1 38.66 1.8
    0 -6 1 38.56 1.93
    0 6 1 44.48 2
    0 6 -1 40.51 1.97
    0 6 1 41.95 2.35
    0 -6 -1 38.27 2.06
    0 -6 -1 39.97 2.1
    0 -6 -1 42.57 2.19
    0 6 -1 38.73 2.29
    0 6 1 42.41 2.38
    0 6 -1 39.96 2.32
    0 6 -1 41.61 2.18
    0 -6 1 40.3 2.07
    0 -6 1 37.69 2.02
    0 6 1 36.84 2
    0 -6 -1 41.3 2.11
    0 -6 -1 41.07 1.93
    0 6 -1 38.58 1.88
    0 6 -1 38.82 1.94
    0 -6 1 35.96 1.79
    0 -6 1 42.01 1.86
    0 -6 -1 37.67 1.94
    0 -6 1 35.39 2.08
    0 6 1 36.58 1.57
    0 -6 -1 39.01 1.6
    0 6 -1 39.98 1.73
    0 6 1 38.62 1.81
    0 6 -1 38.34 1.95
    0 -6 -2 112.49 3.81
    0 -6 2 120.07 4.16
    0 6 -2 119.49 4.03
    0 6 2 120.69 3.81
    0 -6 -2 122.02 4.23
    0 6 -2 115.67 4.12
    0 6 2 117.21 4.42
    0 -6 2 112.59 4.19
    0 6 -2 115.44 3.75
    0 6 -2 110.4 3.64
    0 6 -2 111.62 3.91
    0 -6 2 110.06 4.15
    0 6 2 106.2 4.33
    0 -6 2 121.7 4.02
    0 6 -2 115.85 4.11
    0 -6 -2 117.82 4.26
    0 6 2 114.8 4.38
    0 -6 -2 120.01 4.29
    0 -6 -2 113.61 4.2
    0 6 2 112.3 3.53
    0 -6 -2 111.19 3.88
    0 6 2 113.68 3.94
    0 -6 -2 120.39 4.2
    0 6 -2 115.15 4.06
    0 6 -2 118.57 4.36
    0 -6 2 117.31 4.18
    0 -6 2 115.12 4.2
    0 6 -2 121.26 4.14
    0 6 -2 107.54 3.77
    0 -6 2 107.64 4.03
    0 -6 2 109.85 4.15
    0 6 2 112.13 3.57
    0 6 2 115.93 4.05
    0 -6 2 113.38 3.82
    0 6 -2 113.83 4.16
    0 -6 -2 118.86 4.21
    0 -6 3 536.66 16.06
    0 -6 -3 528.29 15.73
    0 6 -3 500.07 15.52
    0 6 3 523.21 15.68
    0 6 3 524.79 15.87
    0 6 -3 536.14 15.82
    0 -6 -3 539.31 16.01
    0 -6 3 544.95 15.92
    0 6 -3 524.68 15.62
    0 -6 3 529.53 15.73
    0 6 3 531.49 16.19
    0 -6 3 524.45 16.05
    0 -6 -3 546.32 16.08
    0 -6 -3 555.39 16.09
    0 6 -3 547.86 15.71
    0 -6 -3 533.6 16.05
    0 6 3 523.43 16.19
    0 6 3 525.82 15.85
    0 6 -3 533.57 15.89
    0 6 3 495.06 15.84
    0 6 3 531.78 16.21
    0 6 3 510.71 15.64
    0 6 -3 553.83 16.28
    0 -6 3 543.19 16.02
    0 6 -3 529.79 15.51
    0 -6 -3 527.53 15.62
    0 -6 3 544.29 16.09
    0 -6 -3 530.38 16.04
    0 6 3 530.19 15.93
    0 6 -3 539.17 15.95
    0 6 3 522.29 16.24
    0 -6 3 532.36 15.97
    0 -6 3 538.33 15.56
    0 -6 3 537.62 16.06
    0 6 -3 508.26 15.51
    0 6 -3 530.23 16.07
    0 6 4 806.3 23.68
    0 -6 4 860.97 23.84
    0 6 4 827.57 23.81
    0 -6 -4 857.74 23.79
    0 6 -4 860.49 23.74
    0 -6 4 849.98 24.03
    0 6 -4 833.09 23.63
    0 -6 -4 844.71 23.94
    0 -6 4 836.27 23.6
    0 -6 4 839.28 23.57
    0 6 4 798.58 24.11
    0 6 4 840.03 23.86
    0 6 4 814.5 24.14
    0 -6 -4 840.97 24.03
    0 -6 -4 461.55 23.98
    0 -6 4 853.9 24.05
    0 -6 -4 873.07 24.05
    0 6 -4 856.69 23.55
    0 6 -4 867.02 23.96
    0 -6 4 843.49 23.96
    0 6 4 847.09 24.2
    0 6 4 823.69 23.85
    0 6 4 854.81 23.86
    0 6 4 808.86 23.47
    0 -6 4 841.3 24.06
    0 6 -4 828.85 23.83
    0 6 -4 835.86 23.4
    0 -6 -4 832.2 23.47
    0 6 -4 129.69 24.32
    0 -6 4 864.99 24.05
    0 -6 4 820.66 23.36
    0 -6 -4 816.36 24.01
    0 -6 4 839.82 23.97
    0 6 -4 815.95 23.34
    0 6 -4 853.34 24.14
    0 6 4 56.05 24.25
    0 6 -4 835.83 23.89
    0 6 5 206.8 6.5
    0 -6 -5 205.17 6.63
    0 6 5 197.46 6.43
    0 6 -5 205.09 6.42
    0 -6 5 204.05 6.49
    0 6 -5 207.15 6.37
    0 -6 -5 192.1 6.52
    0 -6 5 201.27 6.35
    0 -6 5 205.16 6.77
    0 -6 5 202.2 6.17
    0 -6 5 212.9 6.81
    0 6 5 197.62 6.86
    0 -6 -5 206.54 6.74
    0 -6 -5 108.95 6.65
    0 6 -5 201.82 6.13
    0 6 5 211.55 6.93
    0 6 5 208.03 6.55
    0 -6 -5 197.6 6.7
    0 6 5 205.19 6.6
    0 6 -5 28.01 7.1
    0 -6 -5 201.8 6.72
    0 -6 5 201.53 6.63
    0 6 -5 211.23 6.67
    0 6 -5 204.75 6.54
    0 -6 -5 208.57 6.1
    0 6 5 209.58 6.93
    0 6 5 200.32 6.09
    0 6 5 208.58 6.55
    0 6 -5 203.68 6.04
    0 6 -5 202.46 5.9
    0 -6 5 204.1 6.74
    0 -6 -5 211.4 6.79
    0 6 -5 204.08 6.61
    0 -6 5 199.44 5.91
    0 6 5 10.91 6.96
    0 -6 5 206.25 6.73
    0 6 -5 200.63 6.91
    0 -6 6 1587.13 44.5
    0 -6 6 1573.94 44.09
    0 6 -6 1567.53 44.03
    0 6 6 1593.49 44.16
    0 6 -6 1514.92 44.15
    0 -6 6 1630.44 44.15
    0 -6 -6 1621.72 44.35
    0 6 6 1615.19 44.21
    0 -6 -6 1554.13 44.29
    0 6 6 1563.65 44.2
    0 -6 -6 1658.15 44.46
    0 -6 -6 1592.41 44.41
    0 -6 6 1585.01 44.5
    0 -6 -6 1615.36 44.43
    0 6 6 1576.69 44.57
    0 6 6 1569.31 44.57
    0 -6 6 1555.39 43.75
    0 6 -6 1560.39 43.74
    0 -6 -6 1561.41 44.41
    0 6 6 1531.94 43.69
    0 -6 -6 1551.94 43.7
    0 6 6 1580.56 44.33
    0 6 -6 1528.53 43.73
    0 6 -6 255.38 44.85
    0 -6 6 1554.32 43.73
    0 6 6 1645.66 44.71
    0 6 -6 1583.97 44.23
    0 -6 6 1591.67 44.37
    0 6 -6 1591.27 44.33
    0 -6 -6 1604.63 44.49
    0 6 -6 1515.54 43.46
    0 6 6 97.26 44.7
    0 -6 6 1569.12 44.47
    0 6 6 1148.97 44.02
    0 6 -6 1519.57 43.49
    0 6 -6 1595.13 44.69
    0 -6 6 1623.3 44.49
    0 -6 -7 104.77 4.22
    0 -6 7 107.25 4.35
    0 6 -7 107.85 3.83
    0 -6 7 114.89 4.09
    0 -6 7 108.85 3.94
    0 6 7 107.63 4.06
    0 -6 -7 110.46 4.14
    0 6 7 105.4 3.94
    0 6 7 94.21 4.25
    0 6 -7 106.86 4.13
    0 -6 7 110.08 3.5
    0 6 -7 106.64 3.47
    0 6 7 106.65 4.44
    0 6 7 108.68 4.47
    0 -6 7 109.94 4.36
    0 -6 -7 111.61 4.3
    0 -6 -7 106.5 4.21
    0 6 7 108.56 4.01
    0 -6 -7 110.88 4.26
    0 -6 -7 105.35 3.5
    0 -6 7 112.42 3.65
    0 -6 -7 119.54 4.36
    0 6 7 108.47 3.5
    0 6 -7 109.67 3.63
    0 -6 7 109.99 4.24
    0 6 -7 12.54 4.72
    0 6 -7 110.61 4.09
    0 6 7 110.74 4.21
    0 6 7 114.27 4.63
    0 6 7 111.17 4.13
    0 6 -7 111.87 4.61
    0 6 7 4.38 4.57
    0 6 -7 107.23 4.18
    0 -6 7 114.37 4.39
    0 -6 7 108.18 4.23
    0 -6 -7 107.95 4.3
    0 -6 -8 397.96 12.19
    0 -6 8 392.16 11.73
    0 6 8 395.81 12.18
    0 6 8 375.25 11.95
    0 -6 8 406.17 12.29
    0 6 8 396.18 11.78
    0 6 -8 387.21 11.64
    0 6 -8 401.23 12.07
    0 -6 8 397.31 11.88
    0 -6 8 396.8 12.27
    0 -6 8 381.05 11.19
    0 6 8 395.37 11.83
    0 6 8 395.29 12.36
    0 -6 -8 408.14 12.11
    0 6 -8 393.83 11.22
    0 -6 -8 392.93 12.13
    0 -6 -8 387.64 12.11
    0 6 8 384.56 12.34
    0 -6 -8 388.68 12.09
    0 6 -8 398.31 11.5
    0 6 -8 57.29 12.62
    0 -6 8 396.43 11.45
    0 -6 -8 371.26 11.07
    0 6 8 387.14 11.3
    0 -6 -8 386.33 11.3
    0 6 -8 393.88 11.92
    0 6 8 423.85 12.55
    0 -6 8 379.81 12.03
    0 6 8 16.28 12.38
    0 6 -8 389.97 12.51
    0 -6 8 390.72 12.24
    0 -6 -8 402.42 12.22
    0 -6 -8 375.47 11.12
    0 6 9 -0.25 1.83
    0 6 -9 0.1 1.48
    0 -6 9 3.87 1.32
    0 6 9 0.72 1.44
    0 6 -9 1.8 1.02
    0 6 9 2.4 0.98
    0 -6 -9 0.77 1.44
    0 -6 9 0.67 1.43
    0 -6 9 0.45 1.39
    0 6 9 2.9 1.79
    0 -6 -9 2.36 1.33
    0 6 9 1.82 1.04
    0 6 9 3.49 1.77
    0 -6 9 1.24 0.5
    0 6 -9 1.15 0.92
    0 6 -9 0.5 1.19
    0 -6 9 3.86 1.55
    0 -6 9 14.56 1.56
    0 6 9 0.78 0.67
    0 6 9 1.69 1.77
    0 6 -9 -0.13 1.8
    0 6 -9 2.38 1.82
    0 -6 9 0.56 1.45
    0 -6 -9 1.31 0.64
    0 -6 -9 2.84 1.45
    0 6 -10 72.3 3.61
    0 -6 10 66.12 3.22
    0 -6 -10 77.31 3.65
    0 -6 10 80.93 3.74
    0 6 10 74.85 3.04
    0 6 10 73.43 3.55
    0 -6 10 74.04 3.04
    0 -6 -10 68.5 3.3
    0 -6 10 78.35 3.69
    0 6 10 81.8 3.84
    0 6 10 75.28 3.73
    0 6 -10 66.34 2.91
    0 6 -10 76.4 3.94
    0 6 10 67.97 3.67
    0 -6 10 75.49 3.41
    0 6 10 2.58 3.91
    0 -6 -10 69.7 3.47
    0 6 -10 66.96 3.87
    0 -6 10 74.56 3.63
    0 6 -11 18.09 2.04
    0 6 11 13.25 1.99
    0 -6 -11 13.73 2.03
    0 -6 11 18.94 2.07
    0 -6 11 17.4 1.52
    0 -6 -11 17.31 1.8
    0 6 11 16.35 2.16
    0 6 11 15.18 2.16
    0 -6 11 18.64 2.12
    0 6 11 16.6 2.21
    0 6 -11 18.37 2.34
    0 6 -11 16.92 1.47
    0 -6 11 16.84 1.86
    0 6 11 15.36 2.26
    0 -6 -11 17.99 1.99
    0 6 -11 15.97 2.29
    0 -6 11 16.27 2.1
    0 -6 -12 14.7 2.07
    0 6 12 19.38 2.05
    0 6 -12 13.12 1.98
    0 -6 12 15.98 1.5
    0 -6 12 13.99 2.12
    0 6 12 13.63 2.14
    0 -6 -12 14.33 1.7
    0 6 12 16.53 2.21
    0 -6 12 17.07 2.15
    0 -6 12 13.46 1.89
    0 6 -12 11.38 2.2
    0 6 12 17.58 2.25
    0 6 -12 14.66 2.33
    0 -6 -12 17.82 1.96
    0 6 12 16.12 2.4
    0 -6 12 16.45 2.19
    0 -6 -13 18.02 2.3
    0 6 -13 16.19 2.22
    0 -6 13 15.74 2.21
    0 6 13 17.86 2.1
    0 -6 13 17.68 2.26
    0 -6 -13 16.72 1.85
    0 6 13 22.22 2.5
    0 6 13 20.55 2.42
    0 6 -13 16.72 2.51
    0 -6 13 18.95 2.11
    0 6 13 13.97 2.31
    0 -6 13 15.98 2.23
    0 6 13 20.84 2.69
    0 -6 -13 13.08 1.99
    0 6 -13 17.95 2.47
    0 6 14 92.1 4.43
    0 6 -14 97.45 4.72
    0 -6 14 99.89 4.85
    0 -6 -14 97 4.91
    0 6 14 95.83 4.82
    0 -6 14 96.61 4.79
    0 6 14 88.76 4.73
    0 -6 -14 96.37 4.19
    0 6 -14 104.5 5.14
    0 -6 14 93.16 4.48
    0 6 14 90.91 4.72
    0 -6 14 99.4 4.78
    0 6 -14 87.96 4.92
    0 6 14 107.59 5.18
    0 -6 -14 87.44 4.37
    0 6 -15 11.6 2.26
    0 -6 -15 9.18 2.23
    0 6 15 11.19 1.99
    0 -6 15 14.45 2.37
    0 6 15 11.27 2.49
    0 -6 15 13.4 2.31
    0 6 15 9.73 2.41
    0 -6 15 9.22 2.12
    0 6 15 11.19 2.55
    0 6 -15 13.81 2.62
    0 -6 -15 15.31 2.07
    0 6 15 13.2 3.15
    0 6 -15 9.3 2.51
    0 -6 15 9.79 2.21
    0 6 16 46.69 3.62
    0 -6 16 44.58 3.48
    0 -6 -16 42.47 3.53
    0 6 -16 45.08 3.49
    0 6 16 48.46 3.66
    0 -6 16 47.41 3.46
    0 6 -16 49 3.88
    0 6 16 51.16 3.84
    0 -6 16 48.81 3.26
    0 -6 16 46.54 3.53
    0 -6 -16 51.09 3.19
    0 6 -16 40.79 3.83
    0 6 16 52.49 4.07
    0 -6 -17 8.81 2.55
    0 6 -17 9.51 2.51
    0 -6 17 15.66 2.55
    0 6 17 12.9 2.67
    0 6 17 16.18 2.7
    0 -6 17 8.88 2.3
    0 6 17 9.95 2.65
    0 6 -17 12.89 2.64
    0 -6 17 7.41 2.27
    0 6 -17 16.9 3.01
    0 -6 -17 12.39 2.12
    0 -6 17 15.48 2.59
    0 6 17 9.07 2.79
    0 -6 -18 26.99 3.3
    0 6 -18 35.3 3.37
    0 -6 18 34.72 3.31
    0 -6 18 35.26 3.3
    0 6 18 31.96 3.36
    0 6 18 32.49 3.37
    0 6 -18 32.47 3.55
    0 6 18 37.29 3.62
    0 -6 18 21.36 3.1
    0 -6 18 25.15 3.12
    0 6 -18 33.7 3.63
    0 6 18 38.31 4.13
    0 -6 19 -0.65 2.22
    0 6 -19 1.5 2.34
    0 -6 -19 -0.47 2.3
    0 6 19 3.47 2.36
    0 6 19 1.53 2.35
    0 -6 19 -0.64 2.22
    0 6 19 -0.59 2.61
    0 -6 19 -0.69 2.09
    0 6 -19 3.92 2.46
    0 6 -19 1.94 2.52
    0 6 19 2.55 2.89
    0 -6 19 3.88 2.21
    0 6 -20 -0.45 2.34
    0 -6 20 -0.45 2.34
    0 -6 -20 -2.74 2.67
    0 -6 20 -0.45 2.36
    0 6 20 0.68 2.37
    0 6 20 -1.6 2.45
    0 6 -20 -2.64 2.53
    0 6 20 0.41 2.49
    0 6 -20 -0.5 2.48
    0 6 20 0.49 2.6
    0 -6 20 -1.13 2.4
    0 -6 21 0.95 2.41
    0 -6 -21 4.47 2.8
    0 6 -21 3.83 2.44
    0 -6 21 0.94 2.29
    0 6 21 -0.71 2.63
    0 6 21 2.39 2.67
    0 6 -21 -0.25 2.46
    0 6 21 2.13 2.61
    0 6 -21 1.05 2.7
    0 -6 21 5.46 2.63
    0 6 21 3.82 2.98
    0 -6 22 3.45 2.52
    0 6 22 -0.99 2.52
    0 6 22 3.46 2.63
    0 6 -22 1.51 2.4
    0 -6 -22 -0.55 2.79
    0 -6 22 3.95 2.42
    0 -6 22 -1.24 2.48
    0 6 -22 -0.27 2.71
    0 6 22 1.86 3.03
    0 -6 23 4.37 2.67
    0 6 23 3.61 2.67
    0 6 23 5.65 2.75
    0 -6 -23 2.6 2.96
    0 -6 23 3.86 2.71
    0 6 -23 1.06 2.67
    0 -6 23 6.22 2.66
    0 6 -23 6.22 2.9
    0 6 23 0.55 3.08
    0 6 24 3.75 2.71
    0 -6 24 2.14 2.75
    0 6 24 2.67 2.83
    0 -6 24 3.74 2.73
    0 -6 -24 1.51 2.85
    0 6 -24 1.38 2.6
    0 -6 24 2.96 2.62
    0 6 -24 -3.22 3.13
    0 6 24 -2.85 3.47
    0 -6 25 5.53 2.91
    0 6 25 12.69 3.34
    0 6 25 4.15 2.76
    0 -6 -25 4.7 3.2
    0 -6 25 7.2 2.79
    0 6 -25 2.01 2.85
    0 -6 25 2.79 2.9
    0 6 25 7.98 3.79
    0 6 -25 2.69 3.14
    0 6 26 4.28 2.8
    0 6 26 6.55 2.98
    0 -6 26 0.29 2.9
    0 -6 -26 3.57 3.16
    0 -6 26 2.57 2.68
    0 6 -26 2.98 2.89
    0 -6 26 4.91 2.85
    0 6 26 3.35 3.32
    0 6 27 -0.59 2.98
    0 -6 27 4.41 2.79
    0 6 27 -0.29 2.93
    0 6 -27 2.77 3.19
    0 -6 27 1.18 2.76
    0 -6 -27 -0.34 3.15
    0 6 27 -1.25 3.45
    0 -6 27 0.59 3.13
    0 -6 28 16.57 3.49
    0 -6 -28 12.8 3.53
    0 -6 28 13.88 3.35
    0 -6 28 15.21 3.49
    0 6 28 12.18 3.89
    0 -7 0 0.28 1.2
    0 7 0 -0.09 1.45
    0 -7 0 0.31 0.6
    0 7 0 -0.25 0.96
    0 7 0 -0.52 0.62
    0 7 0 -0.19 0.97
    0 7 0 -0.7 1.44
    0 7 0 0.45 0.98
    0 -7 0 0.46 1.09
    0 7 0 0.79 1.36
    0 7 0 0.24 0.79
    0 7 0 -0.55 1.24
    0 -7 0 1.03 1.06
    0 -7 0 0.21 1.17
    0 7 0 0.13 0.95
    0 -7 0 1.65 0.88
    0 -7 0 -0.78 1.12
    0 7 0 0.96 0.82
    0 -7 0 0.29 0.95
    0 7 0 -0.26 0.74
    0 -7 1 235.39 6.87
    0 7 1 13.23 7.79
    0 -7 1 233.26 7.45
    0 7 -1 247.38 7.35
    0 7 -1 249.32 7.44
    0 7 1 239.09 6.94
    0 -7 -1 239.66 6.97
    0 7 -1 240.8 6.87
    0 -7 -1 240.85 7.5
    0 7 -1 248.16 7.28
    0 7 -1 251.78 7.86
    0 -7 -1 255.6 7.62
    0 7 1 247.18 7.75
    0 -7 1 241.63 7.38
    0 7 -1 252.8 7.46
    0 -7 -1 127.37 7.48
    0 7 -1 250.14 7.83
    0 7 1 250.03 7.38
    0 7 1 248.89 7.77
    0 -7 -1 255.31 7.61
    0 7 1 250.9 7.41
    0 -7 -1 250.64 7.29
    0 -7 -1 1.22 7.57
    0 7 -1 239.04 7.34
    0 -7 1 0.64 7.5
    0 7 -1 245.26 7.58
    0 -7 1 236.85 7.41
    0 -7 1 240.32 7.24
    0 -7 1 237.9 7.49
    0 -7 -1 233.59 7.39
    0 7 -1 248.21 7.39
    0 -7 1 229 7.23
    0 7 1 237.16 7.26
    0 7 -1 231.36 7.14
    0 7 -1 240.72 7.3
    0 7 1 237.81 7
    0 -7 -1 241.18 6.98
    0 7 -2 315.96 9
    0 7 -2 310.69 9.1
    0 7 -2 302.7 8.55
    0 -7 -2 299.31 9.16
    0 -7 2 293.04 9.15
    0 7 -2 300.05 8.63
    0 -7 2 302.41 9.12
    0 7 2 15.66 9.5
    0 -7 -2 296.68 8.72
    0 7 2 311.79 8.69
    0 -7 -2 311.47 9.25
    0 -7 2 285.32 8.95
    0 -7 -2 156.29 9.18
    0 7 -2 306.73 9.11
    0 7 -2 314.95 9.51
    0 7 -2 305.82 9.48
    0 -7 2 292.34 9.15
    0 7 2 312.07 9.43
    0 7 2 305.12 9.06
    0 -7 -2 313.4 9.26
    0 7 -2 306.66 8.89
    0 7 2 311.89 9.43
    0 7 2 301.13 8.45
    0 -7 2 304.42 9.16
    0 7 2 306.9 8.89
    0 -7 -2 29.53 9.17
    0 7 2 301.94 8.92
    0 -7 2 1.09 9.16
    0 7 -2 308.32 9.03
    0 7 -2 300.26 9.33
    0 -7 -2 312.07 8.85
    0 7 2 292.78 8.98
    0 7 2 286.27 8.48
    0 -7 2 303.42 9.01
    0 7 -2 288.22 9.08
    0 7 -2 309.91 9.09
    0 7 -2 292.17 8.72
    0 -7 2 300.31 9.17
    0 -7 -2 303.26 9.16
    0 -7 2 299.31 8.79
    0 7 3 13.1 1.16
    0 7 -3 13.71 0.95
    0 7 3 15.1 1.07
    0 7 -3 13.4 1.02
    0 -7 -3 11.77 1.15
    0 7 -3 13.69 1.44
    0 7 -3 13.09 1.15
    0 -7 3 15.11 1.46
    0 -7 -3 14.02 1.59
    0 7 3 0.1 1.88
    0 -7 3 16.36 1.62
    0 7 3 14.92 1.81
    0 7 -3 13.88 1.46
    0 -7 -3 13.06 1.55
    0 -7 3 11.41 1.52
    0 -7 -3 5.15 1.57
    0 7 -3 12.24 1.12
    0 -7 3 13.43 1.2
    0 7 3 13.4 1.76
    0 -7 -3 12.51 1.53
    0 7 3 12.92 1.86
    0 -7 3 14.16 1.55
    0 7 3 12.63 0.65
    0 -7 -3 12.88 1.14
    0 7 -3 9.95 1.31
    0 7 -3 14 1.79
    0 7 3 12.28 1.13
    0 7 3 13.85 1.18
    0 7 3 8.29 1.05
    0 -7 3 15.33 1.61
    0 7 -3 15.16 1.66
    0 -7 3 13.72 1.52
    0 -7 3 12.51 1.04
    0 -7 3 13.66 1.46
    0 7 -3 14.29 1.01
    0 7 -3 14.04 1.35
    0 -7 -3 15.18 1.6
    0 7 3 12.56 1.25
    0 7 3 13.87 0.67
    0 -7 4 8.34 1.51
    0 7 4 0.4 1.72
    0 -7 4 9.6 1.34
    0 -7 -4 8.19 1.38
    0 -7 4 9.38 1.02
    0 7 -4 9.57 1.09
    0 7 -4 9.28 1
    0 7 4 9.11 0.94
    0 7 4 9.49 1.27
    0 -7 -4 8.21 1.12
    0 -7 -4 13.99 1.59
    0 -7 -4 3.27 1.47
    0 -7 4 9.58 1.53
    0 7 4 10.76 1.67
    0 7 -4 8.57 0.99
    0 -7 4 9.05 1.09
    0 7 4 8.75 1.66
    0 -7 -4 8.98 1.51
    0 -7 4 8.22 1.51
    0 7 -4 9.07 1.23
    0 7 4 8.88 1
    0 -7 4 8.07 1.37
    0 7 -4 9.54 1.4
    0 7 -4 9.63 0.88
    0 7 4 11.79 1.27
    0 -7 -4 8.72 0.95
    0 7 4 8.53 1.2
    0 7 4 11.49 1.72
    0 7 -4 1.4 1.7
    0 7 4 9.75 1.34
    0 7 -4 9 0.81
    0 7 -4 9.75 1.69
    0 -7 4 8.67 0.83
    0 -7 4 9.92 1.45
    0 -7 4 7.37 1.44
    0 -7 -4 9.3 1.47
    0 7 -4 9.2 1.37
    0 -7 -5 525.47 15.75
    0 7 5 531.5 15.47
    0 7 -5 529.67 15.41
    0 -7 5 530.98 15.88
    0 7 5 533.22 15.58
    0 -7 -5 522.71 15.56
    0 -7 5 533.31 15.61
    0 7 -5 548.95 15.5
    0 -7 5 536.17 15.37
    0 7 5 532.71 16.01
    0 -7 5 524.01 15.29
    0 -7 -5 544.38 15.83
    0 7 5 531.32 16.03
    0 7 5 549.4 15.66
    0 7 -5 535.86 15.25
    0 -7 -5 551.74 15.85
    0 -7 5 515.91 15.83
    0 -7 -5 300.76 15.87
    0 7 -5 544.94 15.75
    0 7 5 544.43 15.65
    0 7 -5 89.14 16.21
    0 7 5 541.74 15.68
    0 7 5 541.44 16.1
    0 7 -5 538.98 15.64
    0 -7 -5 521.25 15.16
    0 7 5 532.5 15.17
    0 -7 5 532.34 15.76
    0 7 -5 520.99 15.07
    0 -7 -5 541.4 15.9
    0 -7 5 517.19 15.02
    0 7 5 25.92 16.1
    0 7 -5 540.36 15.71
    0 -7 5 539.21 15.81
    0 7 -5 546.89 16.03
    0 -7 5 530.32 15.87
    0 7 -5 513.05 15
    0 -7 6 7.35 1.56
    0 -7 6 9.04 1.29
    0 7 6 7.34 1.24
    0 -7 -6 7.5 1.33
    0 7 6 6.27 1.21
    0 7 -6 8.36 1.02
    0 -7 6 6.66 1.17
    0 7 6 0.22 1.97
    0 7 -6 7.49 1.22
    0 -7 -6 5.44 1.3
    0 -7 -6 6.78 1.49
    0 -7 6 8.3 1.54
    0 -7 -6 7.97 1.53
    0 -7 -6 7.24 1.53
    0 -7 6 6.87 0.91
    0 7 6 7.92 1.8
    0 7 -6 7.91 0.89
    0 7 6 8.08 1.8
    0 7 6 6.52 1.22
    0 -7 -6 7.51 0.86
    0 7 6 6.71 1.24
    0 7 -6 0.59 1.98
    0 7 6 8.86 1.92
    0 -7 -6 5.98 1.57
    0 -7 6 9.37 1.52
    0 7 6 5.85 1.31
    0 7 6 6.97 0.84
    0 7 -6 7.74 1.36
    0 7 -6 6.55 1.38
    0 7 -6 8.11 0.78
    0 7 -6 7.38 0.62
    0 -7 6 7.01 1.55
    0 -7 6 8.93 1.58
    0 -7 6 8.51 0.65
    0 7 -6 7.32 1.34
    0 7 -6 8.24 1.89
    0 -7 7 677.63 19.58
    0 7 7 678.17 19.64
    0 -7 -7 676.25 19.82
    0 7 -7 653.76 19.45
    0 -7 7 667.1 19.99
    0 -7 7 682.66 19.53
    0 7 7 652.3 19.56
    0 -7 -7 663.65 19.75
    0 7 -7 680.7 19.65
    0 -7 7 664.33 19.98
    0 -7 -7 680.77 19.92
    0 7 -7 659.16 19.11
    0 -7 -7 678.54 19.87
    0 -7 7 669.67 19.13
    0 7 7 686.25 20.13
    0 7 7 664.55 19.64
    0 7 7 673.42 20.1
    0 -7 -7 695.27 19.91
    0 7 7 651.61 19.04
    0 -7 7 694.82 19.86
    0 7 7 710.81 20.28
    0 -7 -7 683.65 19.07
    0 -7 -7 693.77 19.91
    0 7 -7 102.55 20.43
    0 7 -7 655.94 19.66
    0 -7 7 652.87 19.08
    0 7 -7 667.1 19.11
    0 7 7 33.41 20.25
    0 7 -7 652.3 18.79
    0 7 -7 671.96 20.22
    0 -7 7 679.64 19.98
    0 -7 -7 678.13 19.99
    0 -7 8 63.63 3
    0 7 8 66.27 3.42
    0 7 -8 68.32 2.78
    0 7 -8 70.54 3.17
    0 -7 8 68.92 2.94
    0 7 8 68.02 2.92
    0 -7 -8 64.6 3.22
    0 -7 8 66.82 3.4
    0 7 8 67.02 3.04
    0 -7 8 67.27 2.4
    0 -7 -8 69.47 3.27
    0 7 8 64.11 3.49
    0 7 8 71.23 3.56
    0 -7 8 70.62 3.42
    0 -7 8 71.76 3.27
    0 -7 8 66.16 2.51
    0 7 8 66.02 2.4
    0 7 -8 71.87 2.59
    0 7 8 79.83 3.84
    0 7 -8 6.54 3.68
    0 7 8 2.41 3.85
    0 -7 8 70.21 3.38
    0 -7 -8 72.06 3.4
    0 7 -8 71.8 3.64
    0 -7 9 157.96 5.75
    0 -7 9 156.24 5.15
    0 -7 9 153.57 5.28
    0 7 9 155.66 5.7
    0 7 -9 145.52 5.02
    0 7 -9 152.98 5.49
    0 -7 -9 149.83 5.62
    0 -7 -9 150.02 5.53
    0 7 9 145.21 5.8
    0 7 9 149.21 5.81
    0 -7 9 141.29 4.51
    0 -7 9 154.76 5.75
    0 -7 9 156.05 5.54
    0 7 9 171.23 6.16
    0 7 -9 19.48 6.2
    0 7 -9 154.17 4.87
    0 7 9 5.54 5.93
    0 -7 -9 151.42 5.65
    0 -7 9 149.28 5.69
    0 7 -9 151.68 5.98
    0 7 10 50.27 2.96
    0 -7 10 49.28 3.02
    0 -7 -10 47.09 2.9
    0 -7 10 48.66 2.42
    0 7 -10 48.28 2.8
    0 7 10 49.41 3.13
    0 7 10 48.21 3.13
    0 -7 -10 46.14 2.76
    0 -7 10 48.87 3.01
    0 7 -10 50.45 3.37
    0 7 10 49.96 3.25
    0 -7 10 44.42 2.74
    0 -7 10 51.06 3
    0 7 -10 47.83 3.31
    0 -7 -10 44.57 2.85
    0 7 10 47.1 3.24
    0 -7 -11 27.91 2.53
    0 7 -11 29.73 2.38
    0 -7 11 33.99 2.64
    0 -7 11 32.07 1.96
    0 7 11 31.89 2.48
    0 7 11 28.63 2.76
    0 7 11 30.77 2.66
    0 7 11 31.53 2.65
    0 -7 11 29.29 2.57
    0 -7 -11 33.9 2.39
    0 -7 11 31.22 2.34
    0 7 -11 35.16 2.95
    0 7 11 27.91 2.61
    0 -7 -11 32.05 2.48
    0 7 -11 28.68 2.8
    0 -7 11 35.76 2.67
    0 7 -12 53.13 3.11
    0 7 12 51.14 3.22
    0 -7 -12 51.66 3.28
    0 -7 12 51.58 3.27
    0 -7 12 51.87 2.61
    0 7 12 47.14 3.31
    0 7 12 48.3 3.35
    0 -7 -12 57.52 3.08
    0 -7 12 50.07 3.23
    0 -7 12 55.64 3.1
    0 7 -12 59.48 3.78
    0 7 12 49.09 3.38
    0 -7 12 53.36 3.35
    0 7 -12 52.68 3.6
    0 7 12 56.68 3.75
    0 -7 -12 49.79 3.11
    0 7 13 0.27 1.64
    0 -7 13 1.1 1.68
    0 -7 -13 -1.6 1.82
    0 7 -13 -1.41 1.7
    0 -7 13 -1.26 1.84
    0 -7 -13 -0.99 1.46
    0 7 13 0.8 1.93
    0 7 13 1.12 1.96
    0 7 -13 -1.29 2.09
    0 7 13 0.47 2.01
    0 -7 13 1.05 1.59
    0 -7 -13 0.85 1.65
    0 -7 13 0.16 1.64
    0 7 -13 2.22 2.16
    0 7 13 -1.92 2.11
    0 7 -14 7.32 2.05
    0 -7 -14 8.11 1.99
    0 7 14 8.51 2.01
    0 -7 14 5.69 1.96
    0 7 14 9.64 2.31
    0 -7 -14 11.35 1.73
    0 7 14 11.34 2.23
    0 -7 14 8.69 2.03
    0 7 -14 9.48 2.37
    0 7 14 6.44 2.23
    0 -7 14 9.26 2.05
    0 7 14 7.57 2.54
    0 -7 14 4.31 1.91
    0 7 -14 9.36 2.47
    0 -7 -14 10.75 1.88
    0 7 -15 4.94 2
    0 -7 15 1.42 1.93
    0 7 15 2.13 1.89
    0 -7 -15 4.63 2.13
    0 7 15 6.27 2.3
    0 7 15 4.12 2.28
    0 -7 15 6.03 2.11
    0 7 -15 5.9 2.33
    0 -7 15 6.14 1.93
    0 7 15 2.59 2.18
    0 7 -15 8.06 2.67
    0 -7 -15 6.14 1.73
    0 7 15 5.08 2.85
    0 -7 15 6.51 2.07
    0 -7 -16 73.98 4.54
    0 7 16 75.34 4.53
    0 7 -16 75.31 4.37
    0 -7 16 76.67 4.43
    0 7 16 80.24 4.6
    0 -7 16 76.34 4.42
    0 -7 16 68.61 4.08
    0 7 16 75.25 4.63
    0 7 -16 78.2 4.75
    0 7 16 70.69 4.89
    0 -7 16 75.84 4.41
    0 7 -16 78.77 4.86
    0 -7 -16 74.14 4.11
    0 -7 -17 1.48 2.13
    0 7 -17 0.57 2.25
    0 -7 17 -3.17 2.37
    0 7 17 0.2 2.24
    0 -7 17 1.39 2.24
    0 7 17 0.4 2.25
    0 7 17 2.83 2.52
    0 7 -17 -0.45 2.41
    0 -7 17 4.68 2.51
    0 -7 -17 0.17 1.84
    0 7 -17 -1.37 2.57
    0 -7 17 0.39 2.05
    0 7 17 0.65 2.64
    0 -7 18 75.25 4.63
    0 7 -18 69.58 4.49
    0 -7 -18 79.98 4.86
    0 7 18 70.97 4.66
    0 -7 18 84.29 4.79
    0 7 18 77.27 4.77
    0 7 18 76.49 4.86
    0 -7 18 75.99 4.31
    0 7 -18 70.48 4.8
    0 -7 -18 72.2 4.25
    0 -7 18 68.52 4.51
    0 7 -18 78.19 5.02
    0 7 18 71.21 5.08
    0 7 -19 3.84 2.32
    0 -7 -19 4.52 2.43
    0 -7 19 2.2 2.2
    0 -7 19 1.97 2.28
    0 7 19 5.75 2.59
    0 7 19 5.95 2.56
    0 -7 19 1.94 2.05
    0 7 19 -0.81 2.46
    0 7 -19 -0.48 2.57
    0 7 19 2.86 2.93
    0 -7 19 0.66 2.35
    0 7 -19 2.01 2.65
    0 -7 -20 4.77 2.73
    0 7 -20 3.14 2.35
    0 -7 20 5.07 2.55
    0 -7 20 3.68 2.45
    0 7 20 3.02 2.46
    0 7 20 2.32 2.48
    0 7 -20 0.75 2.51
    0 7 20 5.67 2.88
    0 -7 20 5.27 2.55
    0 7 -20 3.66 2.75
    0 7 20 0.25 2.95
    0 -7 21 52.24 4.14
    0 7 -21 56.68 4.29
    0 -7 -21 40.14 4.26
    0 7 21 60.53 4.51
    0 -7 21 55.74 4.29
    0 7 21 53.03 4.32
    0 7 21 58.81 4.36
    0 7 -21 56.99 4.5
    0 7 -21 50.68 4.58
    0 7 21 58.69 4.75
    0 -7 21 59.51 4.41
    0 7 -22 4.73 2.52
    0 -7 22 6.53 2.69
    0 -7 -22 5.26 2.65
    0 7 22 6.56 2.66
    0 -7 22 4.76 2.56
    0 7 22 11.05 2.83
    0 7 -22 0.53 2.78
    0 -7 22 2.76 2.58
    0 7 22 2.97 3.04
    0 7 -22 3.38 2.84
    0 -7 23 0.52 2.54
    0 7 23 4.18 2.77
    0 7 23 -1.04 2.65
    0 -7 23 1.31 2.46
    0 7 -23 3.39 2.57
    0 -7 -23 1.16 2.74
    0 7 -23 -2.04 2.89
    0 7 23 0.56 2.99
    0 -7 23 -1.83 2.66
    0 7 24 -0.54 2.65
    0 -7 24 -0.54 2.52
    0 7 24 -0.81 2.8
    0 7 -24 2.18 2.72
    0 -7 -24 -0.3 2.81
    0 -7 24 -1.08 2.51
    0 7 -24 2.11 3.07
    0 -7 24 -1.35 2.48
    0 7 24 4.65 3.25
    0 -7 25 -0.84 2.79
    0 7 25 -0.84 2.74
    0 7 25 -0.28 2.78
    0 -7 25 2.24 2.66
    0 -7 -25 5.34 3.17
    0 7 -25 8.02 3.34
    0 7 25 -1.8 3.38
    0 -7 25 0.56 2.74
    0 7 26 7.46 3.15
    0 -7 26 -2.89 2.85
    0 7 26 -1.43 3.05
    0 -7 26 9.84 3
    0 -7 -26 4.24 3.17
    0 7 -26 4.13 3.27
    0 -7 26 0.58 2.86
    0 7 26 -0.93 3.24
    0 -7 27 3.25 2.87
    0 -7 -27 1.68 3.1
    0 -7 27 2.66 3.16
    0 -7 27 0.3 3.08
    0 7 27 6.01 3.44
    0 -7 28 1.51 2.95
    0 -7 28 5.15 3.05
    0 -7 28 -0.91 3.06
    0 -8 0 97.78 3.16
    0 8 0 95.72 3.64
    0 -8 0 103.11 3.86
    0 8 0 101.3 3.17
    0 8 0 104.03 3.75
    0 8 0 4.34 4.06
    0 8 0 96.98 3.58
    0 -8 0 94.3 3.75
    0 8 0 108.3 4.26
    0 8 0 102 4.19
    0 8 0 109.37 3.79
    0 -8 0 102.64 3.7
    0 8 0 96.15 3.65
    0 -8 0 0.16 3.86
    0 8 0 101.54 3.86
    0 -8 0 93.38 3.61
    0 -8 0 95.86 3.8
    0 -8 0 99.77 3.41
    0 8 0 98.57 3.44
    0 8 0 101.64 3.69
    0 8 0 94.7 3.49
    0 8 -1 58.59 2.1
    0 8 -1 63.38 2.68
    0 -8 1 60.7 2.82
    0 8 -1 62.47 2.6
    0 -8 -1 56.96 2.76
    0 8 1 2.86 3.11
    0 8 1 63.87 2.66
    0 8 1 58.21 2.19
    0 -8 -1 55.72 2.19
    0 -8 1 55.97 2.11
    0 8 -1 63.99 3.23
    0 8 -1 56.29 2.64
    0 8 -1 63.98 2.54
    0 -8 1 57.67 2.65
    0 -8 -1 61.88 2.86
    0 8 -1 62.82 3.22
    0 8 1 66.2 3.2
    0 -8 -1 63.91 2.85
    0 8 1 63.14 3.18
    0 8 1 62.22 2.63
    0 -8 -1 63.41 2.91
    0 8 1 57.83 2.66
    0 8 -1 58.08 2.61
    0 -8 1 59.89 2.7
    0 -8 -1 0.25 2.75
    0 -8 -1 58.17 2.56
    0 8 -1 59.4 2.88
    0 -8 1 0.16 2.83
    0 -8 -1 60.06 2.25
    0 -8 1 53.15 2.47
    0 8 -1 54.73 2.53
    0 8 1 70.21 2.59
    0 -8 1 56.19 2.76
    0 8 1 63.91 2.67
    0 8 -1 66.95 2.73
    0 -8 1 59.74 2.52
    0 8 1 57.96 2.25
    0 8 -1 59.54 2.42
    0 -8 -1 54.4 2.62
    0 8 -2 2.79 1.19
    0 8 -2 3.65 0.7
    0 -8 -2 2.76 1.33
    0 8 2 2.83 0.75
    0 8 2 0.1 1.54
    0 8 -2 3.27 0.96
    0 -8 2 2.83 1.24
    0 8 -2 3.5 0.81
    0 -8 -2 2.09 0.8
    0 8 2 4.73 1.54
    0 -8 -2 0.67 1.28
    0 8 2 3.12 1.47
    0 8 -2 2.65 0.87
    0 8 -2 3.17 1.63
    0 -8 2 3.73 1.1
    0 8 -2 1.28 1.06
    0 -8 -2 3.66 1.4
    0 8 -2 7.1 1.84
    0 8 2 4.64 1.12
    0 -8 -2 4.72 1.34
    0 8 -2 2.42 1.43
    0 8 2 2.88 1.11
    0 8 -2 2.27 1.14
    0 -8 2 -0.08 1.22
    0 -8 -2 4.01 1
    0 8 2 2.46 0.78
    0 -8 -2 0.5 1.3
    0 -8 2 2.2 1.24
    0 -8 2 1.46 1.07
    0 -8 -2 4.56 1.26
    0 8 2 2.43 0.62
    0 -8 2 2.23 0.92
    0 8 2 2.97 0.62
    0 8 -2 2.41 1.18
    0 8 -2 2.8 1.16
    0 8 -2 3.33 0.83
    0 8 2 1.53 0.89
    0 -8 2 2.43 1.32
    0 -8 -3 231.5 6.47
    0 8 -3 226.38 6.83
    0 8 -3 229.74 6.21
    0 8 -3 222.1 6.31
    0 -8 3 224.58 6.99
    0 8 -3 241.26 6.71
    0 8 3 11.43 7.34
    0 8 3 225.04 6.37
    0 -8 3 238.72 6.9
    0 -8 -3 233.62 6.98
    0 -8 3 222.64 6.96
    0 8 3 227.03 7.23
    0 8 -3 218.29 6.51
    0 8 -3 234.98 6.86
    0 -8 -3 120.82 7.01
    0 -8 -3 239.68 7.05
    0 -8 -3 233.07 7.01
    0 8 3 226.53 7.23
    0 -8 3 226.61 6.66
    0 8 -3 241.61 7.26
    0 -8 3 223.63 6.92
    0 8 -3 217.69 6.71
    0 8 3 229.17 6.63
    0 8 3 224.99 6.54
    0 8 3 213.54 5.92
    0 8 3 221.47 7.23
    0 8 3 29.72 5.82
    0 -8 -3 231.35 6.46
    0 -8 3 219.96 6.92
    0 8 3 219.23 5.97
    0 8 -3 227.64 6.34
    0 8 3 233.38 6.79
    0 8 -3 234.06 6.82
    0 -8 3 232.21 6.78
    0 -8 3 218.33 6.94
    0 -8 -3 236.35 7
    0 8 -3 216.24 6.94
    0 -8 3 226.55 6.38
    0 8 -4 279.61 8.45
    0 8 4 283.87 8.9
    0 8 -4 272.2 8.54
    0 -8 -4 274.87 9.08
    0 8 4 265 8.61
    0 -8 4 279.55 9.17
    0 -8 -4 279.34 8.75
    0 8 -4 278.47 9
    0 8 -4 284.78 8.81
    0 -8 4 276.46 8.98
    0 8 -4 293.96 8.66
    0 8 -4 292.58 9.04
    0 8 4 279.46 9.38
    0 8 4 292.45 9.41
    0 -8 4 278.28 9.15
    0 -8 4 287.82 8.74
    0 -8 -4 289.8 9.14
    0 -8 -4 291.42 9.15
    0 -8 -4 158.4 9.16
    0 8 -4 279.73 9.39
    0 8 4 283.33 8.9
    0 8 -4 284.46 9
    0 8 4 271.12 9.34
    0 8 4 292.28 8.89
    0 -8 4 287.41 9.12
    0 8 -4 280.13 8.9
    0 -8 4 283.9 9.13
    0 8 4 280.56 8.6
    0 8 -4 285.61 8.41
    0 -8 -4 282.83 8.56
    0 8 -4 275.26 8.42
    0 8 -4 279.02 9.19
    0 8 4 15.2 9.48
    0 8 4 267.29 8.92
    0 -8 4 281.45 9.17
    0 -8 4 284.26 8.48
    0 8 -4 292.13 9.01
    0 -8 -4 285.38 9.15
    0 -8 4 292.55 9.05
    0 -8 5 764.36 22.29
    0 8 5 753.2 22.58
    0 -8 5 767.69 22.92
    0 -8 5 734.43 22.63
    0 -8 -5 743.58 22.52
    0 8 -5 787.05 22.51
    0 8 -5 762.06 22.35
    0 -8 -5 759.21 22.78
    0 8 5 717.77 22.38
    0 8 5 774.25 23.09
    0 -8 5 762.62 22.91
    0 8 -5 777.3 22.28
    0 -8 -5 434.84 22.89
    0 -8 5 758.51 22.34
    0 8 5 782.89 23.1
    0 -8 -5 777.38 22.84
    0 -8 -5 736.81 22.79
    0 8 5 763.61 22.64
    0 -8 -5 765.51 22.17
    0 8 -5 768.56 22.62
    0 -8 5 762.25 22.8
    0 8 5 734.46 22.17
    0 8 5 750.43 23.1
    0 8 -5 769.84 22.05
    0 8 -5 763.11 22.75
    0 8 5 772.37 22.64
    0 8 -5 744.68 22.02
    0 -8 -5 775 22.91
    0 -8 5 751.6 22.05
    0 -8 5 758.46 22.86
    0 -8 5 775.24 22.77
    0 8 -5 753.56 23
    0 -8 6 100.86 4.12
    0 8 -6 97.21 3.61
    0 -8 -6 90.13 3.89
    0 8 -6 97.49 3.62
    0 -8 6 99.28 3.77
    0 8 6 98.98 3.64
    0 -8 6 98.98 3.55
    0 -8 -6 95.99 3.78
    0 -8 6 89.81 3.36
    0 8 6 95.94 4.25
    0 8 6 102.74 4.34
    0 8 -6 97.39 3.36
    0 -8 -6 53.27 4.07
    0 -8 6 98.4 4.11
    0 8 6 90.94 3.24
    0 8 6 98.14 4.36
    0 8 -6 96.93 3.19
    0 -8 6 101.7 4.03
    0 8 -6 96.62 3.78
    0 -8 -6 100.87 3.27
    0 8 -6 12.81 4.46
    0 8 6 93.44 3.78
    0 8 6 3.95 4.41
    0 -8 -6 90.78 4.01
    0 -8 6 94.53 3.07
    0 8 -6 97.42 4.3
    0 -8 6 102.98 4.19
    0 -8 7 1.05 1.08
    0 -8 -7 -0.92 1.19
    0 -8 7 2.22 1.38
    0 8 7 -0.13 1.67
    0 8 -7 0.15 1.24
    0 8 -7 0.35 0.83
    0 8 7 0.08 1
    0 -8 7 2.69 1.16
    0 -8 -7 0.88 1.25
    0 8 7 0.49 1.71
    0 -8 7 0.75 0.78
    0 -8 7 -0.22 1.42
    0 -8 -7 2.65 1.34
    0 8 7 0.84 1.61
    0 8 -7 0.75 0.65
    0 8 7 -0.13 1.66
    0 8 -7 0.14 1.72
    0 -8 7 1.7 1.31
    0 8 7 0.21 0.7
    0 -8 -7 0.22 1.29
    0 -8 7 0.55 1.41
    0 8 -7 0.51 1.76
    0 -8 8 24.15 2.1
    0 -8 -8 19.22 1.88
    0 8 8 18.74 1.69
    0 8 8 0.55 2.37
    0 -8 -8 17.18 1.81
    0 8 -8 19.97 1.53
    0 8 8 16.83 2.07
    0 -8 8 20.25 1.57
    0 8 -8 20.69 1.87
    0 -8 8 20.01 1.75
    0 -8 8 22.57 2.12
    0 -8 -8 19.61 2.02
    0 -8 8 21.34 1.23
    0 8 8 18.71 2.25
    0 8 8 20.51 2.27
    0 -8 8 19.81 1.91
    0 8 -8 1.03 2.52
    0 8 8 20.21 2.38
    0 8 -8 18.61 2.3
    0 -8 -8 22.63 2.11
    0 -8 8 18.68 1.96
    0 -8 9 8.1 1.69
    0 8 -9 5.95 1.43
    0 -8 9 7.76 1.38
    0 8 9 5.52 1.74
    0 8 9 5.67 2.01
    0 -8 9 5.44 1.31
    0 -8 -9 6.3 1.51
    0 8 9 6.02 1.85
    0 -8 9 6.19 1.56
    0 -8 -9 7.73 1.58
    0 8 9 11.44 2.1
    0 8 -9 4.23 2.01
    0 8 9 9.31 2.21
    0 -8 9 6.75 1.54
    0 -8 -9 8 1.61
    0 8 -9 6.67 1.94
    0 -8 9 8.23 1.71
    0 8 -10 65.3 3.35
    0 -8 10 70.35 3.08
    0 -8 -10 67.12 3.53
    0 -8 10 62.59 3.56
    0 8 10 66.97 3.58
    0 8 10 66.22 3.72
    0 -8 -10 67.48 3.47
    0 8 10 73.42 3.92
    0 -8 10 65.35 3.61
    0 8 10 72.06 4.07
    0 8 -10 72.13 4.04
    0 -8 10 66.1 3.42
    0 -8 -10 67.12 3.57
    0 8 10 75.47 4.04
    0 -8 10 66.13 3.57
    0 8 -10 69.63 3.96
    0 8 11 22.25 2.62
    0 8 11 21.52 2.32
    0 -8 -11 21.2 2.24
    0 -8 11 20.13 2.33
    0 -8 11 21.93 1.76
    0 8 -11 21.58 2.13
    0 8 11 20.87 2.45
    0 8 11 23.17 2.45
    0 -8 -11 21.07 2.11
    0 -8 11 19.76 2.33
    0 8 -11 26.36 2.85
    0 -8 11 22.96 2.18
    0 8 11 19.21 2.42
    0 -8 11 21.69 2.2
    0 -8 -11 23.07 2.27
    0 8 -11 24.56 2.76
    0 8 -12 25.51 2.41
    0 -8 12 26.69 2.51
    0 8 12 20.68 2.75
    0 8 12 26.06 2.48
    0 -8 -12 26.35 2.56
    0 -8 -12 27.55 2.35
    0 8 12 23.18 2.73
    0 8 12 29.85 2.81
    0 -8 12 24.52 2.5
    0 8 12 22.21 2.67
    0 -8 12 30.24 2.4
    0 8 -12 26.15 2.9
    0 -8 12 25.74 2.47
    0 -8 -12 30.38 2.57
    0 8 -12 27.47 2.85
    0 8 13 32.92 2.92
    0 -8 -13 38.55 3.08
    0 8 -13 41.48 2.94
    0 -8 13 45.54 3.16
    0 -8 -13 43.01 2.93
    0 8 13 40.14 3.24
    0 8 13 36.73 3.25
    0 -8 13 45.84 3.25
    0 8 13 42.03 3.36
    0 -8 13 37.99 2.89
    0 8 -13 41.59 3.43
    0 8 13 44.39 3.61
    0 -8 13 42.12 3.13
    0 -8 -13 42.06 3.03
    0 8 -13 43.48 3.58
    0 -8 -14 28.78 2.78
    0 -8 14 23.53 2.66
    0 8 14 26.51 2.63
    0 8 -14 29.98 2.75
    0 8 14 23.59 2.9
    0 8 14 24.6 2.89
    0 -8 -14 25.45 2.49
    0 -8 14 25.76 2.76
    0 -8 14 25.19 2.47
    0 8 -14 28.11 3.19
    0 8 14 26.98 3.01
    0 -8 -14 29.48 2.62
    0 8 14 24.86 3.11
    0 8 -14 31.6 3.3
    0 -8 14 23.34 2.66
    0 -8 15 64.21 4.05
    0 8 -15 60 3.73
    0 -8 -15 65.89 4.1
    0 8 15 56.7 3.69
    0 -8 15 65.26 4.05
    0 8 15 67.59 4.29
    0 -8 -15 63.83 3.56
    0 8 15 63.56 4.16
    0 8 -15 66.87 4.47
    0 8 15 61.2 4.16
    0 -8 15 60.85 3.7
    0 -8 -15 63.43 3.78
    0 -8 15 66.06 4.11
    0 8 15 65.48 4.46
    0 8 -15 65.95 4.45
    0 -8 16 0.19 2.06
    0 -8 -16 3 2.05
    0 8 -16 0.35 2.05
    0 8 16 -0.2 2.32
    0 -8 16 -0.19 2.1
    0 8 16 -0.39 2.26
    0 8 16 -0.38 2.29
    0 8 -16 1.8 2.41
    0 -8 16 -0.63 1.97
    0 -8 -16 -0.17 1.8
    0 8 16 -2.77 2.75
    0 8 -16 -2.5 2.77
    0 -8 16 -1.15 2.06
    0 -8 -17 9.16 2.53
    0 -8 17 6.3 2.26
    0 8 -17 11.06 2.55
    0 8 17 14.13 2.81
    0 8 17 8.99 2.66
    0 -8 17 12.18 2.44
    0 -8 17 9.13 2.21
    0 8 17 18.37 3.03
    0 8 -17 13.85 2.86
    0 8 17 11.64 3.2
    0 8 -17 12.58 3
    0 -8 -17 10.57 2.24
    0 -8 17 12.08 2.53
    0 8 -18 3.58 2.33
    0 -8 18 4.06 2.43
    0 -8 -18 7.01 2.46
    0 8 18 11.39 2.75
    0 8 18 6.43 2.52
    0 -8 18 5.33 2.43
    0 -8 18 5.71 2.09
    0 8 18 6.96 2.76
    0 8 -18 5.32 2.67
    0 -8 -18 9.28 2.19
    0 -8 18 7.2 2.55
    0 8 -18 2.49 2.64
    0 8 18 6.81 3.13
    0 -8 -19 11.72 2.74
    0 -8 19 8.73 2.68
    0 8 -19 14.59 2.71
    0 -8 19 11.63 2.69
    0 8 19 14.81 2.91
    0 8 19 13.5 2.72
    0 -8 19 11.9 2.4
    0 8 -19 5.78 2.73
    0 8 19 9.51 2.86
    0 8 19 9.82 3.01
    0 8 -19 10.16 3.03
    0 -8 19 14 2.88
    0 -8 -19 8.63 2.16
    0 8 -20 -0.89 2.33
    0 -8 20 3.04 2.41
    0 -8 -20 2.02 2.58
    0 8 20 1.18 2.47
    0 -8 20 -1.87 2.29
    0 8 20 0.94 2.61
    0 8 -20 1.04 2.6
    0 8 20 3.27 2.73
    0 -8 20 0.47 2.33
    0 8 20 -0.26 2.85
    0 8 -20 6.22 2.91
    0 -8 -21 17.52 3.3
    0 -8 21 23.95 3.25
    0 8 21 20.4 3.38
    0 -8 21 16.36 3.07
    0 8 21 27.89 3.4
    0 8 21 21.76 3.43
    0 8 -21 18.35 3.41
    0 8 21 17.24 3.55
    0 -8 21 20.89 3.19
    0 8 -21 14.94 3.34
    0 -8 22 7.89 2.66
    0 -8 -22 6.68 2.79
    0 8 22 7.9 3.06
    0 8 22 5.63 2.94
    0 -8 22 5.85 2.65
    0 8 -22 4.12 2.84
    0 -8 22 4.81 2.71
    0 8 22 2.48 3.24
    0 8 -22 3.78 2.94
    0 -8 -23 38.43 4.17
    0 -8 23 37.01 3.93
    0 -8 23 39.61 3.97
    0 8 23 38.25 4.13
    0 8 23 35.17 4.05
    0 8 -23 37.61 4.1
    0 -8 23 34.21 3.89
    0 8 23 42.59 4.53
    0 8 -23 37.35 4.4
    0 -8 24 3.28 2.73
    0 8 24 5.2 2.81
    0 8 24 -0.54 2.76
    0 -8 24 2.19 2.59
    0 -8 -24 1.21 2.9
    0 8 -24 1.56 3.03
    0 -8 24 -1.36 2.69
    0 8 24 2.07 3.33
    0 8 25 14.11 3.36
    0 -8 25 12.43 3.22
    0 8 25 10.12 3.23
    0 -8 -25 14.5 3.47
    0 -8 25 10.75 3.11
    0 8 -25 13.67 3.55
    0 8 25 13.1 3.68
    0 -8 25 16.65 3.37
    0 -8 26 -2.91 3.03
    0 8 26 -3.76 3.08
    0 8 26 2.61 2.81
    0 -8 -26 -1.31 2.98
    0 -8 26 2.62 2.92
    0 8 26 -0.94 3.39
    0 -8 26 -0.58 2.84
    0 8 -26 2.28 3.32
    0 -8 27 -1.49 2.98
    0 -8 -27 -2.02 3.22
    0 -8 27 3.29 2.94
    0 -8 27 -1.2 2.95
    0 8 -27 1.99 3.39
    0 8 27 0.32 3.34
    0 9 0 0.11 0.65
    0 9 0 -0.31 0.97
    0 -9 0 -0.64 1.28
    0 -9 0 -0.08 0.64
    0 9 0 0.73 1.13
    0 9 0 0.11 1.6
    0 -9 0 -2.43 1.35
    0 9 0 -2.17 1.77
    0 9 0 0.22 0.94
    0 9 0 0.46 1.72
    0 9 0 0.08 1.16
    0 -9 0 -0.23 1.09
    0 -9 0 -0.09 1.25
    0 9 0 0.31 1.11
    0 9 0 1.34 1.33
    0 9 0 -0.96 1.06
    0 -9 0 1.3 1.06
    0 9 0 -0.07 0.79
    0 9 0 1.11 0.93
    0 -9 0 -0.34 0.89
    0 -9 -1 70.99 2.63
    0 -9 -1 71.87 3.31
    0 -9 1 71.78 2.56
    0 9 -1 73.75 3.14
    0 9 -1 80.81 3.15
    0 9 1 2.67 3.63
    0 9 -1 76.67 2.58
    0 -9 1 71.95 3.33
    0 9 1 76.26 2.65
    0 9 1 74.87 3.15
    0 -9 1 74.27 3.21
    0 9 1 75.75 3.11
    0 -9 -1 74.77 3.34
    0 9 1 74.06 3.63
    0 9 -1 78.33 3.03
    0 9 -1 73.8 3.16
    0 -9 -1 71.42 3.33
    0 9 -1 74.49 3.64
    0 9 -1 77.61 3.72
    0 -9 -1 79.7 3.42
    0 9 1 75.11 3.66
    0 9 1 71.39 3.23
    0 9 -1 80.04 3.45
    0 -9 -1 0.56 3.37
    0 9 1 74.5 2.66
    0 -9 1 77.82 3.21
    0 -9 -1 79.63 3.09
    0 9 -1 71.22 3.12
    0 -9 1 0.65 3.37
    0 9 1 74.83 2.76
    0 9 -1 72.26 2.88
    0 -9 -1 73.71 3.19
    0 9 -1 70.2 3.04
    0 -9 1 76.83 3.03
    0 -9 -1 73.71 2.74
    0 -9 1 72.73 2.95
    0 -9 1 72.11 3.32
    0 9 1 80.41 3.21
    0 9 1 77.25 3
    0 9 -1 78.03 3.16
    0 9 -2 87.98 3.61
    0 9 -2 88.93 2.95
    0 -9 -2 86.32 3.11
    0 -9 -2 84.82 3.66
    0 9 -2 85.23 3.05
    0 9 -2 86.94 3.44
    0 9 2 94.56 3.1
    0 9 2 4.14 4.13
    0 -9 2 85.74 3.65
    0 -9 -2 45.53 3.8
    0 -9 2 91.3 3.56
    0 -9 -2 88.58 3.77
    0 9 2 93.64 4.11
    0 -9 -2 92.74 3.83
    0 9 2 88.24 3.51
    0 9 -2 93.44 4.16
    0 9 -2 85.68 3.57
    0 9 -2 92.76 4.17
    0 9 -2 89.23 3.36
    0 9 2 99.15 4.14
    0 9 2 85.25 3.46
    0 9 2 88.18 2.91
    0 9 2 85.12 3.28
    0 9 -2 91.18 3.54
    0 -9 -2 0.38 1097.7
    0 -9 2 89.82 3.65
    0 9 -2 95.18 3.94
    0 -9 -2 89.68 3.37
    0 -9 2 0.28 3.75
    0 9 2 83.18 2.96
    0 9 -2 86.86 3.21
    0 9 -2 83.52 3.55
    0 -9 2 87.27 3.34
    0 -9 2 86.8 3.44
    0 -9 2 82.37 3.69
    0 -9 -2 80.94 3.59
    0 9 2 88.22 3.44
    0 9 -2 94.41 3.6
    0 9 -3 132.27 4.26
    0 -9 3 141.64 5.01
    0 9 -3 131.12 4.74
    0 -9 -3 138.03 4.53
    0 9 3 7.01 5.38
    0 9 -3 136.24 4.41
    0 9 3 135.17 4.44
    0 -9 -3 132.95 5.06
    0 -9 3 133.06 5.07
    0 9 -3 146.1 5.52
    0 -9 -3 137.53 5.07
    0 -9 3 129.08 5.06
    0 9 3 137.74 5.36
    0 -9 -3 143.18 5.13
    0 9 3 139.31 5.39
    0 -9 -3 73.64 5.14
    0 9 -3 135.29 4.64
    0 9 -3 144.48 5.5
    0 -9 3 137.8 4.77
    0 9 3 134.5 4.69
    0 9 3 138.37 4.68
    0 -9 3 139.77 5.02
    0 9 -3 138.8 5.32
    0 -9 3 140.01 5.09
    0 9 3 135.65 4.07
    0 -9 -3 13.3 5.02
    0 -9 -3 141.7 4.63
    0 9 3 130.85 5.31
    0 -9 3 134.51 4.85
    0 9 3 128.03 4.1
    0 9 -3 138.31 4.46
    0 -9 3 133.37 4.53
    0 -9 3 134.6 5.09
    0 -9 -3 136.04 5.04
    0 9 -3 137.78 5.04
    0 9 3 140.88 4.86
    0 -9 -4 3.08 1.5
    0 -9 -4 3 1.02
    0 9 -4 2.87 0.87
    0 9 4 3.67 0.82
    0 -9 4 3.58 1.36
    0 9 -4 3.79 0.96
    0 9 -4 5.11 0.78
    0 9 4 0.25 1.71
    0 -9 4 4.38 1.36
    0 -9 4 2.57 1.1
    0 9 4 3.92 1.73
    0 9 -4 4.13 0.87
    0 -9 4 2.46 1.36
    0 -9 -4 0.21 1.41
    0 9 4 4.27 1.74
    0 9 -4 2.76 0.82
    0 9 4 4.32 1.02
    0 9 -4 5.27 1.72
    0 9 4 3.01 1.04
    0 -9 4 2.46 1.32
    0 9 4 4.4 1.83
    0 -9 -4 3.77 0.97
    0 -9 4 3.31 1.31
    0 -9 4 3.84 1.48
    0 9 -4 4.37 0.83
    0 -9 4 2.49 0.86
    0 9 -4 4.12 1.6
    0 -9 -4 3.16 1.44
    0 9 -5 8.07 0.94
    0 -9 -5 9.57 1.27
    0 9 5 0.13 2.05
    0 9 5 7.39 1.05
    0 -9 5 12.74 1.77
    0 -9 -5 11.22 1.57
    0 9 -5 9.1 1.18
    0 -9 5 9.78 1.44
    0 9 -5 9.47 1.12
    0 9 -5 7.57 0.99
    0 -9 -5 4.21 1.77
    0 -9 5 8.58 1.22
    0 -9 5 4.64 1.58
    0 9 5 10.18 1.95
    0 9 5 13.54 2.04
    0 9 -5 7.75 2.01
    0 9 -5 10.1 1
    0 9 5 12.26 1.41
    0 9 5 9.85 1.95
    0 -9 -5 9.88 1.04
    0 9 5 8.95 1.1
    0 -9 5 8.5 1.52
    0 -9 5 6.61 1.46
    0 9 -5 10.66 1.88
    0 -9 5 9.64 0.93
    0 -9 5 11.47 1.72
    0 -9 -5 7.8 1.57
    0 -9 6 52.28 2.6
    0 9 6 50.19 2.3
    0 9 -6 46.58 2.26
    0 -9 -6 48.28 2.69
    0 9 -6 45.41 2.21
    0 -9 6 45.33 2.14
    0 -9 6 37.56 2.62
    0 -9 -6 48.42 2.43
    0 9 -6 46.08 2.05
    0 -9 -6 20.25 2.73
    0 9 6 42.37 2.88
    0 -9 6 43.98 2.72
    0 -9 6 46.53 2.13
    0 9 6 46.96 2.97
    0 9 -6 5.64 3.06
    0 9 6 43.73 2.92
    0 -9 6 49.95 2.73
    0 9 6 46.52 2
    0 -9 6 45.74 1.81
    0 -9 6 51.29 2.84
    0 9 6 2.02 3.07
    0 -9 -6 46.32 2.71
    0 9 -6 44.53 2.97
    0 -9 7 336.38 10.72
    0 -9 7 334.51 10.36
    0 9 -7 338.49 10.17
    0 9 -7 325.2 10.11
    0 -9 -7 337.92 10.57
    0 9 7 341.05 10.18
    0 -9 -7 323.96 10.37
    0 -9 7 336.91 9.88
    0 -9 -7 350.9 10.75
    0 -9 7 351.5 10.78
    0 9 7 328.13 10.89
    0 9 7 341.4 10.96
    0 9 7 355.69 11.09
    0 9 -7 61.72 11.27
    0 -9 7 340.71 10.61
    0 9 -7 341.06 10.97
    0 9 7 15.9 11.09
    0 -9 7 348.77 10.75
    0 -9 -7 327.48 10.71
    0 9 -8 23.78 1.64
    0 -9 -8 24.19 2.03
    0 -9 -8 24.03 1.99
    0 -9 8 25.15 2.26
    0 9 -8 20.3 1.8
    0 9 8 22.04 2.48
    0 -9 8 23.08 1.85
    0 -9 -8 26.5 2.22
    0 -9 8 22.13 1.42
    0 9 8 23.55 2.41
    0 9 8 25.38 2.45
    0 -9 8 22.44 2.15
    0 -9 8 25.17 2.11
    0 9 8 24.73 2.57
    0 9 -8 20.14 2.49
    0 -9 8 23.02 2.19
    0 -9 -8 25.52 2.25
    0 9 -8 20.39 2.38
    0 -9 -9 0.23 1.35
    0 9 9 2.03 1.92
    0 -9 9 2.56 1.52
    0 9 9 2.33 1.71
    0 9 -9 1.46 1.35
    0 -9 9 2.78 1.23
    0 -9 9 2.69 1.55
    0 -9 -9 0.76 1.47
    0 9 9 3.17 1.75
    0 9 9 3.29 1.77
    0 -9 9 1.31 1.43
    0 9 9 3.15 1.99
    0 9 -9 3.83 2.07
    0 -9 -9 2.83 1.63
    0 9 -9 1.72 1.9
    0 -9 9 2.52 1.54
    0 -9 -10 72.24 3.6
    0 -9 10 67.62 3.69
    0 -9 10 66.25 3.21
    0 9 10 62.69 3.66
    0 9 -10 70.59 3.41
    0 9 10 64.96 3.83
    0 -9 -10 73.35 3.7
    0 9 10 67.7 3.89
    0 -9 10 67.95 3.72
    0 9 -10 72.32 4.17
    0 -9 10 74.51 3.63
    0 9 10 69.5 4.12
    0 9 10 64.58 3.97
    0 -9 -10 68.65 3.72
    0 -9 10 67.54 3.69
    0 9 -10 65.3 4.01
    0 9 11 4.49 2.16
    0 -9 11 4.37 1.32
    0 9 -11 3.68 1.52
    0 9 11 2.64 1.85
    0 -9 11 1.36 1.71
    0 -9 -11 3.78 1.73
    0 9 11 5.55 2.06
    0 -9 -11 3.39 1.58
    0 -9 11 6.34 1.78
    0 9 11 5.68 1.98
    0 9 11 5.49 2.13
    0 -9 11 2.48 1.62
    0 9 -11 6.94 2.4
    0 9 -11 4.12 2.24
    0 -9 -11 4.45 1.8
    0 -9 11 4.47 1.87
    0 -9 12 71.19 4.06
    0 9 12 71.68 4.04
    0 9 -12 68.89 3.76
    0 -9 -12 73.43 3.98
    0 9 12 74.84 4.19
    0 -9 -12 82.45 3.99
    0 -9 12 71.13 4.05
    0 9 12 69.37 4.16
    0 9 -12 70.65 4.48
    0 -9 12 77.07 3.91
    0 9 12 72.24 4.3
    0 -9 12 75.3 4.09
    0 9 12 72.26 4.39
    0 -9 -12 77.82 4.09
    0 9 -12 79.27 4.54
    0 -9 13 3.22 1.92
    0 -9 -13 0.99 1.7
    0 9 13 1.53 2.44
    0 9 13 1.4 1.82
    0 9 -13 1.25 1.8
    0 -9 -13 -0.15 1.59
    0 9 13 2.27 2.08
    0 -9 13 0.85 1.81
    0 9 13 -0.17 2.24
    0 -9 13 0.14 1.75
    0 9 13 4.96 2.24
    0 9 -13 5.39 2.41
    0 9 -13 -1.41 2.37
    0 -9 13 1.34 1.9
    0 -9 -13 5.17 1.81
    0 -9 -14 2.83 1.98
    0 9 -14 0.75 1.87
    0 -9 14 3.93 1.97
    0 9 14 3.99 1.92
    0 -9 14 2.69 2.15
    0 9 14 0.18 2.14
    0 -9 -14 3.92 1.71
    0 9 14 3.12 2.12
    0 9 14 4.05 2.43
    0 9 -14 6.51 2.65
    0 -9 14 2.86 1.78
    0 -9 14 3.52 2
    0 9 14 1.81 2.38
    0 -9 -14 6.39 2.03
    0 9 -14 4.26 2.36
    0 -9 15 9.63 2.27
    0 9 -15 6.81 2.05
    0 9 15 6.22 2.13
    0 -9 -15 7.37 2.24
    0 -9 -15 9.68 1.98
    0 9 15 7.51 2.54
    0 9 15 9.41 2.46
    0 -9 15 9.81 2.34
    0 9 -15 5.61 2.41
    0 9 15 8.41 2.57
    0 -9 15 8.78 2.08
    0 9 -15 3.59 2.67
    0 -9 -15 5.59 1.93
    0 -9 15 8.91 2.28
    0 9 15 4.86 2.78
    0 -9 -16 125.56 6.04
    0 -9 16 120.53 5.91
    0 9 -16 116.82 5.69
    0 9 16 120.08 6.04
    0 9 16 118.39 6.06
    0 -9 16 132.15 6.08
    0 9 16 119.18 6.12
    0 -9 16 122.22 5.6
    0 9 -16 131.27 6.47
    0 9 16 131.93 6.45
    0 -9 -16 119.56 5.71
    0 -9 16 118.92 5.89
    0 9 -16 125.34 6.47
    0 -9 17 7.72 2.45
    0 -9 -17 5.15 2.34
    0 -9 17 7.92 2.43
    0 9 17 7.59 2.76
    0 9 17 5.48 2.6
    0 9 -17 5.13 2.87
    0 9 17 8.02 2.7
    0 -9 17 3.58 2.09
    0 -9 -17 4.49 2.17
    0 9 -17 8.63 2.76
    0 9 17 1.62 2.98
    0 -9 17 3.5 2.27
    0 9 18 103.87 5.93
    0 -9 18 112.98 5.9
    0 -9 -18 111.56 6
    0 9 18 121.51 6.15
    0 -9 18 107.66 5.79
    0 -9 18 123.91 5.59
    0 9 -18 115.55 6.35
    0 9 18 113.18 6.05
    0 9 -18 106.35 6.16
    0 9 18 113.18 6.3
    0 -9 18 113.3 5.92
    0 -9 -18 112.9 5.66
    0 -9 19 2.06 2.33
    0 -9 -19 0.24 2.32
    0 -9 19 -2.51 2.31
    0 9 19 2.07 2.45
    0 9 19 -4.59 2.59
    0 9 -19 0.26 2.48
    0 9 19 -0.22 2.69
    0 -9 -19 0.2 1.96
    0 9 -19 2.15 2.76
    0 -9 19 0.45 2.36
    0 9 19 4.8 2.92
    0 -9 -20 9.9 2.91
    0 -9 20 11.93 2.79
    0 -9 20 9.54 2.68
    0 9 20 7.9 2.76
    0 9 20 7.43 2.77
    0 9 -20 12.82 3.2
    0 9 20 7.02 2.98
    0 9 20 7.36 3.1
    0 9 -20 15.38 3.37
    0 -9 20 9.92 2.6
    0 -9 21 9.44 2.67
    0 -9 -21 10.4 2.97
    0 9 21 9.98 2.95
    0 9 21 12.01 3.16
    0 -9 21 11.67 2.91
    0 9 21 13.01 3.23
    0 9 -21 5.28 2.9
    0 -9 21 10.35 2.78
    0 9 -21 9.31 3.3
    0 9 21 6.8 3.03
    0 -9 22 18.07 3.03
    0 -9 -22 18.72 3.22
    0 9 22 13.51 3.11
    0 -9 22 11.36 3.05
    0 9 22 17.48 3.24
    0 9 -22 10.6 3.09
    0 9 22 10.41 3.54
    0 9 -22 13.49 3.38
    0 -9 22 21.26 3.22
    0 -9 23 2.41 2.75
    0 -9 -23 1.17 2.84
    0 9 23 -0.8 2.66
    0 -9 23 0.8 2.62
    0 9 23 -1.88 2.96
    0 9 -23 -0.29 2.93
    0 9 -23 -0.93 3.04
    0 9 23 -0.29 3.49
    0 -9 23 2.39 2.6
    0 9 24 2.5 2.92
    0 9 24 1.11 2.77
    0 -9 24 2.21 2.82
    0 -9 24 1.38 2.55
    0 -9 -24 4.56 2.86
    0 9 -24 -2.24 3.36
    0 -9 24 4.4 2.7
    0 9 24 8.42 3.55
    0 9 25 -1.99 2.92
    0 -9 25 -0.86 2.8
    0 9 25 0.28 2.94
    0 -9 25 0.29 2.79
    0 -9 -25 -1.26 2.98
    0 9 25 1.55 3.35
    0 9 -25 3.92 3.32
    0 -9 25 1.42 2.76
    0 -9 26 -0.29 2.66
    0 -9 -26 6.17 3.34
    0 -9 26 0.59 2.94
    0 9 26 0.32 3.48
    0 9 -26 0.34 3.39
    0 -9 26 2.05 2.86
    0 -9 27 2.11 2.88
    0 -9 -27 -2.68 3.08
    0 -9 27 2.71 2.83
    0 9 27 1.94 3.4
    0 9 -27 0.68 3.3
    0 -9 27 0.9 3.08
    0 10 0 1.55 3.12
    0 -10 0 46.05 1.9
    0 -10 0 46.47 2.66
    0 10 0 40.37 2.93
    0 -10 0 53.96 2.72
    0 10 0 47.66 3.04
    0 10 0 59.07 2.81
    0 -10 0 0.21 2.72
    0 -10 0 49.29 2.46
    0 10 0 49.86 2.1
    0 10 0 51.51 2.29
    0 10 0 55.94 2.34
    0 -10 0 50.72 2.5
    0 -10 0 51.61 2.24
    0 -10 1 476.92 14.24
    0 10 1 25.89 14.71
    0 -10 -1 465.51 13.42
    0 -10 -1 487.26 14.28
    0 -10 1 483.76 13.36
    0 10 -1 508.52 13.96
    0 10 -1 519.48 14.8
    0 10 1 502.23 14.67
    0 -10 -1 507.48 14.31
    0 10 1 511.51 14.7
    0 10 -1 516.77 14.78
    0 -10 1 495.86 14.15
    0 -10 1 472.6 14.03
    0 10 -1 511.56 14.41
    0 -10 -1 2.41 14.33
    0 -10 1 1.46 14.36
    0 -10 -1 510.2 13.95
    0 10 1 487.13 14.18
    0 -10 1 497.46 13.79
    0 10 1 476.02 13.9
    0 -10 1 476.48 13.94
    0 -10 1 488.45 14.29
    0 -10 -1 488.17 14.09
    0 10 1 465 13.58
    0 10 -1 470.15 13.89
    0 10 -1 479.6 13.77
    0 10 -2 28.08 1.52
    0 -10 -2 32.14 1.61
    0 -10 -2 33.07 2.3
    0 -10 2 32.13 2.21
    0 10 2 0.92 2.74
    0 10 -2 30.18 1.8
    0 10 2 35.98 2.66
    0 10 -2 35.28 2.72
    0 10 2 30.25 2.51
    0 10 -2 31.51 2.68
    0 -10 -2 15.78 2.33
    0 -10 2 32.55 2.11
    0 10 2 30.31 1.74
    0 -10 2 30.13 2.05
    0 -10 2 31.9 2.21
    0 -10 -2 31.17 1.86
    0 10 -2 31.71 2.44
    0 -10 -2 2.11 2.2
    0 10 2 24.87 1.95
    0 10 -2 34.69 2.19
    0 -10 2 33.32 1.98
    0 10 -2 31.55 1.67
    0 -10 2 28.42 1.79
    0 10 2 30.52 1.5
    0 -10 2 31.15 2.2
    0 -10 -2 31.48 2.16
    0 10 -3 46 1.97
    0 -10 -3 47.11 2.64
    0 -10 -3 43.16 2.05
    0 10 3 1.35 3.03
    0 -10 3 47.68 2.61
    0 -10 -3 18.45 2.67
    0 10 3 47.95 2.97
    0 10 -3 46.83 3.09
    0 -10 3 47.3 2.39
    0 10 -3 46.35 2.19
    0 10 3 47.71 3
    0 10 -3 46.96 3.07
    0 -10 -3 2.16 2.63
    0 -10 -3 43.82 2.17
    0 10 3 43.08 2.17
    0 10 3 45.24 2.3
    0 -10 3 48.35 2.7
    0 10 -3 46.34 2.9
    0 10 3 48.69 3.08
    0 10 -3 46.04 2.02
    0 -10 -3 44.09 2.58
    0 -10 3 43.76 2.62
    0 10 -3 42.72 2.58
    0 -10 3 45.33 2.41
    0 -10 3 40.46 2.11
    0 -10 4 32.32 2.36
    0 10 -4 33.4 1.68
    0 -10 4 33.31 2.24
    0 -10 -4 32.79 1.85
    0 -10 -4 33.4 2.31
    0 10 -4 35.21 1.87
    0 -10 -4 16.57 2.42
    0 -10 4 36.13 2.09
    0 10 4 33.82 2.71
    0 -10 4 35.85 2.43
    0 10 4 38.08 2.8
    0 -10 4 34.22 2.37
    0 10 -4 31.17 1.65
    0 -10 -4 33.02 1.81
    0 10 4 30.97 2.62
    0 10 4 30.49 1.88
    0 10 4 33.86 1.92
    0 10 -4 35.01 2.65
    0 10 4 0.14 2.75
    0 -10 4 34.89 2.17
    0 -10 4 32.43 1.76
    0 10 -4 37.11 2.47
    0 -10 -4 33.85 2.37
    0 -10 4 31.14 2.38
    0 -10 -5 250.93 8.59
    0 -10 5 253.44 8.68
    0 -10 5 263.65 8.49
    0 10 -5 252.19 7.9
    0 -10 -5 258.13 8.15
    0 -10 -5 147.29 8.82
    0 10 -5 265.46 8.02
    0 10 5 260.07 8.98
    0 10 5 252.83 8.9
    0 -10 5 256.08 8.69
    0 -10 5 269.17 8.18
    0 -10 5 260.22 8.62
    0 10 5 261.25 7.99
    0 10 5 256.54 9.01
    0 10 -5 276.46 9.09
    0 -10 5 260.27 8.7
    0 -10 -5 257.8 8.69
    0 -10 5 256.11 7.8
    0 10 -5 261.48 8.82
    0 10 6 0.44 2
    0 -10 -6 3.93 1.47
    0 -10 6 4.11 1.33
    0 -10 6 3.21 1.5
    0 10 -6 4 1
    0 -10 -6 4.67 1.18
    0 -10 6 5.05 1.57
    0 10 6 5.82 1.92
    0 10 6 3.62 1.83
    0 -10 -6 1.74 1.58
    0 -10 6 5.8 1.12
    0 10 6 3.31 1.85
    0 10 -6 4.92 1.92
    0 -10 6 2.76 1.41
    0 -10 -6 4.12 1.61
    0 -10 6 5.21 1.56
    0 10 -6 4.76 1.81
    0 -10 7 119.99 5.06
    0 -10 -7 122.13 4.68
    0 -10 7 123.27 4.76
    0 10 -7 113.86 4.4
    0 -10 -7 119.29 4.93
    0 -10 -7 119.35 5.1
    0 -10 7 119.29 5.06
    0 10 7 107.47 5.15
    0 10 7 122.28 5.33
    0 -10 7 118.32 4.31
    0 10 7 125.43 5.43
    0 10 -7 122.51 5.45
    0 -10 7 115.21 4.93
    0 10 7 127.1 5.47
    0 -10 -7 114.47 5.04
    0 10 -7 117.22 5.23
    0 -10 7 109.78 4.95
    0 10 8 0.96 1.92
    0 -10 8 0.82 1.5
    0 10 -8 -0.89 1.19
    0 -10 8 -0.61 1.35
    0 -10 -8 -1.18 1.3
    0 -10 -8 -0.97 1.51
    0 10 8 1.48 1.82
    0 -10 8 -0.14 1.43
    0 -10 -8 -0.13 1.55
    0 10 8 0.3 1.93
    0 -10 8 0.37 1.43
    0 10 8 1.74 1.98
    0 10 -8 -0.67 1.8
    0 10 -8 -0.46 1.93
    0 -10 -8 -1.66 1.72
    0 -10 8 0.54 1.45
    0 10 -9 36.46 2.33
    0 -10 9 32.81 2.66
    0 10 9 31.12 2.97
    0 10 9 34.36 2.84
    0 -10 9 31.22 2.26
    0 -10 -9 28.5 2.33
    0 -10 -9 33.37 2.49
    0 10 9 35.37 2.89
    0 -10 -9 35.51 2.68
    0 -10 9 36.04 2.76
    0 10 9 34.92 2.91
    0 10 -9 31.94 3.12
    0 10 9 34.19 3.08
    0 -10 9 36.38 2.59
    0 -10 -9 38.85 2.75
    0 10 -9 40.63 3.14
    0 -10 9 38.11 2.8
    0 -10 10 57.88 3.53
    0 10 10 66.16 3.76
    0 -10 -10 58.09 3.28
    0 -10 10 63.05 3.1
    0 10 10 58.72 3.75
    0 -10 -10 61.61 3.55
    0 -10 10 62.43 3.64
    0 10 10 63.74 3.82
    0 10 10 72.87 4.3
    0 -10 10 64.57 3.49
    0 10 -10 61.81 4.07
    0 10 10 64.91 4.04
    0 -10 10 53.22 3.48
    0 10 -10 58.58 3.88
    0 -10 -10 63.74 3.65
    0 10 11 11.49 2.55
    0 -10 -11 10.06 1.93
    0 -10 11 12.13 1.68
    0 10 11 10.93 2.19
    0 -10 11 13.51 2.24
    0 10 11 9.77 2.29
    0 10 11 11.73 2.36
    0 -10 -11 9.57 1.94
    0 -10 11 11.27 2
    0 10 -11 13.23 2.67
    0 -10 11 11.22 1.95
    0 10 11 14.17 2.66
    0 -10 11 11.41 2.13
    0 10 -11 8.97 2.41
    0 -10 -11 14.9 2.23
    0 10 12 8.99 2.23
    0 -10 12 4.2 2.03
    0 10 12 7.24 2.47
    0 -10 -12 5.52 1.79
    0 10 12 11.24 2.49
    0 -10 -12 8.24 1.86
    0 -10 12 6.87 1.96
    0 10 12 6.3 2.19
    0 10 12 4.44 2.31
    0 10 -12 8.29 2.57
    0 -10 12 6.08 1.85
    0 10 -12 11.7 2.65
    0 -10 -12 3.47 1.9
    0 -10 12 7.75 2.13
    0 10 13 17.28 2.43
    0 10 13 17.41 2.82
    0 -10 -13 20.02 2.42
    0 -10 13 15 2.3
    0 -10 13 18.86 2.54
    0 10 13 19.01 2.7
    0 -10 -13 16.75 2.3
    0 10 13 15.33 2.64
    0 10 -13 18.22 2.94
    0 -10 13 19.42 2.26
    0 10 13 17.26 2.83
    0 -10 -13 20.8 2.48
    0 10 -13 15.12 2.87
    0 -10 13 20.35 2.55
    0 10 14 18.71 2.55
    0 -10 14 11.87 2.48
    0 -10 -14 11.24 2.31
    0 -10 14 16.67 2.49
    0 -10 -14 15.14 2.29
    0 10 14 17.55 2.77
    0 10 14 18.36 2.77
    0 10 14 15.99 2.82
    0 10 -14 20.19 3.01
    0 -10 14 16.13 2.26
    0 -10 14 14.07 2.34
    0 10 14 17.65 2.92
    0 10 -14 20.84 3.03
    0 -10 -14 17.7 2.35
    0 10 15 6.32 2.33
    0 -10 -15 1.15 2.02
    0 -10 15 4.3 2.37
    0 -10 -15 1.14 1.85
    0 -10 15 0.78 2.19
    0 10 15 2.99 2.34
    0 10 15 0.2 2.36
    0 10 -15 5.21 2.51
    0 -10 15 0.49 1.86
    0 10 15 1.61 2.42
    0 10 -15 0.23 2.52
    0 -10 -15 3.71 2.01
    0 10 15 9.44 2.84
    0 -10 15 1.34 2
    0 -10 16 0.82 2.13
    0 -10 -16 2.85 2.04
    0 -10 16 -0.2 2.12
    0 10 16 3.13 2.56
    0 10 16 -0.83 2.48
    0 10 16 -1.25 2.55
    0 10 -16 1.23 2.59
    0 -10 16 2.89 1.91
    0 -10 -16 1.34 2.06
    0 10 16 4.14 2.91
    0 10 -16 -1.95 2.59
    0 -10 16 0.61 2.07
    0 -10 -17 -0.87 2.18
    0 -10 17 -0.43 2.17
    0 10 17 3.48 2.45
    0 -10 17 1.28 2.25
    0 10 17 -1.74 2.48
    0 10 17 2.37 2.74
    0 -10 17 1.76 1.95
    0 10 -17 1.54 2.69
    0 -10 -17 0.2 1.92
    0 10 17 3.83 2.96
    0 10 -17 2.04 2.71
    0 -10 17 2.33 2.33
    0 -10 18 7.17 2.47
    0 -10 -18 5.04 2.33
    0 -10 18 6.04 2.34
    0 10 18 4.08 2.57
    0 10 18 5.89 2.65
    0 10 18 7.55 2.88
    0 -10 18 6.94 2.2
    0 10 -18 8.66 2.84
    0 -10 -18 4.89 2.13
    0 10 -18 3.21 2.74
    0 -10 18 7.07 2.43
    0 10 18 8.98 3.04
    0 -10 19 3.97 2.45
    0 -10 -19 3.87 2.42
    0 10 19 1.65 2.5
    0 -10 19 1.17 2.31
    0 10 19 1.18 2.55
    0 10 19 1.6 2.7
    0 10 -19 2.72 2.84
    0 -10 19 1.15 2.37
    0 -10 -19 4.19 2.09
    0 10 19 1.82 2.87
    0 10 -19 0.28 2.65
    0 -10 -20 2.8 2.42
    0 -10 20 1.46 2.36
    0 10 20 4.9 2.67
    0 10 20 4.16 2.65
    0 -10 20 6.81 2.46
    0 10 -20 2.53 2.83
    0 10 20 4.47 2.92
    0 -10 20 4.09 2.63
    0 -10 -20 2.79 2.3
    0 10 20 2.7 3.07
    0 10 -20 0.29 2.75
    0 -10 21 11.69 2.96
    0 -10 -21 6.15 2.63
    0 -10 21 5.58 2.64
    0 10 21 7.91 2.85
    0 10 21 2.03 2.77
    0 10 -21 2.32 2.93
    0 10 21 5.54 3.02
    0 10 21 11.76 3.4
    0 -10 21 2.5 2.6
    0 10 -21 9.9 3.07
    0 -10 22 3.95 2.77
    0 -10 -22 5.29 2.71
    0 10 22 3.95 2.73
    0 -10 22 3.42 2.56
    0 10 22 1.58 2.85
    0 10 -22 8.36 3.14
    0 -10 22 4.67 2.84
    0 10 -22 5.25 3.16
    0 10 22 5.48 3.45
    0 -10 -23 14.25 3.27
    0 -10 23 9.77 2.88
    0 -10 23 10.3 2.86
    0 10 23 10.42 3.05
    0 10 23 16.1 3.42
    0 10 -23 9.73 3.52
    0 -10 23 14.78 3.14
    0 10 23 11.58 3.85
    0 10 -23 16.27 3.65
    0 -10 -24 -0.3 2.84
    0 -10 24 0.56 2.71
    0 -10 24 -1.68 2.72
    0 10 24 1.96 2.92
    0 10 24 -3.1 3.09
    0 10 -24 -1.24 3.08
    0 -10 24 -5 2.87
    0 10 24 -4.9 3.21
    0 10 -24 2.28 3.03
    0 -10 25 3.17 2.86
    0 -10 -25 1.57 2.78
    0 -10 25 4.04 2.79
    0 10 25 0.31 3.53
    0 10 -25 -1.34 3.44
    0 -10 25 0.86 2.9
    0 -10 26 2.07 2.97
    0 -10 -26 -1.3 3.04
    0 -10 26 7.71 3.01
    0 10 26 7.08 3.72
    0 -10 26 1.76 3.01
    0 10 -26 0.34 3.28
    0 -10 27 -2.12 3.03
    0 -10 -27 0.33 3.02
    0 10 -27 4.19 3.46
    0 -11 0 2.16 1.39
    0 -11 0 -0.27 0.67
    0 11 0 0.14 1.9
    0 11 0 0.43 1.74
    0 11 0 -0.28 1.7
    0 -11 0 -1.09 1.47
    0 -11 0 0.12 1.42
    0 -11 0 0.89 1.17
    0 11 0 1.11 1.37
    0 -11 0 -1.32 1.21
    0 11 0 0.08 0.85
    0 11 0 -0.07 1.01
    0 -11 -1 9.09 1.7
    0 11 -1 0.14 1.94
    0 -11 1 8.99 1.59
    0 -11 -1 9.02 0.96
    0 -11 1 9.75 0.91
    0 11 1 0.14 1.96
    0 11 1 8.87 2.04
    0 -11 -1 10.93 1.7
    0 -11 1 10.47 1.63
    0 11 -1 14.05 2.11
    0 11 1 6.76 1.9
    0 11 -1 10.42 2.1
    0 -11 1 0.35 1.78
    0 11 1 9.09 1.64
    0 11 -1 12.28 1.88
    0 -11 -1 11.07 1.44
    0 -11 -1 0.12 1.7
    0 11 1 11.32 1.11
    0 -11 1 9.9 1.62
    0 11 -1 8.32 1.39
    0 11 1 11.79 1.19
    0 -11 -1 9.4 1.51
    0 -11 1 10.9 1.25
    0 11 -1 9.93 1.17
    0 -11 1 11.63 1.42
    0 -11 2 -0.78 1.4
    0 -11 -2 0.61 0.77
    0 -11 -2 -0.58 1.44
    0 11 2 0.58 1.9
    0 11 2 1.27 1.81
    0 11 -2 0.6 1.97
    0 -11 2 1.79 1.27
    0 -11 -2 2.1 1.52
    0 11 2 -0.85 1.81
    0 11 -2 1.51 1.85
    0 11 -2 -0.25 1.64
    0 11 2 -0.1 1.22
    0 11 2 0.38 0.81
    0 -11 2 3.15 1.48
    0 -11 -2 1.04 1.06
    0 -11 -2 -0.47 1.36
    0 -11 -2 0.86 1.29
    0 -11 2 0.98 1.05
    0 -11 2 1.51 1.36
    0 -11 2 1.48 1.02
    0 11 -2 -0.19 1.17
    0 11 -2 1.21 0.8
    0 -11 3 184.51 6.57
    0 -11 -3 192.82 5.96
    0 11 3 8.92 7.19
    0 -11 -3 196.07 6.77
    0 -11 -3 198.65 6.83
    0 11 3 201.97 7.16
    0 -11 3 187.94 6.39
    0 11 -3 193.69 7.17
    0 11 -3 188.95 7.13
    0 11 3 191.64 7.08
    0 -11 -3 16.79 6.69
    0 11 -3 201.42 7.04
    0 11 3 189.54 7.09
    0 -11 3 197.54 6.77
    0 11 3 183.29 6.27
    0 11 3 193.18 6.18
    0 -11 3 190.59 6.74
    0 -11 3 179.33 6.26
    0 -11 -3 193.01 6.67
    0 11 -3 184.18 6.52
    0 -11 3 188.88 6.1
    0 -11 4 179.78 6.61
    0 -11 -4 174.13 6.54
    0 -11 -4 166.03 5.86
    0 -11 4 172.1 6.4
    0 11 4 173.59 6.95
    0 -11 4 168.5 6.53
    0 11 -4 179.47 6
    0 11 -4 181.67 7.08
    0 11 4 171.02 6.85
    0 11 -4 166.19 6.9
    0 -11 -4 174.85 6.62
    0 11 4 168.62 6.82
    0 -11 4 169.14 6.13
    0 -11 4 179.62 6.59
    0 11 4 160.31 6.82
    0 11 4 178.84 6.05
    0 11 -4 185.18 6.92
    0 -11 -4 174.77 6.56
    0 11 -4 168.06 6.52
    0 -11 4 173.1 5.85
    0 -11 4 165.3 6.5
    0 -11 5 -0.33 1.29
    0 -11 5 1.66 1.44
    0 -11 -5 0.37 1.47
    0 -11 -5 0.24 1.05
    0 11 5 0.78 1.95
    0 -11 -5 -0.39 1.46
    0 -11 5 0.52 1.05
    0 11 5 -0.44 1.8
    0 11 5 1.77 1.83
    0 -11 5 0.13 1.48
    0 11 5 0.46 1.81
    0 -11 5 1.96 1.48
    0 11 -5 0.6 1.84
    0 -11 5 0.31 0.82
    0 -11 5 1.01 1.55
    0 -11 -5 0.51 1.41
    0 11 -5 0.64 1.6
    0 -11 6 8.25 1.86
    0 -11 -6 10.38 1.9
    0 -11 -6 10.8 1.39
    0 -11 6 11.39 1.68
    0 11 6 12.28 2.25
    0 -11 6 11.62 1.35
    0 11 6 7.87 2.05
    0 -11 6 9.56 1.83
    0 11 6 10.25 2.07
    0 -11 -6 11.94 1.93
    0 11 -6 11 2.3
    0 11 6 9.58 2.12
    0 -11 6 8.41 1.73
    0 11 -6 10.18 1.98
    0 -11 6 8.38 1.78
    0 -11 -6 9.67 1.84
    0 -11 -7 6.86 1.66
    0 11 7 8.46 2.14
    0 -11 7 10.2 1.76
    0 -11 -7 10.4 1.47
    0 -11 7 11.54 1.88
    0 -11 7 9.72 1.84
    0 11 7 9.82 2.09
    0 11 7 7.6 2.07
    0 -11 7 9.82 1.29
    0 -11 -7 9.5 1.83
    0 -11 7 10.45 1.87
    0 11 7 7.98 2.09
    0 11 -7 14.63 2.35
    0 -11 7 6.7 1.75
    0 11 -7 8.42 1.96
    0 -11 -7 8.76 1.89
    0 -11 8 71.81 3.93
    0 -11 -8 75.17 3.82
    0 -11 8 82.83 3.7
    0 -11 -8 69.72 3.44
    0 -11 8 77.23 3.97
    0 11 8 77.77 4.24
    0 -11 -8 70.38 3.94
    0 11 8 74.36 4.17
    0 -11 8 78.99 3.84
    0 11 -8 82.73 4.44
    0 11 8 77.03 4.31
    0 11 -8 72.68 4.17
    0 -11 -8 74.04 3.94
    0 11 8 75.21 4.32
    0 -11 8 76.93 3.99
    0 -11 9 -2.12 1.45
    0 -11 -9 -0.48 1.25
    0 -11 9 1.22 1.69
    0 11 9 1.44 1.97
    0 11 9 -0.98 2
    0 -11 -9 2.03 1.57
    0 11 9 0.5 1.96
    0 -11 -9 -0.15 1.6
    0 11 9 1.16 2.03
    0 -11 9 -0.46 1.67
    0 11 -9 -1.13 2.19
    0 11 9 -2.49 2.17
    0 -11 9 -0.27 1.59
    0 11 -9 2.42 2.17
    0 -11 9 0.15 1.53
    0 -11 -9 -0.31 1.81
    0 11 10 14.66 2.44
    0 -11 10 17.86 1.97
    0 -11 10 17.05 2.26
    0 -11 -10 17.18 1.99
    0 11 10 16.96 2.72
    0 11 10 22.71 2.69
    0 11 10 17.12 2.5
    0 -11 -10 18.14 2.29
    0 -11 10 20.36 2.3
    0 11 -10 20.12 2.95
    0 11 10 22.28 2.87
    0 -11 10 19.04 2.16
    0 -11 -10 21.2 2.38
    0 11 -10 20.98 2.69
    0 -11 10 19.84 2.34
    0 11 11 21.51 2.94
    0 -11 -11 24 2.37
    0 -11 11 25.11 2.57
    0 11 11 22.34 2.72
    0 -11 11 25.35 2.15
    0 11 11 26.4 2.83
    0 11 11 21 2.76
    0 -11 11 22.39 2.54
    0 -11 -11 23.22 2.53
    0 11 -11 26.66 3.3
    0 11 11 24.79 3.18
    0 -11 11 23.15 2.48
    0 11 -11 20.93 2.9
    0 -11 11 25.05 2.61
    0 -11 -11 25.31 2.6
    0 11 12 19.99 2.67
    0 -11 12 15.25 2.34
    0 -11 -12 18.07 2.35
    0 11 12 15.11 2.72
    0 -11 -12 24.86 2.56
    0 11 12 21.99 2.86
    0 11 12 19.51 2.76
    0 -11 12 16.8 2.33
    0 11 -12 20.55 2.99
    0 -11 12 19.85 2.23
    0 11 12 19.12 2.9
    0 -11 -12 17.91 2.46
    0 -11 12 15.38 2.45
    0 11 -12 14.71 2.87
    0 -11 -13 2.66 1.85
    0 11 13 3.35 2.49
    0 11 13 -1.08 2.03
    0 -11 13 0.92 1.86
    0 -11 -13 1.18 1.82
    0 11 13 -0.38 2.3
    0 11 13 -0.38 2.29
    0 -11 13 0.55 1.94
    0 -11 13 0.32 1.81
    0 11 -13 -0.45 2.2
    0 11 13 7.73 2.64
    0 -11 -13 -2.56 2.06
    0 -11 13 1.45 2.06
    0 11 -13 -0.22 2.47
    0 -11 14 25.62 2.85
    0 11 14 16.13 2.72
    0 -11 -14 19.55 2.55
    0 11 14 24.76 3.34
    0 -11 -14 26.76 2.69
    0 11 14 15.36 2.87
    0 -11 14 19.04 2.54
    0 11 14 18.78 2.97
    0 11 -14 18.39 3.09
    0 -11 14 20.49 2.44
    0 11 14 23.9 3.11
    0 -11 14 21.45 2.68
    0 11 -14 17.19 3.03
    0 -11 -14 22.34 2.67
    0 -11 -15 46.58 3.53
    0 11 15 56.14 3.79
    0 -11 15 49.76 3.76
    0 -11 -15 50.18 3.57
    0 11 15 44.93 3.92
    0 -11 15 50.92 3.81
    0 11 15 52.3 3.91
    0 -11 15 44.31 3.36
    0 11 -15 57.95 4.44
    0 11 15 43.19 3.85
    0 11 -15 53.03 4.33
    0 11 15 56.1 4.31
    0 -11 15 50.44 3.71
    0 -11 -15 51.89 3.72
    0 -11 16 5.71 2.28
    0 -11 -16 2.04 2.07
    0 11 16 0.19 2.25
    0 11 16 5.41 2.73
    0 -11 -16 4.1 2.04
    0 -11 16 3.17 2.16
    0 11 16 4.1 2.53
    0 -11 16 3.35 1.83
    0 11 -16 4.09 2.57
    0 11 16 1.97 2.54
    0 11 -16 -0.25 2.63
    0 -11 16 0.21 2.26
    0 11 16 4.29 2.75
    0 -11 -16 4.04 2.14
    0 -11 17 -1.1 2.19
    0 -11 -17 2.82 2.22
    0 11 17 -1.8 2.59
    0 11 17 -0.22 2.45
    0 -11 17 -2.2 2.4
    0 -11 17 0.73 1.83
    0 11 17 2.93 2.81
    0 11 -17 -2.12 2.77
    0 11 17 3.96 2.92
    0 11 -17 -3.44 2.9
    0 -11 17 -0.43 2.14
    0 -11 -17 1.46 2.02
    0 -11 18 31.27 3.36
    0 -11 -18 28.43 3.3
    0 11 18 33.81 3.66
    0 11 18 35.65 3.68
    0 -11 18 31.93 3.46
    0 11 18 24.77 3.42
    0 -11 18 33.53 3.18
    0 11 -18 37.09 4.13
    0 11 -18 36.83 4.17
    0 -11 -18 31.77 3.3
    0 11 18 39.43 4.12
    0 -11 18 32.63 3.47
    0 -11 19 1.44 2.46
    0 -11 -19 -2.9 2.4
    0 -11 19 -0.24 2.34
    0 11 19 -0.73 2.7
    0 11 19 -0.48 2.61
    0 11 19 1.19 2.69
    0 11 -19 3.41 2.91
    0 11 -19 0.29 2.89
    0 -11 19 -0.24 2.38
    0 11 19 -0.27 2.9
    0 -11 -19 3.08 2.36
    0 -11 -20 7.63 2.74
    0 -11 20 4.49 2.68
    0 11 20 1.75 2.57
    0 -11 20 1.75 2.36
    0 11 20 3.51 2.77
    0 11 20 11.44 3.13
    0 11 -20 2.35 2.85
    0 -11 -20 5.65 2.35
    0 -11 20 2.94 2.44
    0 11 20 9.14 3.38
    0 11 -20 2.68 2.87
    0 -11 21 1.81 2.48
    0 -11 -21 -2.13 2.63
    0 -11 21 1.55 2.44
    0 11 21 0.26 2.69
    0 11 21 4.15 2.81
    0 11 -21 3.59 2.98
    0 11 21 3.23 2.93
    0 11 -21 1.23 2.97
    0 11 21 -0.57 2.96
    0 -11 21 -1.78 2.68
    0 -11 22 1.61 2.54
    0 -11 -22 3.07 2.58
    0 11 22 1.61 2.91
    0 -11 22 4.55 2.59
    0 11 22 4.03 2.84
    0 11 -22 1.85 3.25
    0 -11 22 4.48 2.79
    0 11 -22 3.18 2.95
    0 11 22 3.26 3.41
    0 -11 23 0.28 2.64
    0 -11 -23 -0.58 2.9
    0 11 23 1.94 2.93
    0 -11 23 1.38 2.63
    0 11 23 -3.32 2.97
    0 11 -23 0.63 3.02
    0 11 -23 3.28 3.42
    0 -11 23 0.82 2.69
    0 11 23 2.74 3.5
    0 -11 -24 -2.1 2.66
    0 -11 24 -2.28 2.74
    0 -11 24 0.28 2.65
    0 11 24 1.15 2.82
    0 11 24 -0.28 2.79
    0 11 -24 4.2 3.36
    0 11 24 2.49 3.35
    0 -11 24 0.56 2.73
    0 11 -24 -1.67 3.28
    0 -11 -25 -2.18 3.14
    0 -11 25 -2.34 2.73
    0 -11 25 -0.29 2.76
    0 11 -25 2.63 3.33
    0 -11 25 1.15 2.83
    0 11 -25 -0.34 3.29
    0 11 25 4.8 3.57
    0 -11 26 0.9 2.85
    0 -11 26 -0.3 2.83
    0 -11 -26 -0.96 3.04
    0 11 26 -0.33 3.63
    0 -11 26 -1.48 2.94
    0 11 -26 -0.35 3.35
    0 12 0 -0.16 1.85
    0 -12 0 0.37 1.55
    0 12 0 -1.25 1.89
    0 -12 0 1.31 1.48
    0 12 0 -0.47 2
    0 -12 0 1.9 1.51
    0 12 0 -0.36 1.4
    0 12 0 0.73 0.96
    0 -12 0 0.52 1.22
    0 -12 -1 117.07 5.05
    0 -12 1 115.77 4.95
    0 12 1 121.89 5.51
    0 12 -1 124.68 5.49
    0 -12 1 124.34 4.92
    0 12 1 112.9 5.33
    0 12 -1 127.34 5.55
    0 12 1 107.28 5.29
    0 12 -1 122.56 5.48
    0 -12 -1 115.01 4.98
    0 12 1 119.96 4.85
    0 12 -1 130.31 5.15
    0 -12 -1 109.88 4.94
    0 -12 1 117.93 5.03
    0 -12 -1 120.11 4.81
    0 -12 1 115.91 4.98
    0 12 -1 117.2 4.59
    0 -12 1 111.61 4.62
    0 12 2 3.21 2
    0 -12 -2 3.08 1.55
    0 -12 2 4.17 1.62
    0 -12 -2 7.49 1.77
    0 -12 2 4.22 1.42
    0 12 2 4.19 1.95
    0 12 -2 6.69 2.12
    0 12 -2 2.93 2
    0 12 2 4.81 2
    0 -12 -2 5.52 1.63
    0 12 -2 5.77 1.79
    0 12 2 3.81 1.46
    0 -12 2 4.35 1.56
    0 -12 2 2.55 1.46
    0 -12 -2 6.44 1.54
    0 12 -2 4.55 1.36
    0 -12 2 5.23 1.22
    0 12 3 7.33 2.11
    0 -12 -3 5.09 1.62
    0 -12 3 2.07 1.51
    0 12 3 2.98 1.99
    0 -12 -3 1.33 1.47
    0 12 -3 2.83 2.03
    0 -12 3 4.49 1.44
    0 12 3 4.85 2.03
    0 12 -3 2.5 2.07
    0 -12 -3 3.78 1.56
    0 12 3 4.34 1.96
    0 -12 3 5.54 1.72
    0 12 -3 4.08 1.87
    0 12 3 4.45 1.39
    0 12 -3 4.79 1.6
    0 -12 3 4.26 1.62
    0 -12 -3 4.45 1.5
    0 -12 3 5 1.17
    0 12 4 6.62 1.98
    0 -12 -4 8.37 1.75
    0 -12 4 6.06 1.64
    0 12 -4 4.75 2.05
    0 -12 -4 4.81 1.66
    0 12 -4 3.74 1.91
    0 12 4 4.73 2.08
    0 12 4 2.37 1.92
    0 -12 4 4.92 1.4
    0 -12 4 7.21 1.7
    0 12 -4 9.09 2.12
    0 12 4 6.82 2.07
    0 -12 -4 3.13 1.49
    0 -12 4 6.12 1.14
    0 -12 4 2.65 1.57
    0 12 -4 7.79 1.76
    0 -12 5 106.58 4.65
    0 -12 -5 108.84 4.8
    0 -12 5 103.23 4.82
    0 -12 5 101.97 4.78
    0 12 5 100.08 5.05
    0 12 5 113.49 5.17
    0 12 -5 106.83 5.29
    0 -12 5 104.6 4.35
    0 -12 -5 111.8 4.99
    0 12 -5 110.56 5.24
    0 12 -5 108.43 5.17
    0 -12 5 114.33 4.84
    0 12 5 100.64 5.16
    0 -12 -5 108.7 4.79
    0 12 5 111.44 5.29
    0 -12 5 96.89 4.7
    0 12 -5 112.64 4.86
    0 -12 -6 19.29 2.25
    0 12 6 18.57 2.54
    0 -12 6 18.28 2.18
    0 -12 6 22.64 2.06
    0 -12 -6 19.01 1.68
    0 -12 6 17.72 2.11
    0 -12 6 19.65 1.69
    0 12 6 16.97 2.44
    0 12 6 20.16 2.52
    0 -12 -6 17.22 2.28
    0 -12 6 19.35 2.14
    0 12 -6 20.51 2.59
    0 12 6 20.95 2.68
    0 -12 -6 16.17 2.18
    0 -12 6 19.9 2.22
    0 12 -6 16.38 2.21
    0 -12 -7 11.16 1.55
    0 12 7 14.81 2.6
    0 -12 7 12.63 2.11
    0 -12 7 13.93 1.91
    0 -12 -7 12.35 2.01
    0 12 7 15.21 2.37
    0 12 7 15.96 2.44
    0 -12 7 16.18 2.12
    0 -12 7 15.73 1.55
    0 -12 -7 12.56 2.1
    0 12 7 14.38 2.46
    0 -12 7 16.19 2.13
    0 12 -7 14.94 2.55
    0 -12 7 11.86 1.92
    0 12 -7 17.92 2.38
    0 -12 -7 15.89 2.05
    0 -12 -8 5.13 1.42
    0 -12 8 7.75 1.66
    0 -12 -8 6.59 1.69
    0 12 8 5.18 2.17
    0 -12 8 6.36 1.85
    0 12 8 4.46 2.15
    0 -12 -8 5.67 1.86
    0 -12 8 5.73 1.75
    0 12 8 8.81 2.33
    0 -12 8 5.3 1.78
    0 12 8 7.13 2.28
    0 12 -8 8.13 2.23
    0 -12 -8 5.07 1.68
    0 -12 8 7.93 1.96
    0 12 -8 7.64 2.13
    0 12 9 7.67 2.39
    0 -12 9 3.28 1.36
    0 -12 -9 3.8 1.73
    0 -12 -9 2.93 1.52
    0 12 9 -0.7 2.16
    0 -12 9 4.54 1.92
    0 12 9 3.71 2.12
    0 12 9 3.35 2.01
    0 -12 9 0.81 1.8
    0 -12 -9 4.53 1.94
    0 -12 9 5 1.76
    0 12 -9 4.16 2.21
    0 12 9 2.48 2.16
    0 12 -9 4.17 2.14
    0 -12 9 5.25 1.88
    0 -12 -9 1.49 1.79
    0 12 10 36.07 3.23
    0 -12 10 39.84 3.11
    0 -12 -10 38.39 2.69
    0 -12 10 37.96 2.62
    0 12 10 40.41 3.5
    0 -12 -10 35.92 2.83
    0 -12 -10 34.91 3.02
    0 -12 10 39.28 3.15
    0 12 10 44.17 3.36
    0 12 10 37.08 3.21
    0 12 -10 34.55 3.45
    0 12 10 40.85 3.55
    0 -12 10 33.91 2.86
    0 -12 10 40.23 3.09
    0 -12 -10 35.33 3.07
    0 12 -10 42 3.45
    0 -12 -11 55.52 3.35
    0 -12 11 60.38 3.75
    0 12 11 54.98 3.86
    0 12 11 55.39 3.92
    0 -12 -11 56.44 3.63
    0 12 11 53.94 3.87
    0 -12 11 50.79 3.58
    0 -12 11 47.08 3.38
    0 12 -11 57.35 4.22
    0 12 11 60.45 4.34
    0 -12 -11 52.71 3.61
    0 12 -11 55.14 3.99
    0 12 11 56.85 4.13
    0 -12 11 50.53 3.48
    0 -12 -12 58.34 3.61
    0 12 12 49.61 4.1
    0 -12 12 73.27 4.16
    0 12 12 59.11 4.01
    0 -12 -12 66.81 3.94
    0 -12 12 64.16 3.91
    0 12 12 51.77 3.97
    0 12 12 65.52 4.17
    0 12 12 63.69 4.49
    0 12 -12 65.36 4.48
    0 -12 12 62.13 3.74
    0 12 -12 56.57 4.19
    0 -12 12 56.37 3.82
    0 -12 -12 61.65 3.97
    0 12 13 48.09 3.78
    0 -12 -13 47.82 3.4
    0 -12 13 50.93 3.77
    0 -12 -13 50.21 3.57
    0 -12 13 51.41 3.74
    0 12 13 48.08 3.89
    0 12 13 50.5 3.96
    0 12 -13 56 4.37
    0 -12 13 45.37 3.32
    0 12 13 45.04 4
    0 -12 13 52.74 3.72
    0 12 13 54.04 4.16
    0 -12 -13 47.5 3.6
    0 12 -13 58.61 4.29
    0 12 14 8.04 2.39
    0 -12 -14 9.53 2.17
    0 12 14 11.9 3.14
    0 -12 14 9.82 2.37
    0 12 14 10.02 2.74
    0 -12 -14 8.8 2.32
    0 -12 14 12 2.37
    0 12 14 8.16 2.59
    0 12 14 7.42 2.67
    0 12 -14 16.62 3.13
    0 -12 14 9.13 2.18
    0 12 -14 15.72 3.03
    0 -12 14 7.11 2.35
    0 -12 -14 9.59 2.33
    0 12 15 8.81 2.83
    0 -12 -15 12.27 2.32
    0 -12 15 13.2 2.52
    0 12 15 17.56 2.7
    0 -12 -15 16.22 2.54
    0 -12 15 11.71 2.48
    0 12 15 11.89 2.81
    0 12 15 12.34 2.66
    0 12 15 12.7 2.83
    0 12 -15 10.06 3.05
    0 -12 15 10.12 2.15
    0 -12 15 11.11 2.48
    0 -12 -15 15.48 2.6
    0 12 -15 11.5 2.91
    0 -12 16 3.93 2.27
    0 12 16 -0.41 2.32
    0 -12 -16 0.2 1.97
    0 -12 -16 0.38 1.95
    0 12 16 0.22 2.54
    0 12 16 1.57 2.52
    0 -12 16 3.05 2.24
    0 -12 16 1.65 1.95
    0 12 16 1.14 2.58
    0 12 -16 1.87 2.73
    0 -12 -16 0.43 2.08
    0 12 -16 -1.57 2.69
    0 12 16 -1.74 2.98
    0 -12 16 0.64 2.29
    0 -12 17 17.94 2.9
    0 -12 -17 18.6 2.7
    0 12 17 22.04 3.23
    0 12 17 23.49 3.34
    0 -12 17 23.36 3.09
    0 12 17 23.92 3.4
    0 12 -17 19.97 3.48
    0 -12 17 17.94 2.58
    0 -12 17 19.67 2.87
    0 12 17 17.48 3.48
    0 12 -17 20.68 3.54
    0 -12 -17 20.63 2.87
    0 -12 -18 0.23 2.25
    0 -12 18 2.83 2.39
    0 12 18 4.33 2.61
    0 12 18 1.68 2.52
    0 -12 18 1.89 2.33
    0 12 18 2.16 2.72
    0 12 -18 -1.15 2.93
    0 -12 18 2.53 1.98
    0 12 -18 1.7 2.84
    0 -12 -18 -0.45 2.28
    0 -12 18 1.39 2.29
    0 12 18 1.33 2.8
    0 -12 19 15.75 3
    0 -12 -19 13.25 2.68
    0 12 19 20.37 3.27
    0 -12 19 17.94 3.17
    0 12 19 15.67 3.06
    0 12 -19 19.09 3.41
    0 12 19 9.9 3
    0 -12 -19 15.05 2.93
    0 -12 19 18.35 3.11
    0 12 19 17.9 3.53
    0 12 -19 7.38 3.19
    0 -12 20 12.5 2.9
    0 -12 -20 10.63 2.85
    0 12 20 10.27 2.97
    0 -12 20 7.65 2.63
    0 12 20 8.2 2.93
    0 12 -20 12.71 3.47
    0 12 20 9.62 3.08
    0 12 -20 8.28 3.38
    0 -12 -20 8.53 2.61
    0 12 20 11.68 3.45
    0 -12 20 14.52 2.82
    0 -12 21 5.54 2.56
    0 -12 -21 3.18 2.68
    0 -12 21 4.48 2.67
    0 12 21 2.38 2.98
    0 12 21 8.75 3.01
    0 12 -21 4.05 3.03
    0 12 21 1.03 2.9
    0 12 -21 1.26 3
    0 -12 -21 5.55 2.59
    0 12 21 2.65 3.28
    0 -12 21 2.33 2.67
    0 -12 -22 0.83 2.57
    0 -12 22 0.27 2.5
    0 12 22 1.91 2.77
    0 12 22 3 3
    0 -12 22 1.09 2.57
    0 12 -22 4.79 3.15
    0 -12 22 1.61 2.66
    0 12 22 -2.42 3.41
    0 12 -22 5.22 3.21
    0 -12 23 8.15 2.78
    0 -12 -23 0.29 2.75
    0 12 23 7.88 3.2
    0 12 23 3.09 2.93
    0 -12 23 4.21 2.69
    0 12 -23 0.98 3.27
    0 -12 23 7.2 2.9
    0 12 23 0.93 3.32
    0 12 -23 -0.34 3.18
    0 -12 24 2.6 2.81
    0 -12 -24 2.99 2.79
    0 -12 24 -1.44 2.77
    0 12 -24 -0.33 3.38
    0 12 24 5.09 3.46
    0 12 -24 1.03 3.2
    0 -12 24 2.56 2.69
    0 -12 -25 1.24 2.87
    0 -12 25 -0.3 2.84
    0 -12 25 5.32 2.89
    0 12 -25 4.42 3.41
    0 12 -25 6.33 3.69
    0 12 25 7.15 3.77
    0 -12 25 4.67 2.91
    0 -13 0 -0.96 1.57
    0 13 0 -1.04 1.9
    0 13 0 -1.87 1.97
    0 13 0 0.17 2.07
    0 -13 0 -1.71 1.55
    0 -13 0 -1.25 1.45
    0 13 0 0.66 1.51
    0 -13 0 0.68 1.34
    0 13 -1 9.86 2.22
    0 -13 -1 12.29 1.91
    0 -13 1 9.33 1.85
    0 13 1 14.43 2.29
    0 -13 -1 10.88 1.84
    0 13 -1 8.29 2.32
    0 13 1 9.5 2.21
    0 13 -1 11.41 2.38
    0 13 1 9.33 2.19
    0 -13 1 10.95 1.78
    0 -13 1 8.06 1.76
    0 -13 -1 9.59 1.86
    0 13 1 8.92 1.78
    0 13 -1 10.37 1.98
    0 -13 -1 10.26 1.72
    0 -13 1 8.24 1.47
    0 13 -2 1.91 2.05
    0 -13 -2 1.68 1.61
    0 -13 2 2.01 1.57
    0 13 2 1.93 2.04
    0 13 2 1.69 1.97
    0 13 -2 1.07 2.11
    0 13 2 3.39 1.93
    0 -13 2 2.19 1.36
    0 13 -2 3.74 2.17
    0 -13 -2 -0.42 1.71
    0 13 2 0.92 1.45
    0 -13 2 1.26 1.65
    0 13 -2 3.85 1.86
    0 -13 -2 0.42 1.57
    0 -13 2 3.16 1.2
    0 13 -2 0.77 1.33
    0 -13 2 2.78 1.68
    0 -13 -2 4.04 1.46
    0 -13 -3 67.21 3.71
    0 -13 3 66.71 3.63
    0 13 3 73.22 4.26
    0 13 3 64.14 4.03
    0 13 -3 74.8 4.32
    0 -13 3 66.46 3.42
    0 13 -3 69.06 4.26
    0 -13 -3 71.24 3.76
    0 13 3 73.21 4.15
    0 13 3 66.95 4.12
    0 13 -3 71.31 3.98
    0 -13 -3 74.91 3.81
    0 -13 3 75.44 3.79
    0 -13 3 68.26 3.65
    0 13 -3 67.3 3.51
    0 -13 -3 67.15 3.58
    0 -13 3 63.85 3.13
    0 13 4 97.16 5.03
    0 -13 4 93.06 4.39
    0 -13 -4 91.83 4.49
    0 13 -4 103.64 5.1
    0 13 4 84.69 4.74
    0 13 4 86.9 4.78
    0 13 -4 99.76 5.09
    0 -13 4 93.93 4.13
    0 -13 -4 96.3 4.56
    0 -13 4 89.62 4.44
    0 13 -4 95.29 4.85
    0 13 4 94.14 4.92
    0 13 -4 93.13 4.43
    0 -13 -4 90.31 4.39
    0 -13 4 100.98 4.56
    0 -13 5 7.11 1.79
    0 13 5 11.52 2.48
    0 -13 -5 8.22 1.82
    0 13 -5 13.83 2.6
    0 -13 -5 9.43 1.95
    0 13 5 14.83 2.47
    0 13 -5 12.28 2.37
    0 13 5 13.21 2.47
    0 -13 5 7.9 1.52
    0 13 5 9.68 2.32
    0 13 -5 8.02 2.1
    0 -13 5 8.24 1.89
    0 -13 5 12.64 2.03
    0 -13 -5 9.71 1.9
    0 13 -5 9.76 1.91
    0 -13 -6 24.47 2.48
    0 -13 6 24.04 2.55
    0 -13 6 31.88 2.48
    0 13 6 30.84 3.09
    0 13 6 28.6 2.99
    0 13 -6 27.34 3
    0 -13 -6 29.37 2.73
    0 -13 6 29.06 2.12
    0 -13 6 28.82 2.63
    0 13 -6 27.07 3.15
    0 13 6 27.91 2.92
    0 13 -6 29.25 2.95
    0 -13 6 30.62 2.58
    0 13 6 31.81 3.05
    0 13 -6 31.07 2.84
    0 -13 6 33.59 2.75
    0 -13 -6 27.75 2.6
    0 13 7 11.09 2.53
    0 -13 7 10.73 1.94
    0 -13 7 13.14 2.12
    0 -13 -7 8.49 1.89
    0 -13 -7 11.39 2.05
    0 -13 7 9.51 2.09
    0 13 7 10.06 2.42
    0 13 7 15.52 2.48
    0 -13 7 9.92 2.03
    0 13 7 12.26 2.58
    0 13 -7 14.57 2.66
    0 -13 -7 13.22 2.22
    0 -13 7 11.57 2.16
    0 13 -7 13.51 2.24
    0 -13 8 6.7 1.72
    0 -13 8 7.08 1.97
    0 -13 -8 6.48 1.92
    0 13 8 10.27 2.43
    0 13 8 12 2.46
    0 -13 8 9.86 2.09
    0 13 8 3.67 2.12
    0 -13 -8 10.5 2.2
    0 13 8 11.49 2.41
    0 -13 8 7.23 1.85
    0 13 -8 10.86 2.53
    0 -13 -8 11.95 2.16
    0 -13 8 8.91 2.07
    0 13 -8 6.24 2.1
    0 -13 -9 9.78 2.05
    0 -13 9 15.09 2.32
    0 13 9 11.83 2.6
    0 -13 9 10.5 1.88
    0 13 9 8.72 2.4
    0 -13 -9 9.9 2.19
    0 -13 9 9.93 2.15
    0 13 9 11.68 2.56
    0 -13 9 7.4 1.99
    0 13 -9 13.25 2.71
    0 13 9 8.08 2.54
    0 -13 -9 12.63 2.23
    0 -13 9 9.43 2.19
    0 13 -9 10.74 2.44
    0 13 10 7.54 2.39
    0 -13 10 0.36 1.89
    0 13 10 6.75 2.74
    0 -13 10 5.51 1.61
    0 -13 -10 4.49 1.94
    0 13 10 5.81 2.38
    0 -13 10 3.91 1.92
    0 13 10 4.67 2.3
    0 -13 -10 3.94 2.05
    0 -13 10 1.94 1.77
    0 13 10 4.2 2.44
    0 13 -10 6.15 2.53
    0 -13 -10 4.93 2.01
    0 -13 10 2.44 1.96
    0 13 -10 4.8 2.42
    0 13 11 4.35 2.44
    0 13 11 1.38 2.31
    0 -13 11 3.52 2.07
    0 -13 11 5.74 2.13
    0 -13 -11 2.2 2.04
    0 13 11 4.17 2.38
    0 13 11 8.18 2.46
    0 13 -11 3.67 2.61
    0 -13 11 2.82 1.73
    0 13 11 2.43 2.57
    0 13 -11 4.23 2.44
    0 -13 -11 4.93 2.12
    0 -13 11 4.36 1.95
    0 13 12 37.66 3.37
    0 13 12 34.98 3.6
    0 -13 12 31.63 3.06
    0 13 12 31.49 3.38
    0 13 12 38.84 3.61
    0 -13 12 27.92 3.02
    0 -13 -12 31.17 3.03
    0 -13 12 30.65 2.91
    0 13 -12 38.45 3.79
    0 13 12 35.01 3.81
    0 13 -12 39.98 3.71
    0 -13 -12 32.44 3.13
    0 -13 12 38.09 3.19
    0 13 13 7.37 2.57
    0 -13 13 7.82 2.18
    0 13 13 9.26 2.79
    0 13 13 6.32 2.58
    0 -13 -13 5.59 2.15
    0 -13 13 5.81 2.23
    0 13 13 6.56 2.64
    0 13 13 6.57 2.82
    0 -13 13 3.51 2
    0 13 -13 4.23 2.67
    0 -13 13 4.92 2.27
    0 -13 -13 6.31 2.24
    0 13 -13 5.64 2.81
    0 13 14 7.65 2.83
    0 13 14 2.71 2.38
    0 -13 14 10.01 2.45
    0 -13 -14 8.98 2.28
    0 -13 14 7.49 2.33
    0 13 14 5.44 2.54
    0 13 14 9.6 2.7
    0 13 14 9.1 2.86
    0 13 -14 9.81 2.94
    0 -13 14 9.56 2.25
    0 -13 14 11.72 2.45
    0 13 -14 6.17 2.9
    0 -13 -14 4.21 2.15
    0 -13 15 0.43 2.08
    0 13 15 -3.17 2.53
    0 13 15 1.74 2.63
    0 -13 15 1.95 2.2
    0 13 15 2.02 2.42
    0 13 15 5.63 2.52
    0 -13 -15 2.64 2.31
    0 -13 15 0.56 1.93
    0 13 -15 -1.61 2.56
    0 13 15 -0.47 2.56
    0 13 -15 -2.85 2.67
    0 -13 15 1.92 2.12
    0 -13 -15 1.96 2.08
    0 13 16 16.59 2.77
    0 -13 16 14.67 2.7
    0 -13 16 15.77 2.63
    0 13 16 14.66 3.08
    0 -13 -16 11.93 2.43
    0 13 16 19.27 3.22
    0 13 -16 14.15 3.27
    0 -13 16 15.29 2.46
    0 13 16 15.87 3.08
    0 -13 16 11.98 2.6
    0 -13 -16 14.77 2.84
    0 13 -16 13.73 3.21
    0 13 16 11.58 3.28
    0 -13 17 12.88 2.77
    0 -13 17 10.75 2.55
    0 13 17 7.21 2.82
    0 13 17 11.75 2.98
    0 13 -17 11.49 3.26
    0 -13 17 9.23 2.37
    0 13 17 11.79 3.13
    0 13 -17 11.24 3.26
    0 -13 17 6.45 2.43
    0 -13 -17 11.04 2.55
    0 13 17 11.17 3.25
    0 -13 18 -0.49 2.3
    0 13 18 0.74 2.58
    0 -13 18 0.97 2.43
    0 13 18 3.97 2.66
    0 13 -18 2.37 2.98
    0 13 18 -1.51 2.77
    0 13 -18 0.29 2.98
    0 -13 -18 4.02 2.3
    0 -13 18 -0.24 2.34
    0 13 18 1.38 2.81
    0 -13 19 1.26 2.5
    0 -13 19 3.77 2.48
    0 13 19 1.28 2.64
    0 13 19 6.65 2.94
    0 13 19 -0.51 2.8
    0 13 -19 3.67 3.07
    0 13 19 4.26 3.11
    0 -13 -19 2.67 2.32
    0 13 -19 1.52 3.05
    0 -13 19 2.97 2.52
    0 -13 20 6 2.55
    0 13 20 2.11 2.83
    0 -13 20 4.42 2.53
    0 13 20 9.73 3.07
    0 13 20 0.79 2.91
    0 13 -20 5.67 3.24
    0 -13 -20 6.68 2.7
    0 13 -20 2.19 2.96
    0 13 20 -1.17 3.31
    0 -13 20 4.61 2.61
    0 -13 21 -2.96 2.75
    0 13 21 0.54 2.8
    0 13 21 0.54 2.9
    0 -13 21 -4.03 2.83
    0 13 21 -5.62 3.29
    0 13 -21 0.97 3.22
    0 -13 -21 -1.77 2.43
    0 13 -21 1.94 3.15
    0 -13 21 -0.53 2.67
    0 13 21 4.52 3.48
    0 -13 22 5.82 2.86
    0 13 22 13.36 3.33
    0 -13 22 11.36 3.04
    0 13 22 5.83 3.06
    0 13 -22 12.57 3.71
    0 13 22 11.77 3.95
    0 -13 22 4.64 2.89
    0 13 -22 3.35 3.25
    0 -13 23 1.71 2.67
    0 -13 23 -1.71 2.75
    0 13 -23 0.34 3.25
    0 -13 23 4.77 2.82
    0 13 -23 2.05 3.33
    0 13 23 6.36 3.59
    0 -13 24 5.27 2.95
    0 -13 24 0.29 2.67
    0 13 -24 2.42 3.37
    0 13 -24 9.48 3.77
    0 13 24 2.27 3.64
    0 -13 24 3.17 3
    0 -13 25 16.17 3.45
    0 -13 25 17.64 3.56
    0 13 -25 22.09 4.23
    0 13 25 12.59 4.08
    0 -13 25 13.57 3.42
    0 13 -25 8.27 3.78
    0 14 0 11.84 2.59
    0 -14 0 11.56 1.97
    0 14 0 7.97 2.2
    0 -14 0 9.7 1.93
    0 14 0 9.64 2.4
    0 14 0 12.87 1.98
    0 -14 0 9.65 1.91
    0 -14 0 8.51 1.61
    0 -14 -1 66.12 3.83
    0 14 1 58.56 4.11
    0 14 -1 75.22 4.33
    0 -14 1 70.01 3.86
    0 -14 1 71.05 3.73
    0 -14 -1 65.46 3.75
    0 14 -1 71.37 4.33
    0 14 1 73.72 4.34
    0 14 -1 71.95 4.35
    0 14 1 71.31 4.31
    0 14 1 74.55 3.76
    0 -14 -1 73.2 3.9
    0 -14 1 67.88 3.83
    0 14 -1 70.5 4
    0 -14 1 70.49 3.48
    0 -14 -1 72.09 3.65
    0 -14 2 53.41 3.29
    0 -14 -2 52.23 3.37
    0 14 -2 49.29 3.71
    0 14 2 55.97 3.93
    0 -14 2 47.59 3.07
    0 14 2 56.68 3.92
    0 14 -2 54.91 3.9
    0 14 -2 55.74 3.9
    0 -14 -2 49.1 3.3
    0 14 2 57.4 3.84
    0 14 -2 53.61 3.45
    0 -14 -2 50.8 3.28
    0 -14 2 50.75 3.32
    0 -14 -2 53.5 3.14
    0 -14 2 45.47 3.19
    0 -14 2 48.29 2.82
    0 -14 3 1.16 1.58
    0 -14 -3 0.15 1.69
    0 14 3 0.19 2.05
    0 -14 3 0.52 1.54
    0 14 3 -1.29 2.21
    0 14 3 2.03 2.12
    0 14 -3 -0.59 2.33
    0 -14 -3 1.89 1.72
    0 14 -3 3.14 2.37
    0 -14 3 3.81 1.75
    0 14 -3 2.35 1.92
    0 14 3 2.65 2.34
    0 -14 -3 2 1.67
    0 14 -3 0.26 1.46
    0 -14 3 3.34 1.68
    0 -14 -4 5.93 1.87
    0 14 4 4.46 2.28
    0 -14 4 6.18 1.71
    0 14 4 5.94 2.2
    0 14 -4 3.65 2.31
    0 -14 4 6.22 1.68
    0 14 -4 11.13 2.52
    0 -14 -4 7.12 1.95
    0 14 4 6.49 2.22
    0 14 4 5.73 2.27
    0 14 -4 5.13 2.13
    0 -14 4 7.37 1.96
    0 -14 4 5.86 1.78
    0 14 -4 3.92 1.69
    0 -14 -4 5.69 1.72
    0 -14 -5 96.49 4.9
    0 -14 5 102.13 4.82
    0 14 -5 117 5.72
    0 -14 5 102.52 4.55
    0 14 5 108.3 5.45
    0 14 -5 106.55 5.56
    0 14 5 103.27 5.47
    0 -14 -5 108.18 5.16
    0 -14 5 106.51 4.96
    0 14 -5 108.51 5.33
    0 14 5 109.3 5.5
    0 14 5 104.09 5.47
    0 -14 -5 109.88 5.02
    0 -14 5 97.17 4.94
    0 14 -5 107.32 5.04
    0 -14 -6 3.7 1.82
    0 14 6 4.21 2.33
    0 -14 6 5.97 1.8
    0 14 6 6.65 2.4
    0 14 6 4.39 2.36
    0 14 -6 4.81 2.39
    0 -14 6 6.42 1.51
    0 14 -6 6.49 2.42
    0 -14 -6 3.58 2.09
    0 14 -6 2.92 2.32
    0 14 6 3.76 2.32
    0 -14 6 6.81 1.91
    0 -14 6 6.96 2.01
    0 14 -6 5.52 2.13
    0 -14 -6 6.4 1.88
    0 -14 7 16.57 2.12
    0 -14 7 16.02 2.42
    0 -14 -7 18.92 2.4
    0 14 7 10.86 2.77
    0 -14 -7 17.71 2.5
    0 14 7 19.23 2.82
    0 14 7 13.73 2.7
    0 14 -7 18.08 2.78
    0 -14 7 15.02 2.29
    0 14 -7 18.21 2.88
    0 -14 7 15.48 2.31
    0 14 7 15.57 2.76
    0 14 -7 15.49 2.8
    0 14 -7 16.86 2.46
    0 -14 7 14.49 2.31
    0 -14 -7 16.77 2.36
    0 -14 8 2.4 1.61
    0 14 8 4.01 2.59
    0 -14 8 1.39 1.8
    0 -14 -8 2.98 1.79
    0 14 8 2.36 2.26
    0 -14 8 1.57 1.94
    0 -14 -8 1.63 1.98
    0 14 8 2.74 2.44
    0 -14 8 1.97 1.79
    0 14 8 1.46 2.32
    0 14 -8 1.28 2.3
    0 14 -8 4.82 2.17
    0 -14 -8 2.14 1.84
    0 -14 8 -0.17 1.83
    0 -14 9 -1.45 1.96
    0 -14 9 0.28 1.58
    0 -14 -9 2.36 1.93
    0 14 9 0.65 2.38
    0 -14 -9 0.19 1.86
    0 -14 9 -0.36 2
    0 14 9 0.2 2.25
    0 14 9 1.21 2.22
    0 -14 9 0.67 1.79
    0 14 -9 2.67 2.41
    0 14 9 2.37 2.47
    0 -14 -9 -1.3 2.02
    0 -14 9 1.78 1.89
    0 14 -9 -0.2 2.24
    0 14 10 1.45 2.4
    0 -14 10 4.11 2.05
    0 -14 10 6.49 1.76
    0 -14 -10 2.91 1.91
    0 14 10 3.57 2.67
    0 14 10 5.54 2.54
    0 14 10 1.85 2.37
    0 -14 10 3.36 2.01
    0 -14 -10 3.25 2.13
    0 14 -10 4.63 2.58
    0 -14 10 1.55 1.94
    0 14 10 4.91 2.61
    0 14 -10 -0.42 2.27
    0 -14 -10 2.31 2.05
    0 -14 10 3.31 1.9
    0 14 11 11.45 3.04
    0 -14 11 4.67 2.15
    0 14 11 6.72 2.53
    0 -14 11 6.79 2.2
    0 -14 -11 10.35 2.4
    0 14 11 4.22 2.66
    0 14 11 6.94 2.63
    0 14 11 4.68 2.76
    0 -14 11 9.49 2.16
    0 14 -11 6.76 2.79
    0 -14 11 7.63 2.21
    0 14 -11 4.4 2.48
    0 -14 -11 6.21 2.24
    0 -14 12 1.01 2.02
    0 14 12 -0.21 2.45
    0 14 12 4 2.73
    0 -14 -12 0.2 2.03
    0 14 12 3.04 2.49
    0 14 12 4.31 2.53
    0 -14 12 0.2 2.07
    0 14 12 3.77 2.86
    0 14 -12 1.26 2.67
    0 -14 12 -0.18 1.98
    0 -14 -12 2.07 2.05
    0 -14 12 1.98 2.08
    0 14 -12 3.25 2.5
    0 -14 13 24.94 3.07
    0 14 13 27.85 3.28
    0 14 13 29.79 3.78
    0 -14 -13 29.54 3.14
    0 14 13 27.05 3.38
    0 -14 13 30.97 3.16
    0 14 13 37.2 3.59
    0 -14 13 34.46 3.08
    0 14 -13 32.88 3.82
    0 14 13 34.57 3.8
    0 -14 -13 27 3.14
    0 14 -13 33.16 3.61
    0 -14 13 24.84 3.09
    0 14 14 0.22 2.31
    0 14 14 0.25 2.76
    0 -14 14 -0.22 2.12
    0 -14 -14 1.06 2.08
    0 14 14 -0.46 2.51
    0 -14 14 2.6 2.12
    0 14 14 -0.23 2.58
    0 14 14 2.45 2.67
    0 -14 14 -0.57 2.1
    0 14 -14 -1.62 2.74
    0 -14 -14 -1.11 2.09
    0 14 -14 1.53 2.58
    0 -14 14 -4.05 2.25
    0 14 15 13.93 3.29
    0 -14 15 8.56 2.61
    0 14 15 14.39 2.8
    0 -14 -15 16.39 2.72
    0 14 15 9.61 2.86
    0 14 15 21.16 3.27
    0 -14 15 10.34 2.46
    0 -14 15 15.29 2.44
    0 14 15 10.39 3.08
    0 14 -15 15.7 3.32
    0 -14 15 9.94 2.46
    0 -14 -15 9.57 2.51
    0 14 -15 15.17 3.12
    0 -14 16 -2.33 2.34
    0 14 16 -0.91 2.44
    0 14 16 0.27 2.88
    0 14 16 3.86 2.76
    0 14 16 -0.72 2.52
    0 -14 -16 1.29 2.15
    0 -14 16 2.79 2.25
    0 14 16 3.76 2.78
    0 14 -16 0.58 2.88
    0 -14 16 0.8 2.07
    0 14 -16 0.83 2.67
    0 -14 16 1.37 2.18
    0 -14 -16 -1.17 2.43
    0 -14 17 4.34 2.41
    0 -14 -17 3.22 2.26
    0 14 17 5.97 2.55
    0 -14 17 6.75 2.51
    0 14 17 3.23 2.7
    0 -14 17 5.91 2.29
    0 14 -17 13.18 3.3
    0 14 17 7.16 3.1
    0 14 17 6.9 3.14
    0 -14 17 5.94 2.56
    0 -14 -17 5.79 2.58
    0 14 -17 8.4 3.2
    0 -14 18 3.51 2.46
    0 14 18 3.32 2.73
    0 -14 18 1.75 2.47
    0 14 18 2.55 2.67
    0 14 18 2.6 2.8
    0 14 -18 3.4 3
    0 -14 18 -1.48 2.5
    0 -14 -18 -0.99 2.4
    0 14 -18 5.72 3.21
    0 14 18 -0.28 3.02
    0 -14 19 1.55 2.54
    0 14 19 0.53 2.66
    0 14 19 1.58 2.78
    0 -14 19 4.65 2.5
    0 14 -19 0.32 2.95
    0 14 19 -1.33 2.92
    0 14 -19 2.17 2.96
    0 -14 19 0.25 2.38
    0 -14 -19 0.76 2.49
    0 14 19 0.29 2.97
    0 -14 20 4.8 2.67
    0 14 20 6.47 2.9
    0 14 20 2.43 2.94
    0 -14 20 3.2 2.54
    0 14 -20 1.96 3.21
    0 14 20 1.63 2.99
    0 -14 20 4.19 2.66
    0 14 20 6.31 3.45
    0 14 -20 11.58 3.43
    0 -14 -20 9.03 2.69
    0 -14 21 6.05 2.82
    0 14 21 1.39 3.06
    0 -14 21 1.65 2.67
    0 14 21 -1.11 2.89
    0 14 21 0.55 3.14
    0 14 -21 4.35 3.19
    0 14 21 0.31 3.41
    0 -14 -21 5.77 2.58
    0 -14 21 -3.51 2.98
    0 14 -21 -0.33 3.22
    0 -14 22 2.26 2.63
    0 -14 22 0.28 2.72
    0 14 -22 1.71 3.25
    0 14 22 6.02 3.53
    0 -14 -22 10.65 2.83
    0 14 -22 3.06 3.32
    0 -14 22 2.78 2.67
    0 -14 23 2.61 2.73
    0 -14 23 -0.58 2.88
    0 14 -23 -0.35 3.45
    0 14 -23 -0.35 3.51
    0 -14 23 4.27 3.01
    0 14 23 -0.65 3.35
    0 -14 24 -1.78 2.85
    0 -14 24 5.33 2.93
    0 14 -24 2.85 3.59
    0 14 24 2.98 3.75
    0 14 -24 1.07 3.63
    0 -14 24 4.09 2.93
    0 14 -25 17.35 4.11
    0 15 0 0.81 2.31
    0 -15 0 2.4 1.88
    0 15 0 0.2 2.1
    0 15 0 -1.2 2.23
    0 -15 0 -1.08 1.68
    0 15 0 0.92 1.65
    0 -15 0 2.27 1.87
    0 -15 0 1.7 1.42
    0 -15 1 3.33 1.9
    0 15 1 2.25 2.31
    0 15 -1 4.47 2.37
    0 -15 -1 8.41 2.02
    0 -15 1 3.28 1.71
    0 15 1 4.37 2.35
    0 15 1 6.96 2.37
    0 15 -1 2.82 2.34
    0 -15 -1 4.16 1.95
    0 15 -1 7.86 2.41
    0 15 -1 3.08 1.88
    0 -15 1 3.9 1.96
    0 -15 -1 4.06 1.92
    0 -15 -1 3.31 1.6
    0 -15 1 3.82 1.57
    0 15 2 55.51 4.12
    0 -15 -2 49.28 3.44
    0 -15 2 51.38 3.42
    0 15 -2 57.57 4.07
    0 -15 -2 58.04 3.6
    0 15 2 50.07 3.91
    0 15 2 58.6 4.01
    0 15 -2 63.93 4.21
    0 -15 2 56.91 3.43
    0 15 -2 56.2 4.1
    0 -15 2 53.2 3.5
    0 -15 -2 55.3 3.58
    0 15 -2 53.45 3.77
    0 15 2 53.56 4.04
    0 -15 -2 52.79 3.27
    0 -15 2 50.37 2.94
    0 15 -3 53.06 4.04
    0 -15 3 48.65 3.27
    0 -15 -3 54.21 3.56
    0 15 3 46.14 3.75
    0 15 3 51.43 3.89
    0 -15 3 52.52 3.23
    0 15 -3 56.75 4.09
    0 15 3 47.46 3.84
    0 15 -3 52.19 4.04
    0 -15 -3 53.24 3.52
    0 -15 3 55.86 3.59
    0 15 3 49.93 3.88
    0 15 -3 57.59 3.73
    0 -15 3 58.91 3.61
    0 -15 -3 59.72 3.47
    0 15 4 12.72 2.59
    0 -15 -4 10.07 2.17
    0 -15 4 5.58 1.91
    0 -15 -4 10.24 2.23
    0 15 -4 15.68 2.85
    0 -15 4 9.17 1.82
    0 15 4 12.97 2.65
    0 15 4 11.4 2.7
    0 15 -4 9.6 2.69
    0 -15 4 10.94 2.16
    0 15 -4 12.25 2.59
    0 15 4 8.22 2.64
    0 -15 -4 11.15 2.06
    0 -15 4 10.44 2.1
    0 15 5 48.13 3.98
    0 -15 -5 44.43 3.32
    0 -15 5 44.53 3.16
    0 15 5 44.44 3.7
    0 15 5 49.5 3.82
    0 15 -5 45.47 3.87
    0 -15 5 46.09 2.89
    0 15 -5 48.41 3.98
    0 -15 -5 47.16 3.51
    0 -15 5 37.92 3.15
    0 15 5 41.77 3.69
    0 15 -5 45.19 3.63
    0 -15 5 42.92 3.27
    0 -15 -5 50.65 3.39
    0 15 -5 46.1 3.23
    0 -15 6 100.66 4.98
    0 -15 -6 104.04 5.19
    0 15 6 105.88 5.64
    0 15 -6 112.73 5.91
    0 15 -6 116.53 6
    0 15 6 104.26 5.64
    0 -15 -6 114.54 5.51
    0 -15 6 106.09 5.2
    0 15 6 101.93 5.62
    0 15 -6 110.56 5.71
    0 -15 6 108.8 5.26
    0 15 6 104.2 5.76
    0 15 -6 106.83 5.2
    0 -15 -6 116.03 5.35
    0 -15 7 -0.61 1.72
    0 15 7 2.62 2.45
    0 -15 -7 1.75 2.02
    0 -15 -7 0.76 2.07
    0 15 7 0.83 2.3
    0 15 -7 -0.23 2.54
    0 15 7 -0.62 2.34
    0 15 -7 1.15 2.45
    0 15 7 1.51 2.35
    0 15 -7 -0.43 2.4
    0 -15 7 0.17 1.77
    0 15 -7 0.18 2.01
    0 -15 -7 0.54 1.88
    0 -15 7 0.35 1.8
    0 15 8 47.95 4
    0 -15 8 51.8 3.61
    0 -15 8 53.87 3.41
    0 -15 -8 51.37 3.57
    0 15 -8 51 4.17
    0 15 8 53.28 4.07
    0 -15 -8 52.06 3.76
    0 15 -8 50.78 4.19
    0 15 8 59.94 4.15
    0 -15 8 51.12 3.65
    0 -15 8 53.11 3.57
    0 15 -8 55.67 4.22
    0 15 8 55.68 4.24
    0 -15 8 42.95 3.48
    0 15 -8 46.2 3.66
    0 -15 -8 53.93 3.68
    0 -15 -9 2.34 2.04
    0 -15 9 -0.38 2.06
    0 15 9 1.15 2.58
    0 -15 9 0.15 1.74
    0 15 9 -0.43 2.39
    0 15 9 -1.91 2.46
    0 -15 -9 -1 2.17
    0 -15 9 0.57 1.91
    0 15 9 5.03 2.6
    0 -15 9 1.07 1.83
    0 15 -9 0.23 2.49
    0 -15 -9 -1.18 2.02
    0 -15 9 0.38 1.91
    0 15 -9 -1.02 2.19
    0 15 10 30.62 3.43
    0 -15 -10 28.67 3
    0 15 10 32.83 3.69
    0 -15 10 33.14 3.13
    0 15 10 31.86 3.48
    0 15 10 26.33 3.33
    0 -15 10 30.41 2.98
    0 -15 -10 35.01 3.24
    0 -15 10 31.68 3
    0 15 -10 25.62 3.45
    0 15 10 35.46 3.72
    0 15 -10 35.99 3.41
    0 -15 -10 28.64 3.04
    0 -15 10 31.21 3.13
    0 15 11 17.88 3
    0 15 11 18.93 3.21
    0 -15 11 18.92 2.71
    0 -15 -11 14.05 2.61
    0 -15 11 15.85 2.68
    0 15 11 19.93 3.08
    0 15 11 18.47 3.12
    0 15 11 17.3 3.14
    0 15 -11 15.72 3.07
    0 -15 11 17.66 2.62
    0 -15 11 16.98 2.51
    0 15 -11 15.23 3.04
    0 -15 -11 22.73 2.93
    0 15 12 9.45 2.89
    0 15 12 6.34 2.67
    0 -15 12 11.4 2.61
    0 15 12 8.66 2.81
    0 -15 12 10.96 2.53
    0 -15 -12 8.55 2.58
    0 15 12 8.84 2.76
    0 15 12 13.5 3.36
    0 -15 12 5.89 2.2
    0 15 -12 9.21 3.02
    0 15 -12 14.83 3.04
    0 -15 -12 3.92 2.28
    0 -15 12 4.14 2.17
    0 15 13 7.65 2.99
    0 15 13 -0.69 2.51
    0 -15 13 -0.22 2.3
    0 -15 13 3.92 2.32
    0 -15 -13 2.43 2.23
    0 15 13 1.39 2.51
    0 15 13 2.56 2.6
    0 -15 13 0.97 2.02
    0 15 13 0.52 2.91
    0 15 -13 -0.27 2.69
    0 15 -13 6.28 2.71
    0 -15 -13 4.49 2.3
    0 -15 13 0.64 2.11
    0 -15 14 -2.48 2.32
    0 15 14 2.09 2.84
    0 15 14 0.23 2.35
    0 -15 14 0.45 2.09
    0 15 14 2.38 2.58
    0 15 14 -0.71 2.52
    0 -15 -14 1.12 2.32
    0 -15 14 -0.2 2.08
    0 15 14 2.31 2.77
    0 15 -14 1.98 2.71
    0 -15 -14 -1.16 2.19
    0 15 -14 2.1 2.66
    0 -15 14 -1.11 2.29
    0 15 15 3.09 2.65
    0 15 15 1.88 2.88
    0 -15 15 3.27 2.34
    0 15 15 1.46 2.59
    0 15 15 -1.71 2.61
    0 -15 15 1.87 2.4
    0 -15 -15 2.05 2.37
    0 15 -15 4.97 2.7
    0 15 15 2.58 2.81
    0 -15 15 1.42 2.13
    0 15 -15 -0.82 2.75
    0 -15 15 4.57 2.3
    0 -15 -15 5 2.46
    0 15 16 9.34 2.87
    0 15 16 8.03 3.36
    0 -15 16 7 2.46
    0 15 16 7.25 2.84
    0 15 16 14.53 3.1
    0 -15 -16 4.76 2.41
    0 -15 16 8.68 2.65
    0 15 -16 10.56 3.23
    0 -15 16 7.65 2.47
    0 15 16 12.19 3.17
    0 -15 -16 5.64 2.59
    0 -15 16 10.65 2.64
    0 15 -16 8.02 2.96
    0 -15 17 0.25 2.34
    0 -15 17 3.49 2.34
    0 -15 -17 -1.36 2.25
    0 15 17 2.05 2.59
    0 15 17 2.06 2.68
    0 15 -17 6.22 3.34
    0 -15 17 2.96 2.15
    0 15 17 1.07 2.86
    0 15 -17 -1.49 2.89
    0 -15 -17 -3.27 2.45
    0 15 17 7.42 3.27
    0 -15 17 -0.24 2.59
    0 -15 18 2.06 2.46
    0 -15 18 -1.54 2.39
    0 15 18 0.26 2.8
    0 15 18 3.69 2.78
    0 15 -18 0.96 3.08
    0 15 18 2.99 2.95
    0 -15 -18 -0.26 2.47
    0 -15 18 -1.01 2.3
    0 15 -18 -1.54 2.94
    0 15 18 2.93 3.02
    0 -15 19 2.65 2.55
    0 -15 19 1.59 2.72
    0 15 19 -0.27 2.81
    0 15 19 -0.81 2.82
    0 15 -19 0.66 3.19
    0 15 19 8.01 3.12
    0 -15 -19 -3.42 2.52
    0 15 19 3.01 3.29
    0 15 -19 2.23 3.29
    0 -15 19 -2.08 2.57
    0 -15 20 5.18 2.73
    0 15 20 5.81 3.02
    0 15 20 3.32 2.93
    0 -15 20 -1.36 2.75
    0 15 20 1.12 2.97
    0 15 -20 2.7 3.32
    0 15 20 6.49 3.48
    0 -15 -20 -1.07 2.68
    0 15 -20 -1.32 3.4
    0 -15 20 3.22 2.75
    0 -15 21 -0.28 2.57
    0 -15 21 -3.64 2.81
    0 15 -21 0.35 3.26
    0 15 -21 -0.68 3.46
    0 -15 -21 0.27 2.48
    0 15 21 -3.8 3.48
    0 -15 21 0.28 2.64
    0 -15 22 6.04 2.95
    0 -15 22 -1.15 2.89
    0 15 -22 5.66 3.58
    0 -15 22 4.52 2.84
    0 -15 -22 6.08 2.71
    0 15 22 -0.32 3.38
    0 15 -22 7.65 3.58
    0 -15 23 1.18 2.82
    0 -15 23 0.29 2.88
    0 15 -23 9.02 3.6
    0 15 23 -0.66 3.7
    0 -15 23 2.02 2.84
    0 15 -23 1.43 3.55
    0 15 -24 11 3.82
    0 -15 24 9.75 3.16
    0 16 0 3.5 2.57
    0 -16 0 3.27 1.96
    0 -16 0 2.66 1.83
    0 16 0 2.36 2.47
    0 16 0 4.72 2.53
    0 -16 0 5.06 2.03
    0 -16 0 2.51 1.66
    0 16 -1 3.72 2.54
    0 -16 -1 -2.09 1.97
    0 -16 1 -0.17 1.76
    0 16 1 3.08 2.63
    0 16 -1 0.87 2.38
    0 16 1 4.27 2.5
    0 16 -1 0.22 2.28
    0 -16 1 0.97 1.76
    0 -16 -1 -1.71 1.93
    0 16 1 4.06 2.47
    0 16 -1 1.21 1.91
    0 -16 -1 2.1 1.88
    0 -16 1 1.22 1.87
    0 -16 -1 -0.59 1.53
    0 -16 1 0.13 1.44
    0 16 2 79.2 4.81
    0 -16 2 66.04 4.01
    0 -16 -2 73.81 4.19
    0 16 -2 67.2 4.65
    0 16 2 68.31 4.64
    0 -16 2 68.21 3.89
    0 16 -2 68.95 4.59
    0 16 2 73.03 4.6
    0 16 -2 71.35 4.72
    0 -16 -2 63.88 4.1
    0 -16 -2 63.58 4.06
    0 16 -2 78.08 4.39
    0 -16 2 74.69 4.17
    0 16 2 66.7 4.63
    0 -16 -2 68.16 3.84
    0 -16 3 4.19 1.88
    0 16 -3 6.41 2.63
    0 16 3 7.74 2.72
    0 -16 -3 5.69 2.24
    0 16 -3 7.87 2.84
    0 -16 -3 5.06 2.07
    0 -16 3 6.23 1.9
    0 16 -3 5.63 2.55
    0 16 3 6.39 2.59
    0 16 3 5.33 2.6
    0 16 -3 7.25 2.39
    0 16 3 7.88 2.52
    0 -16 3 7.57 2.2
    0 -16 -3 5.98 1.97
    0 -16 3 3.68 1.94
    0 -16 -4 49.99 3.72
    0 -16 4 59.37 3.78
    0 16 4 60.77 4.43
    0 -16 4 60.33 3.54
    0 16 4 54.72 4.19
    0 -16 -4 59.63 3.96
    0 16 -4 61.81 4.54
    0 16 4 53.56 4.16
    0 16 -4 62.84 4.53
    0 16 4 63.03 4.51
    0 -16 4 58.36 3.81
    0 16 -4 60.12 4.24
    0 -16 -4 57.32 3.71
    0 -16 4 60.98 3.83
    0 16 5 17.37 3.01
    0 -16 -5 20.96 2.64
    0 -16 5 19.16 2.44
    0 -16 5 21.22 2.24
    0 -16 -5 21.34 2.77
    0 16 5 21.95 3.08
    0 16 -5 17.34 3.19
    0 16 -5 18.56 3.28
    0 16 5 21.17 3.09
    0 16 5 21.56 3.21
    0 16 -5 16.27 2.85
    0 -16 5 22.93 2.61
    0 -16 5 17.08 2.54
    0 -16 -5 22.24 2.62
    0 -16 -6 52.18 3.72
    0 -16 6 55.2 3.54
    0 16 -6 58.97 4.38
    0 16 -6 57.88 4.4
    0 16 6 54.3 4.13
    0 -16 -6 59.62 3.96
    0 16 6 51.63 4.16
    0 -16 6 56.57 3.78
    0 16 6 60.17 4.38
    0 16 -6 55.2 4.19
    0 -16 6 54.94 3.74
    0 -16 -6 51.95 3.64
    0 16 6 54.4 4.31
    0 -16 7 -0.16 1.74
    0 -16 -7 -0.75 1.98
    0 16 7 -0.23 2.45
    0 -16 -7 2.41 2.2
    0 16 7 2.87 2.49
    0 16 -7 -1.22 2.52
    0 16 7 -1.1 2.34
    0 16 -7 -0.24 2.69
    0 -16 7 0.73 1.99
    0 16 -7 0.45 2.55
    0 16 7 -0.23 2.51
    0 16 -7 -1.51 2.11
    0 -16 -7 0.76 2.05
    0 -16 7 1.5 1.98
    0 -16 8 26.47 2.75
    0 16 8 34.43 3.78
    0 -16 -8 32.1 3.05
    0 16 8 46.94 3.94
    0 16 -8 33.53 3.8
    0 -16 -8 40.61 3.49
    0 16 8 37.33 3.72
    0 16 -8 36.14 3.91
    0 16 8 41.24 3.85
    0 16 -8 36.59 3.81
    0 -16 8 33.35 3.14
    0 -16 -8 39.31 3.4
    0 16 -8 33.82 3.32
    0 -16 8 41.9 3.36
    0 16 9 34.78 3.74
    0 -16 9 27.95 2.73
    0 -16 9 27.63 2.98
    0 -16 -9 31.45 3.1
    0 -16 -9 29.2 3.2
    0 16 9 31.38 3.47
    0 -16 9 29.47 3.01
    0 16 9 31.1 3.47
    0 16 -9 26 3.58
    0 16 -9 31.01 3.67
    0 16 9 31.01 3.57
    0 16 -9 34.59 3.77
    0 -16 9 26.89 2.88
    0 -16 -9 31.29 3.21
    0 16 -9 27.55 3.25
    0 -16 9 26.67 3.05
    0 16 10 20.13 3.13
    0 -16 -10 16.48 2.67
    0 16 10 19.67 3.36
    0 -16 10 18.99 2.82
    0 -16 10 15.48 2.65
    0 16 10 14.46 3.01
    0 -16 -10 23.96 3
    0 16 10 14.24 2.97
    0 16 -10 14.88 3.26
    0 -16 10 18.87 2.66
    0 16 10 20.74 3.31
    0 16 -10 14.54 2.92
    0 -16 10 15.26 2.59
    0 -16 -10 18.34 2.79
    0 16 11 4.74 2.61
    0 -16 11 3.19 2.34
    0 16 11 5.1 2.98
    0 -16 11 7.22 2.4
    0 16 11 5.59 2.69
    0 16 11 4.44 2.77
    0 -16 -11 6.89 2.46
    0 16 -11 1.86 2.54
    0 -16 11 3.33 2.16
    0 16 11 3.91 2.83
    0 -16 11 6.9 2.33
    0 -16 -11 4.41 2.31
    0 16 -11 0.94 2.48
    0 16 12 64.04 4.93
    0 -16 12 80.45 4.88
    0 -16 -12 82.06 4.92
    0 -16 12 71.35 4.71
    0 16 12 85.48 5.24
    0 16 12 84.78 5.12
    0 -16 12 64.53 4.43
    0 16 -12 75.26 5.4
    0 16 12 92.16 5.76
    0 -16 12 68.62 4.58
    0 -16 -12 81.07 4.94
    0 16 12 82.08 5.37
    0 16 -12 69.56 5.07
    0 -16 13 18.34 2.95
    0 16 13 18.38 3.35
    0 16 13 13.4 3.1
    0 16 13 14.12 3.1
    0 -16 -13 17.98 2.95
    0 -16 13 11.54 2.69
    0 16 13 16 3.15
    0 -16 13 14.87 2.62
    0 16 -13 15.12 3.37
    0 16 13 15.24 3.34
    0 16 -13 17.63 3.13
    0 -16 -13 16 2.91
    0 -16 13 16.87 2.79
    0 16 14 -0.27 2.9
    0 -16 14 1.17 2.25
    0 16 14 -0.99 2.68
    0 -16 14 1.87 2.28
    0 16 14 -0.5 2.69
    0 -16 -14 0.95 2.23
    0 16 14 -2.48 2.59
    0 -16 14 2.28 2.32
    0 16 14 0.84 2.96
    0 16 -14 1.47 2.93
    0 16 -14 -0.54 2.83
    0 -16 14 0.23 2.13
    0 -16 -14 0.48 2.36
    0 16 15 7.25 2.86
    0 16 15 4.74 3.03
    0 -16 15 4.84 2.47
    0 16 15 2.54 2.68
    0 16 15 4.57 2.69
    0 -16 -15 4.24 2.44
    0 -16 15 4.34 2.41
    0 -16 15 7.4 2.32
    0 16 15 6.04 3
    0 16 -15 0.61 2.87
    0 -16 -15 11.7 2.79
    0 -16 15 8.51 2.57
    0 16 -15 7.92 3.04
    0 -16 16 2.99 2.44
    0 16 16 4.79 2.71
    0 16 16 -0.86 3.27
    0 -16 16 1.99 2.19
    0 -16 -16 3.34 2.49
    0 16 16 1.3 2.67
    0 16 16 2.34 2.85
    0 -16 16 0.22 2.18
    0 16 16 3.59 3.02
    0 16 -16 2.83 3.11
    0 -16 16 4.15 2.74
    0 -16 -16 5.88 2.72
    0 16 -16 1.46 2.94
    0 -16 17 6.95 2.59
    0 16 17 8.25 3.3
    0 16 17 9.82 3.13
    0 -16 17 11.31 2.84
    0 -16 -17 10.96 2.7
    0 16 17 4.52 2.88
    0 16 -17 5.82 3.32
    0 16 17 8.06 3.05
    0 -16 -17 5.24 2.69
    0 -16 17 7.79 2.69
    0 16 -17 3.96 3.17
    0 -16 18 2.91 2.54
    0 -16 18 5.02 2.69
    0 16 18 -0.81 2.81
    0 16 18 -0.82 2.91
    0 16 -18 2.33 3.18
    0 16 18 -0.84 2.92
    0 16 18 -1.21 3.27
    0 -16 18 1.55 2.5
    0 -16 -18 -0.27 2.53
    0 16 -18 0.95 3.19
    0 -16 19 0.27 2.66
    0 16 19 -0.28 2.92
    0 16 19 -1.66 3.02
    0 -16 19 3.26 2.71
    0 16 -19 -0.68 3.44
    0 16 19 3.42 3.18
    0 16 19 -0.93 3.31
    0 -16 -19 1.64 2.62
    0 16 -19 -1.31 3.18
    0 -16 19 -2.12 2.74
    0 -16 20 -0.56 2.56
    0 -16 20 1.12 2.51
    0 16 20 3.19 3.26
    0 16 -20 3.85 3.19
    0 -16 -20 -3.06 2.79
    0 16 -20 1 3.14
    0 -16 20 2.46 2.56
    0 16 20 -3.17 3.58
    0 -16 21 2.01 2.68
    0 -16 21 -2 2.88
    0 16 -21 3.93 3.54
    0 16 21 0.97 3.28
    0 -16 21 3.36 2.91
    0 16 -21 -3.45 3.52
    0 -16 -21 1.41 2.49
    0 -16 22 4.4 2.84
    0 -16 22 1.17 2.66
    0 16 -22 0.73 3.62
    0 16 -22 0.35 3.62
    0 -16 22 4.3 2.78
    0 16 22 3.97 3.74
    0 -16 -22 7.72 2.93
    0 -16 23 6.59 3.19
    0 -16 23 5.98 3.05
    0 16 -23 9.28 3.91
    0 16 -23 11.63 4.15
    0 -16 -23 4.91 3.09
    0 -16 23 7.6 3.12
    0 16 23 7.41 3.9
    0 -17 0 2.76 2.02
    0 17 0 4.22 2.66
    0 17 0 2.29 2.54
    0 17 0 -1.83 2.58
    0 -17 0 1.78 2.03
    0 -17 0 -0.56 1.98
    0 -17 0 0.15 1.67
    0 -17 -1 71.93 4.45
    0 17 1 81.45 5.11
    0 -17 1 77.45 4.36
    0 17 -1 76.87 4.96
    0 17 -1 83.43 5.03
    0 17 1 68.72 4.83
    0 -17 -1 69.75 4.3
    0 17 -1 70.24 4.88
    0 -17 1 79.48 4.35
    0 17 1 72.39 4.91
    0 -17 -1 76.98 4.43
    0 -17 1 73.19 4.35
    0 -17 -1 73.58 4.1
    0 17 2 36.87 3.86
    0 17 -2 34.8 3.67
    0 -17 2 35.58 3.16
    0 -17 -2 35.5 3.17
    0 17 2 34.88 3.7
    0 -17 -2 36.74 3.3
    0 -17 2 40.91 3.19
    0 17 2 36.46 3.65
    0 17 -2 40.7 3.86
    0 17 -2 38.58 3.68
    0 -17 2 37.77 3.23
    0 17 -2 41.65 3.56
    0 17 2 36.28 3.88
    0 -17 -2 33.05 3.21
    0 -17 -2 37.03 2.99
    0 -17 -3 51.45 3.77
    0 17 3 50.56 4.25
    0 17 -3 50.13 4.25
    0 -17 3 48.9 3.58
    0 17 3 56.32 4.21
    0 -17 3 53.48 3.47
    0 17 3 49.43 4.05
    0 17 -3 53.62 4.32
    0 -17 -3 50.82 3.8
    0 17 -3 45.97 4.14
    0 17 3 48.67 4.14
    0 -17 3 51.53 3.71
    0 17 -3 52.34 3.89
    0 -17 -3 49.84 3.42
    0 -17 -4 24.18 2.94
    0 -17 4 22.22 2.7
    0 17 4 20.5 3.3
    0 17 -4 26.24 3.43
    0 17 -4 25.59 3.38
    0 17 4 27.16 3.32
    0 -17 4 24.68 2.47
    0 -17 -4 25.33 3.06
    0 17 -4 28.48 3.51
    0 17 4 19.9 3.2
    0 17 4 23.54 3.34
    0 17 -4 31.03 3.28
    0 -17 4 24.12 2.82
    0 -17 -4 23.19 2.61
    0 -17 4 23.24 2.76
    0 17 5 6.96 2.93
    0 -17 -5 10.86 2.45
    0 -17 5 12.36 2.27
    0 17 5 8.71 2.74
    0 17 5 9.21 2.79
    0 -17 -5 13.68 2.62
    0 17 -5 17.26 3.33
    0 17 -5 17.97 3.25
    0 17 -5 11.68 2.75
    0 -17 5 10.14 2.28
    0 17 5 9.72 2.8
    0 -17 -5 12.09 2.29
    0 -17 5 13.39 2.41
    0 17 6 2.43 2.43
    0 -17 -6 0.98 2.03
    0 -17 6 -0.18 1.89
    0 17 -6 0.78 2.82
    0 17 -6 -4.9 3.22
    0 -17 -6 -0.83 2.22
    0 17 6 0.23 2.47
    0 17 6 -0.93 2.62
    0 -17 6 -0.19 2.03
    0 17 -6 1.38 2.43
    0 17 6 0.24 2.58
    0 -17 -6 -1.55 2.16
    0 -17 6 1.75 2.04
    0 17 7 3.94 2.75
    0 -17 7 3.48 2.01
    0 -17 -7 3.17 2.16
    0 -17 -7 4.52 2.27
    0 17 -7 6 3
    0 17 7 -1.4 2.76
    0 17 7 1.86 2.56
    0 17 -7 4.95 2.71
    0 17 -7 0.72 2.6
    0 17 7 5.38 2.72
    0 -17 7 2.53 2.07
    0 -17 -7 1.21 2.13
    0 -17 7 4.57 2.24
    0 -17 -8 61.14 4.18
    0 -17 8 65.08 4.01
    0 -17 -8 62.13 4.41
    0 17 -8 67.05 5
    0 17 -8 72.56 5.06
    0 17 8 60.28 4.66
    0 17 8 61.52 4.69
    0 17 -8 72.39 4.96
    0 17 8 66.18 4.85
    0 -17 8 61.6 4.14
    0 17 8 63.51 4.85
    0 -17 8 59.54 4.21
    0 -17 -8 69.06 4.37
    0 17 9 -0.51 2.7
    0 -17 -9 2.85 2.1
    0 -17 9 -0.17 1.87
    0 17 9 0.24 2.68
    0 17 -9 4.35 2.76
    0 17 -9 4.34 2.98
    0 17 9 1.92 2.72
    0 -17 -9 -0.22 2.23
    0 -17 9 0.2 2.05
    0 17 -9 5.17 2.74
    0 17 9 4.1 2.69
    0 -17 -9 2.59 2.21
    0 17 -9 -0.66 2.39
    0 -17 9 4.15 2.13
    0 17 10 2.09 2.72
    0 17 10 0.99 2.62
    0 -17 -10 -0.41 2.11
    0 -17 10 -1.95 2.21
    0 17 10 -2.43 2.65
    0 17 -10 2.23 2.82
    0 -17 -10 -0.46 2.45
    0 17 10 -3.87 2.85
    0 -17 10 1.95 2.11
    0 17 -10 -1.94 2.76
    0 17 -10 1.34 2.59
    0 -17 10 -0.61 2.14
    0 17 10 1.85 2.86
    0 -17 10 1.07 2.21
    0 -17 -10 0.67 2.22
    0 17 -10 -0.93 2.48
    0 17 11 1.25 2.59
    0 17 11 0.27 2.85
    0 -17 11 0.22 2.2
    0 17 11 -2.7 2.45
    0 -17 -11 1.17 2.37
    0 17 11 -0.74 2.62
    0 -17 11 -0.44 2.25
    0 17 -11 0.28 2.87
    0 17 -11 -0.57 2.82
    0 -17 11 0.21 2.06
    0 17 11 -0.82 2.78
    0 17 -11 -1.39 2.77
    0 -17 -11 0.23 2.15
    0 17 -11 0.24 2.47
    0 -17 11 1.31 2.01
    0 -17 12 3.2 2.28
    0 17 12 3.29 2.67
    0 17 12 6.54 3.09
    0 -17 -12 2.62 2.61
    0 17 12 3.49 2.76
    0 -17 12 3.66 2.36
    0 17 12 2.51 2.73
    0 17 12 3.64 3.03
    0 17 -12 3.46 2.74
    0 -17 12 4.61 2.22
    0 -17 -12 6.91 2.48
    0 17 -12 6.09 2.76
    0 -17 12 0.67 2.24
    0 17 13 3.89 3.02
    0 -17 13 0.94 2.3
    0 17 13 2.57 2.81
    0 -17 -13 -0.25 2.47
    0 17 13 2.79 2.73
    0 -17 13 3.76 2.54
    0 17 13 0.26 2.5
    0 17 -13 5.06 3.06
    0 17 13 2.69 3.18
    0 -17 13 1.92 2.14
    0 17 -13 -1.33 2.64
    0 -17 -13 0.74 2.33
    0 -17 13 3.69 2.31
    0 17 14 3.12 2.93
    0 17 14 0.85 3.08
    0 -17 14 5.82 2.48
    0 -17 -14 5.99 2.68
    0 -17 14 4.6 2.49
    0 17 14 6.76 2.95
    0 17 14 0.26 2.71
    0 -17 14 3.25 2.29
    0 17 14 4.37 3.29
    0 17 -14 -1.54 2.83
    0 -17 14 4.28 2.53
    0 -17 -14 2.02 2.41
    0 17 -14 0.55 2.85
    0 17 15 1.58 2.79
    0 17 15 6.08 3.21
    0 -17 15 3.49 2.43
    0 17 15 5.55 2.92
    0 17 15 2.11 2.81
    0 -17 -15 3.22 2.48
    0 -17 15 0.25 2.32
    0 17 -15 0.95 3.21
    0 17 15 3.15 3.03
    0 -17 15 0.66 2.18
    0 -17 -15 2.85 2.43
    0 -17 15 2.68 2.51
    0 17 -15 4.92 2.9
    0 -17 16 3.08 2.56
    0 17 16 2.66 2.89
    0 17 16 5.34 3.15
    0 -17 -16 2.26 2.6
    0 17 16 6.73 2.99
    0 -17 16 0.77 2.37
    0 17 16 6.18 3
    0 17 -16 0.65 3.11
    0 17 16 0.29 2.98
    0 -17 16 5.6 2.42
    0 17 -16 5.11 2.99
    0 -17 -16 -1.33 2.61
    0 -17 16 1.26 2.4
    0 17 17 5.18 3.34
    0 -17 17 5.03 2.72
    0 17 17 5.75 3.05
    0 -17 -17 9.74 2.84
    0 17 17 6.86 3.01
    0 -17 17 8.45 2.94
    0 17 -17 6.04 3.33
    0 17 17 5.19 3.35
    0 17 -17 6.55 3.13
    0 -17 -17 8.14 2.81
    0 -17 17 2.84 2.66
    0 -17 18 0.81 2.62
    0 -17 18 3.25 2.71
    0 17 18 0.28 2.86
    0 17 18 2.24 3.15
    0 17 18 -0.29 3
    0 17 -18 0.34 3.12
    0 17 18 3.75 3.48
    0 17 -18 -4.21 3.4
    0 -17 -18 1.66 2.65
    0 -17 18 -1.06 2.58
    0 -17 19 1.39 2.65
    0 17 19 -0.57 3.06
    0 -17 19 3.06 2.64
    0 17 19 -0.86 3.06
    0 17 -19 2.82 3.4
    0 17 19 1.48 3.16
    0 17 -19 5.31 3.35
    0 17 19 0.64 3.3
    0 -17 19 -0.82 2.62
    0 -17 -19 0.28 2.7
    0 -17 20 -0.29 2.67
    0 -17 20 4.55 2.69
    0 17 20 -3.29 3.23
    0 17 -20 -3.25 3.33
    0 -17 -20 3.73 2.76
    0 17 -20 -2.74 3.41
    0 -17 20 3.35 2.63
    0 17 20 4.88 3.72
    0 -17 21 9.07 3.25
    0 -17 21 16.36 3.35
    0 17 -21 23.57 4.43
    0 -17 21 17.1 3.32
    0 -17 -21 17.77 3.43
    0 17 -21 16.89 3.98
    0 17 21 12.6 4.05
    0 -17 22 1.49 2.91
    0 -17 22 -1.19 2.88
    0 17 -22 -1.13 3.89
    0 17 -22 2.17 3.54
    0 -17 22 0.58 2.81
    0 -17 -22 -2.65 2.97
    0 17 22 -5.4 4
    0 18 0 143.29 7.2
    0 -18 0 141.49 6.53
    0 -18 0 143.95 6.51
    0 18 0 130.37 6.92
    0 18 0 149.16 7.22
    0 -18 0 147.73 6.65
    0 18 1 20.78 3.38
    0 -18 -1 13.85 2.59
    0 18 -1 17.51 3.23
    0 -18 1 13.01 2.49
    0 18 1 17.04 3.1
    0 -18 -1 19.85 2.73
    0 18 -1 17.5 3.36
    0 18 -1 17.5 3.23
    0 18 1 17.04 3.2
    0 -18 1 20.11 2.68
    0 -18 -1 18.29 2.66
    0 18 1 16.26 3.18
    0 -18 1 14.88 2.62
    0 -18 -1 16.42 2.37
    0 18 -2 57.19 4.52
    0 18 2 62.58 4.64
    0 -18 -2 57.58 4.06
    0 -18 2 54.66 3.96
    0 -18 -2 60.05 4.08
    0 18 2 58.55 4.55
    0 18 -2 57.8 4.57
    0 18 2 55.37 4.42
    0 -18 2 54.98 3.78
    0 18 -2 67.81 4.74
    0 -18 2 60.95 4.07
    0 18 2 53.37 4.47
    0 -18 -2 60.7 3.76
    0 -18 -3 9.89 2.47
    0 18 3 8.31 2.82
    0 -18 3 9.16 2.33
    0 18 -3 10.33 2.95
    0 18 3 10.68 2.92
    0 -18 3 11.05 2.36
    0 18 -3 11.41 2.95
    0 18 3 13.33 3.02
    0 -18 -3 9.91 2.47
    0 18 -3 11.42 3.11
    0 18 -3 12.13 2.68
    0 -18 3 9.58 2.36
    0 18 3 11.22 3
    0 -18 -3 9.53 2.17
    0 -18 4 13.62 2.44
    0 18 -4 11.94 2.91
    0 18 4 12.42 2.94
    0 -18 -4 14.89 2.75
    0 -18 -4 13.52 2.67
    0 18 -4 14.26 3.09
    0 18 4 19.9 3.16
    0 18 4 12.15 2.89
    0 -18 4 17.16 2.37
    0 18 -4 17.09 3.25
    0 18 -4 13.57 2.77
    0 -18 4 13.07 2.41
    0 18 4 11.27 3
    0 -18 -4 15 2.25
    0 -18 4 7.83 2.4
    0 -18 5 -1.5 1.99
    0 18 5 1.02 2.62
    0 -18 -5 -2.68 2.21
    0 18 -5 3.34 2.59
    0 18 -5 -1.86 2.54
    0 -18 -5 -0.65 2.27
    0 18 5 0.97 2.6
    0 18 -5 -2.92 2.8
    0 18 5 -0.24 2.61
    0 18 5 4.28 2.63
    0 -18 5 2.23 2.1
    0 18 -5 2.09 2.56
    0 -18 5 0.81 1.93
    0 -18 -5 1.17 2.02
    0 -18 -6 1.66 2.16
    0 -18 6 0.19 1.97
    0 18 6 -1.03 2.69
    0 18 6 1.72 2.65
    0 18 -6 -1.35 2.79
    0 18 -6 -1.89 2.89
    0 18 6 0.24 2.66
    0 -18 -6 1.11 2.35
    0 -18 6 1.02 2.21
    0 18 -6 3.86 2.49
    0 18 6 -0.26 2.6
    0 -18 6 0.82 2.07
    0 -18 -6 1.22 2.01
    0 -18 7 29.61 2.98
    0 -18 -7 28.17 3.15
    0 18 7 26.01 3.68
    0 18 7 33.76 3.7
    0 -18 -7 32.7 3.46
    0 18 -7 27.29 3.81
    0 18 7 32.68 3.68
    0 18 -7 32.64 4.01
    0 18 -7 33.09 3.55
    0 18 7 24.61 3.61
    0 -18 7 29.28 3.23
    0 -18 -7 29.49 3.11
    0 -18 7 22.76 2.92
    0 -18 -8 22.28 2.99
    0 18 8 28.07 3.58
    0 -18 8 27.35 2.89
    0 18 8 23.11 3.39
    0 18 -8 26.46 3.73
    0 18 -8 26.7 3.72
    0 -18 -8 29.19 3.3
    0 18 8 22.47 3.38
    0 -18 8 30.15 3.05
    0 18 8 37.23 3.97
    0 18 -8 32.6 3.72
    0 -18 8 24.54 3.05
    0 -18 -8 24.02 3.02
    0 -18 -9 -0.64 2.14
    0 18 9 1.08 2.77
    0 18 -9 1.73 2.78
    0 18 9 -1.77 2.7
    0 18 9 3.26 2.7
    0 -18 -9 -0.95 2.29
    0 18 -9 2.58 2.92
    0 18 9 -1.35 2.85
    0 18 -9 -3.78 2.89
    0 -18 9 -0.42 2.03
    0 -18 9 -0.22 2.27
    0 -18 -9 -1.58 2.2
    0 18 10 -1.37 2.8
    0 -18 -10 -0.22 2.26
    0 18 10 1.83 2.71
    0 18 10 -0.77 2.69
    0 -18 -10 1.94 2.44
    0 18 -10 3.51 3.16
    0 18 10 1.27 2.63
    0 18 -10 1.17 2.82
    0 -18 10 5.56 2.41
    0 18 -10 5.88 2.95
    0 18 10 3.33 2.87
    0 -18 -10 -1.63 2.28
    0 -18 10 0.67 2.17
    0 18 11 1.59 2.86
    0 -18 11 4.64 2.32
    0 18 11 5.88 3.12
    0 18 11 1.03 2.66
    0 18 -11 -0.9 2.83
    0 -18 11 5.11 2.33
    0 -18 -11 6.42 2.45
    0 18 11 6.45 2.88
    0 18 -11 2.09 2.97
    0 -18 11 5.63 2.33
    0 18 -11 3.77 3.01
    0 18 11 0.57 2.88
    0 18 -11 4.49 2.64
    0 -18 11 -0.23 2.17
    0 -18 -11 6.26 2.36
    0 18 12 -1.99 2.99
    0 18 12 2.4 2.75
    0 -18 12 6.65 2.42
    0 18 12 2.35 2.67
    0 18 -12 5.51 3.16
    0 -18 -12 4.84 2.62
    0 18 -12 6.15 3.07
    0 -18 12 2.85 2.2
    0 18 12 5.5 2.76
    0 -18 12 0.44 2.27
    0 18 12 0.29 3.1
    0 18 -12 1.79 2.81
    0 18 -12 2.35 2.7
    0 -18 12 -0.47 2.27
    0 -18 -12 3.23 2.26
    0 18 13 13.9 3.61
    0 -18 13 20.26 3.09
    0 18 13 15.93 3.35
    0 -18 -13 20.42 3.27
    0 -18 13 20.03 3.15
    0 18 13 21.96 3.49
    0 18 13 18.9 3.44
    0 -18 13 14.26 2.69
    0 18 13 19.98 3.97
    0 18 -13 18.91 3.78
    0 -18 13 17.29 3.01
    0 18 -13 22.4 3.54
    0 -18 -13 18.63 3.1
    0 18 14 31.7 3.85
    0 -18 14 19.54 3.2
    0 18 14 18.39 3.8
    0 18 14 23.21 3.7
    0 -18 14 19.04 3.11
    0 -18 -14 22 3.42
    0 18 14 18.54 3.42
    0 -18 14 16.05 2.81
    0 18 14 21.86 3.94
    0 18 -14 20.77 3.8
    0 18 -14 19.67 3.38
    0 -18 14 17.96 3.09
    0 -18 -14 20.18 3.2
    0 18 15 1.65 2.81
    0 -18 15 3.34 2.57
    0 18 15 0.3 3.12
    0 -18 15 3.34 2.49
    0 18 15 -1.64 2.96
    0 -18 -15 5.97 2.62
    0 18 15 -0.27 2.88
    0 18 15 -2.38 3.28
    0 18 -15 -1.97 3.17
    0 -18 15 -0.23 2.36
    0 -18 -15 0.54 2.48
    0 18 -15 2.08 2.91
    0 -18 15 2.27 2.52
    0 18 16 0.28 3
    0 -18 16 0.26 2.45
    0 18 16 2.76 3.36
    0 18 16 4.45 2.9
    0 -18 -16 -1.57 2.4
    0 18 16 3.05 2.91
    0 -18 16 4.23 2.74
    0 18 16 -2.38 3.12
    0 18 -16 1.69 3.34
    0 18 -16 11.09 3.54
    0 -18 -16 1.37 2.51
    0 -18 16 1.81 2.48
    0 18 17 11.31 3.67
    0 -18 17 17.62 3.18
    0 -18 17 14.62 3.11
    0 18 17 5.37 3.07
    0 -18 -17 15.68 3.14
    0 18 17 14.39 3.46
    0 18 -17 9.37 3.79
    0 18 17 10.9 3.61
    0 -18 -17 11.8 3.04
    0 18 -17 10.14 3.51
    0 -18 17 17.22 3.27
    0 -18 18 -1.67 2.77
    0 18 18 1.72 3.24
    0 -18 -18 5 2.68
    0 18 18 0.86 3.05
    0 -18 18 1.66 2.65
    0 18 -18 0.36 3.59
    0 18 18 5.77 3.21
    0 18 18 -0.64 3.63
    0 18 -18 1.31 3.3
    0 -18 18 2.44 2.75
    0 -18 -18 4.01 2.81
    0 -18 19 8.52 2.92
    0 -18 19 3.97 2.85
    0 18 -19 5.46 3.65
    0 18 19 7.64 3.57
    0 -18 19 7.23 2.77
    0 18 19 10.16 3.83
    0 -18 -19 13.41 3.23
    0 18 -19 11.51 3.79
    0 -18 20 5.83 3.07
    0 -18 20 7.86 3.03
    0 18 20 9.84 3.62
    0 18 -20 5.55 3.7
    0 18 20 1.67 3.62
    0 -18 -20 1.48 2.78
    0 18 -20 2.44 3.41
    0 -18 20 5.39 2.88
    0 -18 21 5.65 3.17
    0 -18 21 7.13 3.03
    0 18 -21 3.02 3.82
    0 18 -21 10.38 4.1
    0 18 21 6.43 3.92
    0 -18 -21 8.4 3.14
    0 -18 21 12.44 3.2
    0 -19 0 2.7 2.21
    0 19 0 3.71 2.85
    0 -19 0 -0.42 2.32
    0 19 0 3.38 2.9
    0 19 0 1.82 2.82
    0 -19 0 4.05 2.36
    0 19 -1 15.4 3.29
    0 -19 1 20.81 2.86
    0 -19 -1 26.24 3.1
    0 19 1 20.22 3.48
    0 -19 -1 15.79 2.76
    0 19 -1 18.84 3.3
    0 19 -1 22.5 3.49
    0 19 1 20.94 3.41
    0 19 1 19.13 3.31
    0 -19 1 23.86 2.83
    0 -19 -1 21.73 2.97
    0 -19 1 16.38 2.77
    0 19 1 20.68 3.47
    0 -19 -2 5.93 2.44
    0 -19 2 2.86 2.21
    0 19 2 -0.8 2.67
    0 19 -2 4.79 2.81
    0 19 -2 0.26 2.82
    0 19 -2 -1.58 2.78
    0 19 2 1.03 2.78
    0 -19 -2 -1.49 2.48
    0 -19 2 -2.3 2.04
    0 19 2 2.06 2.78
    0 19 2 -0.52 2.66
    0 -19 2 -0.84 2.22
    0 -19 -2 -0.18 1.84
    0 -19 -3 25.23 3.05
    0 -19 3 25.3 2.9
    0 19 -3 23.28 3.53
    0 19 3 32.04 3.88
    0 19 -3 20.83 3.51
    0 19 3 22.92 3.47
    0 -19 3 27.91 2.86
    0 19 -3 31.79 3.83
    0 19 3 23.14 3.52
    0 -19 -3 22.9 3.03
    0 -19 3 17.78 2.77
    0 19 3 22.36 3.66
    0 -19 -3 16.6 2.5
    0 -19 4 12.25 2.38
    0 19 -4 14.02 3.19
    0 -19 -4 12.5 2.52
    0 19 4 12.62 3.2
    0 19 4 16.97 3.2
    0 19 4 13.14 3.05
    0 -19 -4 13.71 2.84
    0 19 -4 20.14 3.52
    0 19 -4 16.6 3.33
    0 19 4 18.19 3.32
    0 -19 4 16.19 2.8
    0 -19 -4 15.12 2.5
    0 19 -5 6.26 2.94
    0 -19 -5 6.54 2.46
    0 -19 5 4.98 2.31
    0 19 5 12.14 3.21
    0 19 5 6.72 2.85
    0 19 5 6.7 2.82
    0 19 -5 6.95 2.99
    0 19 -5 9.75 3.1
    0 -19 -5 6.43 2.39
    0 -19 5 10.28 2.52
    0 19 -5 8.27 2.82
    0 19 5 6.93 2.96
    0 -19 -5 6.95 2.21
    0 -19 5 8.15 2.4
    0 -19 6 1.18 2.1
    0 -19 -6 0.44 2.2
    0 19 6 -0.27 2.71
    0 -19 -6 3.75 2.43
    0 19 6 0.77 2.73
    0 19 -6 0.28 2.89
    0 19 6 -0.78 2.73
    0 19 -6 4 3.07
    0 -19 6 2.6 2.08
    0 19 -6 -0.76 2.65
    0 19 6 6.48 2.85
    0 -19 -6 4.88 2.23
    0 -19 6 -1.74 2.24
    0 -19 -7 3.78 2.38
    0 -19 7 3.52 2.15
    0 19 7 5.21 2.89
    0 -19 -7 -2.63 2.71
    0 19 -7 6.66 3.1
    0 19 7 -1.3 2.81
    0 19 7 0.26 2.68
    0 19 -7 -2.9 2.96
    0 -19 7 1.31 2.21
    0 19 7 3.01 2.95
    0 19 -7 0.79 2.63
    0 -19 7 -0.88 2.32
    0 -19 -7 1.98 2.28
    0 -19 8 5.24 2.13
    0 -19 -8 2.69 2.28
    0 19 8 0.84 2.86
    0 19 -8 1.2 3.04
    0 -19 -8 2.68 2.5
    0 19 8 -0.26 2.74
    0 19 -8 6 3.02
    0 19 8 3.42 2.79
    0 -19 8 5.05 2.2
    0 19 8 2.5 2.89
    0 19 -8 4.89 2.79
    0 -19 -8 4.55 2.44
    0 -19 8 6.48 2.4
    0 19 9 0.57 2.84
    0 -19 -9 -0.23 2.25
    0 -19 -9 4.76 2.63
    0 19 9 1.59 2.74
    0 19 9 -0.79 2.72
    0 19 -9 3.93 3.08
    0 19 -9 5.13 3.05
    0 19 9 3.13 3.1
    0 19 -9 3.94 2.79
    0 -19 9 0.66 2.26
    0 -19 9 2.05 2.04
    0 -19 -9 4.23 2.39
    0 -19 -10 2.05 2.32
    0 19 10 1.15 2.91
    0 19 10 5.25 3.04
    0 19 -10 -0.31 3.04
    0 19 10 -2.92 3.05
    0 -19 -10 1.02 2.4
    0 19 10 4.54 2.82
    0 19 -10 3.7 3.11
    0 19 -10 1.16 2.7
    0 19 10 1.16 2.94
    0 -19 10 -0.22 2.36
    0 -19 -10 1.21 2.31
    0 -19 10 -0.93 2.13
    0 19 11 0.28 2.69
    0 19 11 -1.46 2.83
    0 19 11 4.3 2.63
    0 19 -11 0.31 2.94
    0 19 11 -1.62 2.65
    0 19 -11 -0.94 2.97
    0 -19 -11 -0.78 2.48
    0 19 -11 1.21 3
    0 -19 11 0.45 2.15
    0 19 11 -1.18 3.06
    0 -19 -11 2.5 2.57
    0 -19 11 -0.71 2.38
    0 19 12 3.26 3.05
    0 19 12 7 3.13
    0 19 12 1.9 2.88
    0 -19 -12 7.47 2.95
    0 19 -12 2.24 3.01
    0 19 12 3.82 3.02
    0 19 -12 4.18 3
    0 -19 12 6.88 2.44
    0 19 -12 5.29 3.37
    0 19 12 7.67 3.32
    0 -19 12 3.4 2.36
    0 -19 -12 3.35 2.54
    0 19 13 4.85 3.25
    0 -19 13 -1.77 2.28
    0 19 13 -1.13 3.04
    0 19 13 3.03 3.01
    0 19 13 5.81 3.14
    0 19 -13 0.99 3.05
    0 -19 13 1.77 2.38
    0 -19 -13 3.52 2.77
    0 19 -13 0.33 3.24
    0 -19 13 -3.25 2.35
    0 19 -13 0.32 2.85
    0 19 13 -0.65 3.3
    0 19 -13 -0.56 2.82
    0 -19 13 0.5 2.44
    0 -19 -13 -2.12 2.65
    0 19 14 9.73 3.22
    0 -19 14 4.4 2.7
    0 19 14 4.31 3.19
    0 19 14 3.36 3
    0 19 -14 2.69 3.28
    0 -19 -14 2.68 2.59
    0 19 -14 5.36 3.55
    0 -19 14 5.96 2.72
    0 19 14 6.13 2.96
    0 19 14 3.47 3.41
    0 -19 14 3.52 2.31
    0 19 -14 1.32 3.16
    0 19 -14 8.12 3.26
    0 -19 -14 -0.81 2.74
    0 -19 14 7.62 2.6
    0 19 15 -0.94 3.25
    0 19 15 0.58 2.89
    0 -19 15 0.27 2.62
    0 19 15 4.53 3.02
    0 19 15 -0.28 3
    0 -19 15 -1.59 2.52
    0 -19 -15 0.81 2.78
    0 -19 15 -0.71 2.41
    0 19 15 -0.31 3.05
    0 19 -15 0.34 3.04
    0 -19 15 0.52 2.41
    0 -19 -15 -0.28 2.46
    0 19 -15 -0.3 3.07
    0 19 16 3.17 3.54
    0 19 16 0.29 3.11
    0 -19 16 -0.81 2.73
    0 19 16 2.86 2.95
    0 19 16 0.29 3.04
    0 -19 -16 -1.37 2.65
    0 -19 16 2.44 2.69
    0 19 -16 0.35 3.29
    0 19 16 7.22 3.48
    0 19 -16 3.75 3.18
    0 -19 -16 2.27 2.71
    0 -19 16 -0.8 2.82
    0 19 17 10.67 3.48
    0 -19 17 3.61 2.72
    0 19 17 1.74 3.24
    0 -19 17 5.27 2.98
    0 19 17 7.27 3.24
    0 -19 -17 8.17 2.92
    0 19 -17 4.64 3.6
    0 19 17 5.95 3.52
    0 -19 -17 3.48 2.82
    0 19 -17 0.97 3.24
    0 -19 17 2.71 2.68
    0 -19 18 -3.12 2.73
    0 -19 -18 6.02 2.76
    0 -19 18 -3.97 2.94
    0 19 18 0.63 3.18
    0 19 -18 1.83 3.78
    0 -19 -18 2.07 2.73
    0 19 -18 -3.01 3.37
    0 19 18 -3.63 3.53
    0 -19 18 3.61 2.78
    0 -19 19 5.52 2.87
    0 -19 19 6.96 2.97
    0 19 19 8.8 3.57
    0 19 -19 3.73 3.64
    0 -19 -19 6.61 3.04
    0 -19 19 2.83 2.76
    0 19 19 8.73 3.96
    0 19 -19 3.44 3.48
    0 -19 20 8 3.27
    0 -19 20 12.72 3.44
    0 19 -20 14.82 4.42
    0 19 20 6.63 3.69
    0 19 20 11.93 4.12
    0 -19 20 12.98 3.25
    0 -19 -20 12.18 3.31
    0 19 -20 13.03 3.88
    0 -20 0 136.92 6.72
    0 20 0 142.63 7.44
    0 20 0 130.76 7.18
    0 -20 0 136.45 6.65
    0 20 0 128.61 7.16
    0 -20 0 141.6 6.62
    0 20 0 140.92 7.37
    0 -20 -1 0.44 2.24
    0 20 1 2.8 2.91
    0 -20 1 3.48 2.5
    0 20 -1 3.38 2.99
    0 -20 -1 5.8 2.5
    0 -20 1 -2.67 2.63
    0 20 1 -1.11 2.94
    0 20 1 4.64 3.02
    0 -20 1 2.08 2.18
    0 -20 -1 2.21 2.44
    0 20 -1 7.18 3.07
    0 20 1 2.46 2.99
    0 20 -1 4.14 2.95
    0 20 -2 28.77 4.03
    0 -20 -2 27.51 3.39
    0 -20 2 36.27 3.46
    0 20 2 31.37 4.02
    0 20 -2 34.57 3.86
    0 20 2 25.81 3.65
    0 -20 -2 31.19 3.45
    0 20 -2 32.89 3.91
    0 -20 2 29.53 3.22
    0 20 2 32.02 4.05
    0 20 2 33.62 4.06
    0 -20 2 32.95 3.37
    0 20 -3 14.16 3.33
    0 20 3 19.94 3.51
    0 -20 -3 15.58 2.85
    0 -20 3 22.04 2.95
    0 20 -3 13.56 3.34
    0 20 -3 14.68 3.33
    0 -20 -3 18.96 3.15
    0 20 3 19.05 3.47
    0 20 3 19.84 3.52
    0 20 3 17.52 3.61
    0 -20 3 20.96 2.89
    0 -20 -3 19.32 2.7
    0 20 -4 16.52 3.37
    0 -20 -4 20.48 3.04
    0 20 4 21.27 3.5
    0 -20 4 16.75 2.74
    0 20 4 23.88 3.57
    0 -20 -4 22.46 3.14
    0 20 -4 18.11 3.53
    0 20 -4 9.78 3.37
    0 20 4 17.95 3.35
    0 -20 4 17.28 2.92
    0 20 4 17.84 3.43
    0 -20 -4 20.11 2.82
    0 20 5 0.28 2.86
    0 -20 -5 -0.23 2.37
    0 20 -5 0.86 2.93
    0 -20 5 1.89 2.2
    0 20 -5 2.91 2.97
    0 -20 -5 3.86 2.44
    0 20 5 2.72 2.91
    0 20 5 -0.27 2.78
    0 20 -5 6.4 3.18
    0 -20 5 1.13 2.37
    0 20 5 -0.56 2.74
    0 -20 -5 -0.43 2.07
    0 20 -6 2.61 2.95
    0 -20 -6 5.56 2.49
    0 20 6 5.43 2.94
    0 -20 6 5.21 2.25
    0 20 -6 3.27 3
    0 20 6 9.57 3.13
    0 -20 -6 4.92 2.69
    0 20 -6 6.55 2.99
    0 20 6 2.99 2.83
    0 20 6 6.26 3.04
    0 20 -6 2.11 2.71
    0 -20 6 1.82 2.23
    0 -20 -6 4.64 2.23
    0 -20 6 4.34 2.24
    0 -20 -7 4.66 2.47
    0 20 7 1.44 2.72
    0 -20 7 3.51 2.3
    0 20 7 7.41 3.1
    0 20 -7 4.27 3.12
    0 -20 -7 4.31 2.46
    0 20 7 9.29 3.09
    0 20 -7 5.19 3.03
    0 -20 7 5.51 2.44
    0 20 -7 9.57 3.07
    0 20 7 6.05 3.1
    0 -20 7 7.39 2.4
    0 -20 -7 6.87 2.42
    0 -20 -8 3.53 2.5
    0 20 8 2.34 2.91
    0 -20 -8 -2.32 2.66
    0 20 8 3.29 2.9
    0 20 -8 5.89 3.16
    0 20 8 4.41 2.9
    0 20 -8 2.8 2.92
    0 20 8 5.55 3.09
    0 -20 8 1.85 2.26
    0 20 -8 0.28 2.88
    0 -20 8 0.7 2.19
    0 -20 -8 3.55 2.37
    0 20 9 2.97 3.16
    0 20 9 3.73 2.81
    0 -20 -9 4.5 2.45
    0 20 -9 8.01 3.29
    0 20 -9 2.56 3.17
    0 20 9 5.82 2.89
    0 -20 -9 -0.26 2.5
    0 20 9 -0.28 2.76
    0 -20 9 3.95 2.46
    0 20 -9 2.34 2.98
    0 20 9 7.75 3.08
    0 -20 -9 2.44 2.38
    0 -20 9 3.8 2.34
    0 20 10 0.58 3.01
    0 20 10 -1.2 3.32
    0 -20 -10 2.39 2.35
    0 20 10 2.23 2.88
    0 -20 -10 2.67 2.64
    0 20 10 5.55 2.92
    0 20 -10 1.61 3.09
    0 20 -10 1.29 2.94
    0 20 10 2.74 3.16
    0 -20 10 3.52 2.49
    0 20 -10 -0.3 2.87
    0 -20 10 0.24 2.25
    0 -20 -10 0.76 2.47
    0 20 11 3.36 2.95
    0 20 11 0.29 3
    0 20 11 1.4 2.94
    0 20 -11 2.63 3.26
    0 20 11 2.53 2.98
    0 -20 -11 0.82 2.45
    0 20 -11 3.95 3.12
    0 -20 11 3.78 2.51
    0 20 11 4.64 3.24
    0 20 -11 2.81 3.14
    0 -20 11 4.44 2.54
    0 -20 -11 2.33 2.47
    0 20 12 9.97 3.14
    0 20 12 -1.23 3.06
    0 -20 -12 -3.07 2.82
    0 20 12 -0.57 2.93
    0 20 12 -6.25 3.26
    0 20 -12 -2 2.99
    0 20 -12 -0.67 3.24
    0 -20 12 0.72 2.37
    0 20 12 5.76 3.38
    0 20 -12 -2.25 3.17
    0 -20 -12 -0.8 2.45
    0 -20 12 -2.02 2.72
    0 20 13 11.32 3.69
    0 20 13 13.91 3.5
    0 20 -13 13.29 3.6
    0 -20 -13 21.46 3.64
    0 20 13 13.99 3.61
    0 20 13 14.93 3.48
    0 20 -13 15.04 3.83
    0 20 -13 19.53 3.97
    0 20 13 17.96 4.01
    0 -20 13 18.83 3.01
    0 -20 -13 10.67 3.12
    0 -20 13 15.93 3.06
    0 20 14 -0.9 2.98
    0 20 14 0.64 3.22
    0 20 14 -1.44 3.07
    0 20 -14 -0.35 3.31
    0 -20 -14 -0.56 2.78
    0 20 -14 2.09 3.43
    0 20 14 2.61 2.93
    0 20 -14 2.39 3.4
    0 20 14 2.3 3.43
    0 -20 14 1.95 2.49
    0 -20 14 2.88 2.57
    0 -20 -14 0.56 2.79
    0 20 15 7.42 3.54
    0 20 15 11.68 3.48
    0 -20 15 4.64 2.67
    0 20 -15 9.97 3.72
    0 -20 -15 8.18 2.97
    0 20 15 13.16 3.34
    0 20 15 7.28 3.37
    0 -20 15 7.11 2.83
    0 20 -15 9.58 3.57
    0 20 -15 14.35 3.65
    0 20 15 11.53 3.68
    0 20 -15 2.15 3.21
    0 -20 15 4.55 2.78
    0 -20 -15 9.17 2.96
    0 20 16 2.61 3.52
    0 -20 16 1.67 2.61
    0 20 16 -3.32 2.99
    0 20 -16 0.36 3.64
    0 -20 16 0.56 2.56
    0 20 -16 -2.18 3.39
    0 -20 -16 0.56 2.6
    0 20 -16 1.43 3.4
    0 20 16 -0.32 3.58
    0 -20 -16 1.46 2.83
    0 -20 16 2.45 2.54
    0 20 -16 -1.27 3.31
    0 20 17 2.66 3.59
    0 -20 17 1.7 2.68
    0 20 -17 2.96 3.44
    0 -20 -17 1.13 2.91
    0 -20 17 2.84 2.77
    0 20 17 0.97 3.47
    0 20 -17 2.94 3.42
    0 -20 -17 1.49 2.89
    0 -20 17 2.79 2.75
    0 20 -17 5.27 3.48
    0 20 18 7.44 3.7
    0 -20 18 3.48 2.83
    0 -20 -18 5.68 2.88
    0 -20 18 3.48 2.88
    0 20 -18 7.13 3.75
    0 20 18 0.64 3.46
    0 -20 -18 3.64 2.94
    0 20 -18 3.38 3.37
    0 -20 18 9.36 3.15
    0 -20 19 3.84 2.98
    0 -20 19 4.14 2.99
    0 20 -19 6.5 3.99
    0 20 19 8.06 3.55
    0 -20 19 5.48 2.82
    0 20 19 3.78 3.83
    0 -20 -19 1.85 2.99
    0 20 -19 5.56 3.73
    0 -21 0 0.69 2.39
    0 21 0 -0.3 3.21
    0 21 0 4.95 3.06
    0 -21 0 1.17 2.21
    0 -21 0 -1.13 2.46
    0 21 0 2.31 3.09
    0 21 0 2.02 2.95
    0 21 1 25.39 4.03
    0 -21 -1 22.85 3.22
    0 21 -1 30.87 4.02
    0 -21 1 25.23 3.28
    0 21 1 25.64 3.86
    0 -21 1 29.26 3.4
    0 21 -1 27.96 4.01
    0 21 1 27.05 3.93
    0 -21 1 28.2 3.27
    0 21 1 32.79 4.1
    0 21 -1 28.53 4.07
    0 -21 -1 25.71 3.2
    0 -21 -2 -0.47 2.32
    0 -21 2 1.59 2.38
    0 21 -2 1.19 2.99
    0 21 2 5.02 3.05
    0 21 2 -0.29 2.87
    0 -21 2 -3.27 2.54
    0 21 2 1.72 2.83
    0 21 -2 1.47 2.87
    0 21 -2 2.06 2.86
    0 -21 -2 0.95 2.41
    0 21 2 -0.29 3.04
    0 -21 2 1.29 2.26
    0 21 -3 61.17 5.11
    0 -21 3 51.79 4.14
    0 21 3 60.68 5.08
    0 -21 -3 55.48 4.32
    0 -21 -3 53.58 4.23
    0 21 3 56.12 4.78
    0 21 -3 56.84 4.8
    0 21 3 53.38 4.78
    0 21 -3 48.24 4.71
    0 21 3 51.87 4.71
    0 -21 3 56.79 4.25
    0 21 4 -0.89 2.96
    0 21 -4 6.9 3.22
    0 -21 4 5.58 2.33
    0 -21 -4 3.83 2.41
    0 21 4 0.57 2.9
    0 21 4 2 2.9
    0 21 -4 5.4 3.17
    0 21 -4 4.2 2.98
    0 -21 -4 0.99 2.55
    0 21 4 -0.29 2.98
    0 -21 4 2.6 2.46
    0 -21 -4 2.13 2.07
    0 -21 -5 0.24 2.33
    0 -21 5 0.44 2.22
    0 21 -5 3.63 2.93
    0 21 5 -1.78 2.83
    0 -21 -5 -0.76 2.47
    0 21 5 5.14 2.89
    0 21 5 1.99 2.88
    0 21 -5 1.83 2.84
    0 21 -5 3.36 3.16
    0 21 5 1.48 2.91
    0 -21 5 2.37 2.35
    0 -21 -5 2.21 2.08
    0 -21 -6 17.02 2.92
    0 21 -6 11.59 3.53
    0 -21 6 16.42 2.71
    0 21 6 19.22 3.71
    0 21 6 20.95 3.57
    0 21 6 14.84 3.44
    0 21 -6 20.44 3.72
    0 -21 -6 26.02 3.51
    0 21 -6 22.62 3.75
    0 21 6 17.02 3.54
    0 -21 6 13.82 2.87
    0 -21 -6 19.5 2.99
    0 21 -7 14.48 3.43
    0 -21 7 13.01 2.64
    0 21 7 12.99 3.42
    0 -21 -7 7.83 2.7
    0 21 7 15.24 3.4
    0 -21 -7 15.37 3.1
    0 21 -7 14.25 3.36
    0 21 7 10.02 3.13
    0 21 -7 14.58 3.7
    0 21 7 4.53 3.24
    0 -21 7 9.34 2.61
    0 -21 7 16.21 2.9
    0 -21 -7 10.21 2.66
    0 -21 -8 2.22 2.52
    0 21 8 3.67 3.23
    0 -21 -8 2.16 2.66
    0 21 -8 4.87 3.25
    0 21 -8 3.9 3.16
    0 21 8 5.17 3.14
    0 21 8 2.02 2.93
    0 21 8 -0.61 2.91
    0 21 -8 0.59 2.86
    0 -21 8 3.63 2.65
    0 -21 -8 2.94 2.39
    0 -21 8 -0.24 2.54
    0 21 9 2.79 3.07
    0 21 9 2.1 2.9
    0 -21 -9 -0.74 2.39
    0 -21 -9 4.39 2.69
    0 21 -9 1.98 3.24
    0 21 9 -1.44 3.04
    0 21 9 3.19 3.03
    0 21 -9 0.33 3.15
    0 21 9 3.74 3.12
    0 21 -9 -2.43 3.01
    0 -21 9 1.95 2.36
    0 -21 9 -0.25 2.44
    0 -21 -9 0.25 2.45
    0 21 10 4.25 3.25
    0 -21 -10 4 2.46
    0 21 10 2.51 3.13
    0 21 -10 5.11 3.37
    0 -21 -10 0.28 2.84
    0 21 -10 4.08 3.19
    0 21 10 1.74 3.02
    0 21 10 2.04 2.97
    0 -21 10 5.63 2.55
    0 21 10 1.91 3.25
    0 21 -10 4.7 3.16
    0 -21 10 3.02 2.57
    0 -21 -10 0.26 2.37
    0 21 11 2.14 3.09
    0 21 11 6.66 3.25
    0 21 -11 6.93 3.58
    0 -21 -11 9.75 3.14
    0 21 -11 11.77 3.54
    0 21 11 16.97 3.55
    0 21 11 6.99 3.14
    0 -21 11 7.89 2.69
    0 21 11 7.1 3.64
    0 21 -11 11.31 3.6
    0 -21 -11 1.88 2.61
    0 -21 11 6.64 2.72
    0 21 12 7.96 3.28
    0 21 12 5.77 3.34
    0 21 12 6.16 2.98
    0 21 -12 17.45 3.86
    0 21 -12 9.41 3.58
    0 -21 -12 9.29 3.19
    0 21 12 8.25 3.29
    0 21 12 10.32 3.71
    0 -21 12 0.5 2.52
    0 21 -12 4.98 3.35
    0 -21 12 10.16 2.78
    0 -21 -12 4.13 2.76
    0 21 13 12.03 3.59
    0 21 13 12.05 3.84
    0 -21 -13 8.34 3.14
    0 21 13 11.89 3.47
    0 21 -13 12.45 3.81
    0 21 13 17.14 3.62
    0 21 -13 11.72 3.98
    0 21 13 10.2 4.07
    0 -21 13 15.98 2.93
    0 21 -13 11.96 3.81
    0 -21 -13 10.15 3.06
    0 -21 13 14.04 3.07
    0 21 14 -1.98 3.4
    0 21 14 -0.31 3.14
    0 21 14 0.6 3.07
    0 -21 -14 2.03 2.79
    0 21 -14 1.08 3.62
    0 21 14 -2.99 3.17
    0 21 -14 -3.24 3.54
    0 21 14 2.38 3.52
    0 -21 14 0.25 2.46
    0 21 -14 -4.56 3.45
    0 -21 -14 -0.87 2.87
    0 -21 14 -1.08 2.69
    0 21 15 1.87 3.21
    0 21 15 3.32 3.3
    0 21 -15 0.37 3.45
    0 -21 -15 0.88 2.87
    0 21 -15 1.84 3.48
    0 21 -15 2.51 3.37
    0 21 15 -0.33 3.37
    0 -21 -15 1.47 2.74
    0 -21 15 1.37 2.7
    0 21 16 -0.31 3.18
    0 21 16 3.69 3.5
    0 -21 -16 -2.91 3.16
    0 21 -16 1.12 3.67
    0 21 -16 1.12 3.54
    0 21 -16 2.57 3.74
    0 21 16 5.36 3.47
    0 -21 16 1.67 2.75
    0 -21 -16 2.11 2.82
    0 21 17 -1.7 3.69
    0 -21 17 -0.87 2.7
    0 -21 17 2.04 2.68
    0 -21 -17 -0.88 2.81
    0 21 -17 2.67 3.69
    0 21 -17 2.28 3.42
    0 21 17 -4.65 3.82
    0 21 -17 -3.01 3.89
    0 -21 17 4.26 2.76
    0 -21 -17 1.84 2.71
    0 -21 -18 1.45 2.82
    0 21 18 5.29 3.57
    0 21 -18 -1.03 3.44
    0 -22 0 20.61 3.11
    0 22 0 19.49 3.71
    0 -22 0 18.69 3.1
    0 22 0 22.35 3.93
    0 22 0 17.87 3.85
    0 22 0 22.12 3.91
    0 -22 0 21.29 3.21
    0 -22 1 -2.65 2.48
    0 22 -1 -0.62 3.04
    0 22 1 1.24 3.13
    0 -22 -1 -0.24 2.37
    0 -22 1 0.25 2.44
    0 22 -1 0.92 3.02
    0 22 1 2.76 2.94
    0 22 1 -3.92 3.16
    0 22 -1 2.75 3
    0 -22 1 -1.15 2.38
    0 22 -1 -0.61 3.12
    0 22 1 1.81 3.01
    0 -22 -1 0.48 2.4
    0 22 2 3.1 3.11
    0 -22 2 2.62 2.4
    0 22 -2 3.12 3.29
    0 -22 -2 1.97 2.44
    0 22 2 -2.75 3.06
    0 -22 2 8.35 2.69
    0 22 2 3.31 2.99
    0 -22 -2 2.73 2.57
    0 22 -2 4.3 3.15
    0 22 2 1.8 3.06
    0 22 -2 -0.31 3.19
    0 -22 -3 2.73 2.64
    0 -22 3 2.36 2.28
    0 22 -3 5.96 3.18
    0 22 3 2.8 2.98
    0 -22 3 1.47 2.39
    0 22 3 2.14 3.12
    0 22 3 6.59 3.22
    0 22 -3 6.84 3.18
    0 -22 -3 2.05 2.56
    0 22 -3 0.31 3.02
    0 22 3 2.39 3.11
    0 22 4 8.38 3.4
    0 22 -4 5.35 3.11
    0 -22 -4 11.53 2.96
    0 -22 4 6.32 2.57
    0 22 4 8.98 3.21
    0 -22 -4 6.53 2.71
    0 22 -4 6.61 3.39
    0 22 4 7.75 3.27
    0 22 -4 5.35 3.21
    0 22 4 8.62 3.4
    0 -22 4 5.42 2.7
    0 -22 -5 0.25 2.64
    0 22 -5 -0.32 3.2
    0 22 5 -0.31 3.14
    0 -22 5 -0.7 2.3
    0 22 -5 2.86 3.27
    0 -22 -5 -0.27 2.62
    0 22 5 -0.89 2.94
    0 22 -5 -0.95 3.34
    0 22 5 1.49 3
    0 22 5 -3.41 3.22
    0 -22 5 0.25 2.44
    0 -22 -5 -0.23 2.19
    0 -22 -6 18.83 3.22
    0 22 -6 22.05 3.92
    0 22 6 19.03 3.8
    0 -22 6 25.01 3.22
    0 -22 -6 19.55 3.42
    0 22 -6 20.75 4.04
    0 22 6 20.31 3.75
    0 22 6 19.03 3.66
    0 22 -6 33.38 4.32
    0 -22 6 19.15 3.11
    0 22 6 23.45 4.06
    0 -22 -6 17.81 2.92
    0 22 -7 6.12 3.37
    0 -22 -7 4.09 2.75
    0 22 7 6 3.22
    0 -22 -7 0.55 2.75
    0 22 -7 3.61 3.23
    0 22 -7 9.6 3.44
    0 22 7 4.78 2.95
    0 22 7 6.84 3.15
    0 -22 7 3 2.46
    0 22 7 -4.74 3.54
    0 -22 -7 2.94 2.32
    0 -22 -8 5.39 2.81
    0 22 8 1.6 3.24
    0 22 -8 2.61 3.39
    0 22 -8 3.7 3.19
    0 22 -8 2.69 3.21
    0 22 8 0.3 2.93
    0 -22 -8 3.37 2.72
    0 22 8 1.2 2.96
    0 -22 8 4.52 2.67
    0 22 8 4.16 3.25
    0 -22 -8 1.52 2.52
    0 -22 8 1.28 2.52
    0 22 9 2.26 3.19
    0 -22 -9 2.59 2.55
    0 22 9 4.4 3.15
    0 22 -9 4.47 3.37
    0 -22 -9 6.66 2.9
    0 22 -9 0.34 3.44
    0 22 9 1.8 3.11
    0 22 9 3.62 3.03
    0 22 9 4.23 3.38
    0 -22 9 3.81 2.73
    0 22 -9 1.88 3.23
    0 -22 9 6.45 2.72
    0 -22 -9 6 2.7
    0 22 10 8.83 3.42
    0 22 10 11.07 3.54
    0 -22 -10 10.88 3.26
    0 22 10 8.77 3.46
    0 22 -10 13.61 3.86
    0 22 -10 10.49 3.7
    0 22 10 10.23 3.41
    0 22 -10 7.44 3.45
    0 -22 10 6.89 2.54
    0 22 10 8.95 3.6
    0 -22 -10 9.67 2.99
    0 -22 10 6.79 2.72
    0 22 11 9.86 3.62
    0 22 11 10.2 3.65
    0 22 -11 11.87 4.04
    0 -22 -11 12.51 3.41
    0 22 -11 13.69 3.95
    0 22 11 6.04 3.35
    0 22 11 3.64 3.33
    0 22 11 7.38 3.57
    0 -22 11 11.29 2.9
    0 22 -11 10.98 3.68
    0 -22 -11 8.55 2.94
    0 -22 11 15.09 3.2
    0 22 12 0.99 3.38
    0 22 12 4.14 3.39
    0 22 12 0.91 3.2
    0 22 12 3.03 3.07
    0 -22 -12 4.13 2.88
    0 22 -12 8.04 3.47
    0 22 -12 3.66 3.65
    0 22 -12 9.23 3.63
    0 -22 12 3.6 2.64
    0 22 12 4.15 3.49
    0 -22 12 1.34 2.6
    0 -22 -12 8.21 2.93
    0 22 13 8.34 3.33
    0 22 13 6.39 3.59
    0 -22 -13 0.89 3.06
    0 22 13 4.3 3.29
    0 22 13 5.8 3.3
    0 22 -13 6.62 3.66
    0 22 -13 1.84 3.41
    0 22 -13 3.16 3.57
    0 22 13 7.29 4.03
    0 -22 13 3.88 2.57
    0 -22 -13 6.67 2.92
    0 -22 13 2.73 2.73
    0 22 14 3.73 3.65
    0 22 14 1.61 3.37
    0 22 -14 1.49 3.59
    0 -22 -14 -0.3 2.88
    0 22 -14 4.11 3.48
    0 22 14 1.4 3.57
    0 22 -14 -0.36 3.34
    0 -22 14 3.88 2.73
    0 -22 -14 2.37 2.79
    0 22 15 0.64 3.37
    0 22 15 -1.37 3.62
    0 22 -15 4.17 3.76
    0 -22 -15 -1.2 2.8
    0 22 -15 3.8 3.56
    0 22 -15 6.64 3.71
    0 22 15 -0.35 3.49
    0 -22 -15 2.12 2.96
    0 -22 15 3.66 2.82
    0 22 16 -1.62 3.24
    0 22 16 -1.38 3.86
    0 -22 -16 -2.11 2.83
    0 22 -16 2.7 3.86
    0 22 -16 0.38 3.58
    0 22 16 2.75 3.73
    0 22 -16 0.75 3.56
    0 -22 -16 4.62 2.9
    0 -22 16 1.43 2.96
    0 -23 0 -1.01 2.41
    0 23 0 6.81 3.39
    0 23 0 0.32 3.32
    0 23 0 -0.95 3.09
    0 -23 0 2.74 2.58
    0 23 0 -2.22 3.07
    0 -23 -1 3.33 2.75
    0 -23 1 2.76 2.61
    0 23 -1 11.74 3.49
    0 23 1 1.62 3.17
    0 23 1 7.97 3.48
    0 23 -1 4.8 3.31
    0 -23 1 7.19 2.75
    0 23 -1 5.11 3.15
    0 -23 -1 9.18 2.79
    0 23 1 6.3 3.17
    0 23 1 7.55 3.38
    0 23 -1 5.43 3.33
    0 23 -2 8.81 3.5
    0 -23 2 6.48 2.76
    0 -23 -2 8.76 2.84
    0 23 2 8.73 3.53
    0 23 2 11.53 3.47
    0 23 -2 11.5 3.61
    0 -23 2 7.44 2.8
    0 23 2 9.71 3.4
    0 23 -2 8.05 3.45
    0 23 2 9.69 3.36
    0 23 -2 5.15 3.2
    0 -23 -2 10.43 3.01
    0 -23 3 -1.48 2.65
    0 -23 -3 -0.78 2.61
    0 23 3 4.23 3.16
    0 23 -3 -0.66 3.15
    0 23 3 3.84 3.25
    0 -23 3 3.59 2.63
    0 23 -3 -0.65 3.04
    0 -23 -3 1.33 2.64
    0 23 -3 0.65 3.11
    0 23 3 1.25 3.18
    0 23 3 -2.19 3.22
    0 -23 4 4.64 2.57
    0 23 -4 7.91 3.46
    0 -23 -4 6.26 2.8
    0 23 4 10.39 3.53
    0 23 4 2.25 3.41
    0 -23 4 4.64 2.77
    0 23 4 4.37 2.99
    0 23 4 3.74 3.11
    0 -23 -4 5.17 2.84
    0 23 -4 0.33 3.11
    0 23 -4 6.55 3.42
    0 -23 -5 5.53 2.78
    0 23 5 5.19 3.21
    0 23 -5 -1.32 3.47
    0 -23 5 6.05 2.61
    0 23 5 4.34 3.13
    0 23 -5 6.64 3.29
    0 23 5 2.18 3.1
    0 23 -5 7.97 3.4
    0 -23 -5 6.09 2.92
    0 -23 5 4.64 2.64
    0 23 5 7.46 3.49
    0 -23 6 4.55 2.64
    0 23 -6 6.34 3.58
    0 -23 -6 8.73 2.98
    0 23 6 9.11 3.52
    0 23 -6 8.05 3.64
    0 23 -6 7.38 3.51
    0 23 6 5.91 3.29
    0 -23 -6 2.54 2.78
    0 23 6 10.22 3.38
    0 -23 6 7.26 2.79
    0 23 6 0.65 3.28
    0 -23 -6 6.37 2.72
    0 23 7 17.05 3.76
    0 23 -7 6.05 3.45
    0 -23 -7 2.67 2.89
    0 23 -7 7.18 3.39
    0 23 7 5.88 3.4
    0 23 7 7.15 3.48
    0 23 -7 4.44 3.47
    0 -23 -7 7.58 3.03
    0 -23 7 5.72 2.73
    0 23 7 6.6 3.77
    0 -23 -7 8.1 2.65
    0 23 -8 5.76 3.52
    0 23 8 4.87 3.33
    0 23 8 -2.32 3.08
    0 -23 -8 -0.27 2.54
    0 -23 -8 7.7 3.09
    0 23 -8 0.35 3.58
    0 23 -8 2.42 3.49
    0 23 8 -1.86 3.22
    0 23 8 -4.66 3.42
    0 23 8 2 3.55
    0 -23 8 1.57 2.63
    0 -23 -8 -0.26 2.57
    0 23 -9 3.42 3.47
    0 -23 -9 9.43 3.07
    0 23 9 8.17 3.43
    0 23 9 5.02 3.65
    0 23 -9 6.36 3.61
    0 23 9 -1.24 3.32
    0 23 9 2.19 3.15
    0 23 -9 2.83 3.59
    0 -23 -9 2.4 2.9
    0 23 9 1.69 3.46
    0 -23 9 4.72 2.81
    0 -23 -9 1.61 2.62
    0 -23 9 -0.8 2.62
    0 23 10 9.84 3.48
    0 23 10 7.42 3.73
    0 23 -10 14.54 3.64
    0 23 -10 9.43 3.95
    0 -23 -10 7.91 3.21
    0 23 -10 9.04 3.77
    0 23 10 9.66 3.56
    0 23 10 5.01 3.53
    0 23 10 4.82 3.48
    0 -23 10 5.79 2.98
    0 -23 -10 8.28 2.9
    0 -23 10 6.49 2.87
    0 23 11 -3.06 3.56
    0 23 11 1.32 3.23
    0 23 11 -1.25 3.28
    0 23 11 4.06 3.31
    0 -23 -11 -0.91 3.05
    0 23 -11 -2.57 3.42
    0 23 -11 1.1 3.47
    0 23 -11 -1.37 3.39
    0 -23 11 -1.86 2.59
    0 23 11 3.18 3.73
    0 -23 11 3.55 2.59
    0 -23 -11 1.98 2.57
    0 23 12 6.28 3.52
    0 23 12 5.13 3.64
    0 23 12 0.63 3.32
    0 23 12 -1.26 3.23
    0 -23 -12 5.8 3.02
    0 23 -12 2.23 3.86
    0 23 -12 2.61 3.65
    0 23 -12 2.46 3.49
    0 23 12 0.71 3.64
    0 -23 12 -0.53 2.53
    0 -23 12 4.15 2.8
    0 -23 -12 -0.87 2.58
    0 23 13 1.66 3.34
    0 23 13 -3.12 3.94
    0 23 -13 6.89 3.92
    0 23 -13 1.15 3.73
    0 -23 -13 0.31 2.91
    0 23 13 1.5 3.64
    0 -23 13 3.2 2.63
    0 23 -13 3.6 3.5
    0 -23 13 5.04 2.79
    0 -23 -13 2.97 2.8
    0 23 14 -0.67 3.28
    0 23 14 2.09 3.4
    0 23 -14 -4.66 3.76
    0 23 -14 5.45 3.77
    0 -23 -14 -0.31 2.91
    0 23 -14 5.9 3.62
    0 23 14 -0.72 3.45
    0 -23 14 -1.42 2.65
    0 -23 -14 -0.91 2.81
    0 23 15 -3.99 3.64
    0 23 -15 0.38 3.5
    0 23 15 2.55 3.81
    0 -24 0 29.51 3.67
    0 24 0 27.95 4.29
    0 24 0 25.68 4.32
    0 -24 0 27.91 3.72
    0 24 0 28.74 4.31
    0 24 0 30.07 4.45
    0 -24 1 -1.31 2.77
    0 24 1 3.71 3.48
    0 -24 -1 -1.86 2.73
    0 24 -1 2.37 3.23
    0 24 -1 -1.33 3.19
    0 24 1 0.33 3.26
    0 24 -1 1.99 3.28
    0 24 -1 -0.33 3.34
    0 -24 -1 -0.53 2.84
    0 24 1 -0.66 3.28
    0 24 1 4.27 3.29
    0 -24 -2 0.8 2.64
    0 24 -2 -5.79 3.45
    0 24 2 1.69 3.29
    0 -24 2 2.85 2.61
    0 24 2 2.99 3.29
    0 24 -2 -0.33 3.24
    0 -24 2 0.27 2.55
    0 24 2 -1.63 3.22
    0 24 -2 1.34 3.09
    0 24 2 1.95 3.41
    0 24 -2 1.34 3.26
    0 -24 -2 0.54 2.61
    0 -24 3 4.36 2.57
    0 24 3 3.36 3.24
    0 -24 -3 4.31 2.61
    0 24 -3 9.57 3.73
    0 24 3 7.68 3.59
    0 -24 3 8 2.75
    0 24 3 12.35 3.83
    0 24 -3 4.39 3.41
    0 24 3 5.51 3.36
    0 -24 -3 5.53 2.93
    0 24 -3 2.03 3.47
    0 -24 4 -1.02 2.62
    0 24 -4 1.71 3.21
    0 -24 -4 1.36 2.7
    0 24 4 1.35 3.27
    0 24 4 1.01 3.26
    0 -24 4 0.27 2.74
    0 -24 -4 3.1 2.91
    0 24 -4 0.68 3.19
    0 24 4 6.16 3.38
    0 24 4 2.6 3.36
    0 24 -4 0.34 3.12
    0 -24 5 3.77 2.58
    0 -24 -5 4.91 2.85
    0 24 -5 3.45 3.11
    0 24 5 0.68 3.2
    0 -24 5 0.8 2.57
    0 24 5 0.67 3.21
    0 24 -5 -4.47 3.77
    0 24 -5 2.75 3.2
    0 24 5 -1.61 3.32
    0 24 5 2.59 3.37
    0 -24 -5 2.04 2.8
    0 -24 -6 4.95 2.84
    0 24 6 2.03 3.23
    0 24 -6 -2.08 3.35
    0 24 6 3.4 3.27
    0 -24 6 -0.27 2.7
    0 -24 -6 -0.89 2.88
    0 24 -6 3.48 3.55
    0 24 6 2.9 3.38
    0 24 -6 2.09 3.45
    0 24 6 2.91 3.1
    0 -24 -7 11.02 3.07
    0 24 7 17.02 3.91
    0 24 -7 12.57 3.88
    0 24 -7 12.32 3.84
    0 24 -7 12.68 3.83
    0 -24 -7 7.84 3.21
    0 24 7 16.45 3.79
    0 24 7 7.38 3.64
    0 24 7 14.05 3.76
    0 -24 7 11.02 3.05
    0 -24 -8 11.65 3.05
    0 24 8 1.01 3.43
    0 24 8 8.23 3.86
    0 24 -8 9.85 3.73
    0 24 -8 6.1 3.69
    0 -24 -8 5.51 3.42
    0 24 -8 14.72 3.92
    0 24 8 8 3.59
    0 24 8 5.47 3.49
    0 -24 8 5.94 3.06
    0 24 8 11.12 3.71
    0 -24 -8 8.02 2.93
    0 24 9 16.27 3.97
    0 24 9 25.68 4.24
    0 24 -9 15.26 3.89
    0 24 -9 14.16 3.97
    0 24 -9 18.16 4.24
    0 24 9 11.91 3.8
    0 -24 -9 16.75 3.7
    0 24 9 7.36 3.75
    0 24 9 16.81 4.1
    0 -24 9 14.36 3.25
    0 -24 -9 14.86 3.22
    0 24 10 -2.72 3.45
    0 24 10 1.39 3.64
    0 24 -10 5.37 3.66
    0 -24 -10 4.62 3.07
    0 24 -10 6.31 3.68
    0 24 10 -3.53 3.48
    0 24 10 4.52 3.43
    0 24 -10 0.74 3.62
    0 -24 10 5.44 3.04
    0 24 10 -0.71 3.57
    0 -24 -10 0.28 2.65
    0 -24 10 0.84 2.56
    0 24 11 10.19 3.7
    0 24 -11 7.96 3.73
    0 24 11 1.75 3.49
    0 24 11 5.81 3.65
    0 24 11 9.65 3.69
    0 24 -11 3.75 3.79
    0 -24 -11 4.05 3.13
    0 24 -11 6.01 3.61
    0 24 11 8.04 3.87
    0 -24 11 -0.27 2.79
    0 -24 -11 5.21 2.88
    0 -24 11 9.3 3
    0 24 12 0.68 3.55
    0 24 12 -4.22 3.99
    0 24 -12 8.82 3.98
    0 -24 -12 -0.31 3.07
    0 24 -12 -3.84 3.69
    0 24 12 0.74 3.77
    0 -24 12 3.02 2.79
    0 24 -12 6.81 3.63
    0 -24 12 0.85 2.79
    0 -24 -12 8.01 3.05
    0 24 13 1.03 3.53
    0 24 -13 -4.4 3.83
    0 -25 0 -1.64 2.52
    0 25 0 0.35 3.31
    0 25 0 5.17 3.43
    0 25 0 1.37 3.32
    0 25 0 0.68 3.2
    0 -25 1 0.27 2.64
    0 -25 -1 4.13 2.82
    0 25 -1 0.35 3.23
    0 25 1 -1.75 3.45
    0 25 1 2.77 3.49
    0 25 -1 1.38 3.4
    0 25 1 1.36 3.25
    0 25 -1 0.34 3.36
    0 -25 -1 -0.56 2.59
    0 25 -1 -1.03 3.56
    0 25 1 -2.04 3.3
    0 25 -2 5.62 3.35
    0 25 2 7.35 3.66
    0 -25 2 7.79 2.84
    0 -25 -2 6.1 2.86
    0 25 2 5.52 3.39
    0 25 -2 5.17 3.62
    0 25 2 5.75 3.28
    0 25 -2 3.47 3.36
    0 25 2 5.74 3.35
    0 -25 -2 8.8 2.96
    0 25 -2 2.43 3.44
    0 25 3 0.35 3.42
    0 -25 3 1.86 2.67
    0 25 -3 6.73 3.61
    0 -25 -3 6.7 2.95
    0 25 3 5.89 3.43
    0 -25 3 3.88 2.73
    0 25 -3 -3.8 3.7
    0 25 -3 6.29 3.45
    0 25 3 1.01 3.2
    0 -25 -3 4.63 2.82
    0 25 3 0.67 3.25
    0 25 -3 1.75 3.43
    0 -25 4 -1.05 2.64
    0 25 -4 3.2 3.29
    0 -25 -4 0.28 2.79
    0 25 4 0.7 3.51
    0 -25 4 0.28 2.7
    0 25 4 -3.13 3.58
    0 25 4 6 3.39
    0 25 4 1.34 3.33
    0 25 -4 -0.71 3.55
    0 25 -4 -0.35 3.43
    0 -25 -4 -0.3 2.77
    0 -25 5 2.6 2.59
    0 25 5 2.78 3.48
    0 25 -5 -1.43 3.55
    0 -25 -5 4.52 2.78
    0 -25 5 5.82 2.65
    0 25 5 -0.35 3.55
    0 25 5 -1 3.11
    0 -25 -5 -0.6 3.07
    0 25 -5 -2.49 3.61
    0 25 -5 0.36 3.56
    0 25 5 -2 3.5
    0 -25 -6 3.13 2.97
    0 25 -6 -0.72 3.84
    0 25 6 0.7 3.31
    0 -25 6 0.28 2.79
    0 25 6 5.63 3.57
    0 25 -6 7.91 3.77
    0 -25 -6 0.92 2.93
    0 25 -6 2.16 3.64
    0 25 6 2 3.31
    0 25 6 3.66 3.44
    0 -25 -7 -0.85 2.89
    0 25 -7 8.31 3.75
    0 25 7 4.22 3.59
    0 25 7 8.66 3.72
    0 -25 7 -0.28 2.79
    0 25 7 1.06 3.57
    0 25 -7 2.91 3.66
    0 -25 -7 -0.93 3.11
    0 25 7 2.33 3.38
    0 25 7 3.98 3.56
    0 25 -7 -0.36 3.5
    0 25 -8 3.27 3.41
    0 25 8 4.25 3.65
    0 25 8 2.09 3.62
    0 -25 -8 1.72 2.8
    0 -25 -8 4.1 3.08
    0 25 8 4.29 3.37
    0 25 -8 6.62 3.58
    0 25 -8 2.57 3.74
    0 25 8 2.32 3.56
    0 25 8 1.08 3.57
    0 -25 8 4.17 2.75
    0 25 9 0.35 3.57
    0 25 -9 0.37 3.52
    0 25 9 4.28 3.64
    0 -25 -9 -1.25 3.18
    0 25 -9 3.37 3.75
    0 25 9 -4.28 3.56
    0 25 9 -0.99 3.52
    0 25 -9 0.37 3.58
    0 25 9 -0.36 3.84
    0 -25 9 -1.12 2.84
    0 -25 -9 1.69 2.73
    0 25 -10 7.38 3.79
    0 25 10 10.52 4.14
    0 25 -10 0.38 3.74
    0 25 -10 12.11 4.19
    0 25 10 3.67 3.85
    0 -25 10 8.66 2.98
    0 -25 -10 -0.29 2.77
    0 -25 11 3.08 2.83
    0 -26 0 2.54 2.86
    0 26 0 8.7 3.93
    0 26 0 -0.71 3.37
    0 26 0 9.19 3.86
    0 26 0 3.88 3.54
    0 26 1 4.7 3.47
    0 26 -1 5.43 3.41
    0 -26 1 1.12 2.59
    0 -26 -1 -0.85 2.96
    0 26 -1 0.36 3.33
    0 26 1 -2.13 3.49
    0 26 1 -1.4 3.8
    0 26 1 1.05 3.25
    0 26 -1 0.35 3.59
    0 26 -1 4.96 3.31
    0 -26 2 2.77 2.75
    0 26 2 -0.72 3.45
    0 -26 -2 2.86 2.82
    0 26 -2 6.91 3.56
    0 26 -2 2.14 3.32
    0 26 2 2.14 3.54
    0 26 -2 -2.86 3.53
    0 26 -2 1.79 3.48
    0 26 2 2.09 3.38
    0 -26 -2 8.17 3
    0 26 2 -3.13 3.58
    0 26 3 0.72 3.77
    0 -26 -3 1.73 2.75
    0 -26 3 0.27 2.67
    0 26 -3 1.83 3.79
    0 26 3 -0.72 3.6
    0 26 -3 4.63 3.45
    0 -26 -3 3.57 3.08
    0 26 3 3.12 3.34
    0 26 -3 -0.36 3.59
    0 26 3 3.83 3.48
    0 26 -3 -0.72 3.49
    0 26 4 0.36 3.42
    0 -26 -4 0.87 2.76
    0 26 -4 2.2 3.5
    0 -26 4 1.9 2.57
    0 26 -4 2.86 3.43
    0 26 4 0.36 3.39
    0 -26 4 -0.86 2.79
    0 26 4 5.51 3.46
    0 26 -4 3.63 3.77
    0 -26 -4 0.91 2.97
    0 26 -4 -2.18 3.4
    0 26 4 -0.69 3.4
    0 26 5 -5.74 3.84
    0 -26 -5 0.29 2.84
    0 26 -5 4.43 3.5
    0 26 5 7.94 3.76
    0 -26 5 1.43 2.67
    0 -26 -5 -0.62 3.06
    0 26 -5 1.1 3.64
    0 26 -5 2.57 3.58
    0 26 5 8.91 3.62
    0 26 5 -1.72 3.64
    0 26 6 0.72 3.5
    0 26 -6 -0.37 3.57
    0 -26 -6 2.92 2.92
    0 26 6 1.78 3.65
    0 -26 -6 2.15 3.2
    0 26 6 -3.41 3.68
    0 26 -6 -1.11 3.46
    0 26 6 -4.11 3.61
    0 26 -6 0.74 3.52
    0 -26 6 5.71 2.99
    0 26 6 3.27 3.71
    0 26 7 -2.4 3.67
    0 26 7 -2.73 3.53
    0 -26 7 -4.56 2.93
    0 26 8 1.36 3.53
    0 26 8 6.14 3.72
    -1 0 0 4.99 0.89
    1 0 0 2.91 0.78
    -1 0 0 1.84 0.72
    1 0 0 0.48 0.8
    -1 0 0 -0.27 0.88
    1 0 0 0.57 0.57
    -1 0 0 0.68 0.47
    -1 0 0 6.36 0.89
    1 0 0 4.64 0.92
    -1 0 0 -0.73 0.83
    1 0 0 -0.07 0.79
    1 0 0 1.92 0.85
    -1 0 0 0.45 0.92
    -1 0 1 3941.57 109.36
    -1 0 1 3971.4 109.32
    1 0 1 3974.42 109.34
    1 0 1 3762.16 109.18
    -1 0 -1 4035.85 109.32
    1 0 -1 4084.14 109.35
    -1 0 -1 3728.06 109.18
    1 0 -1 4064.56 109.35
    -1 0 -1 3719.57 109.31
    1 0 1 3797.26 109.17
    -1 0 -1 3726.88 109.16
    1 0 1 3890.4 109.3
    -1 0 1 3846 109.39
    -1 0 -1 3735.48 109.16
    1 0 1 3767.76 109.17
    1 0 1 4004.81 109.41
    1 0 -1 3877.74 109.33
    -1 0 1 3876.87 109.31
    -1 0 1 3957.41 109.25
    1 0 -1 4000.84 109.25
    -1 0 -1 3913.43 109.43
    -1 0 -1 3767.65 109.38
    -1 0 1 3778.18 109.08
    1 0 -1 4130.39 109.42
    1 0 -1 3753.46 109.08
    1 0 -1 4013.76 109.35
    -1 0 1 3870.72 109.36
    1 0 1 4076.24 109.4
    -1 0 -2 1377.13 40.22
    1 0 -2 1458 40.17
    1 0 2 1422.32 40.2
    1 0 2 1388.28 40.05
    -1 0 2 1421.9 40.2
    -1 0 -2 1370.12 39.88
    -1 0 2 1433.11 40.13
    1 0 2 1343.47 39.87
    1 0 2 1372.88 40.05
    -1 0 -2 1427.59 40.05
    -1 0 2 1323.19 40.16
    -1 0 -2 1430.45 40.05
    -1 0 -2 1331.29 40.04
    1 0 2 1373.74 40.05
    1 0 -2 1431.5 40.17
    1 0 -2 1427.41 40.1
    1 0 2 1388.03 40.17
    1 0 2 1397.21 40.21
    1 0 -2 1422.57 40.11
    -1 0 2 1385.22 40.07
    -1 0 2 1417.39 40.13
    -1 0 -2 1405.86 40.23
    1 0 2 1397.95 40.15
    -1 0 2 1450.57 40.18
    1 0 -2 1397.73 40.11
    -1 0 -2 1433.13 40.15
    1 0 -2 1370.65 39.96
    -1 0 -2 1396.4 39.87
    -1 0 2 1402.23 39.98
    -1 0 2 1391.15 40.13
    1 0 -2 1361.96 40.19
    -1 0 -2 1329.09 40.16
    1 0 2 1313.69 39.86
    1 0 3 209.07 6.63
    1 0 -3 213.53 6.61
    -1 0 3 221.79 6.58
    1 0 -3 208.58 6.27
    -1 0 3 210.31 6.7
    1 0 3 215.05 6.57
    -1 0 -3 208.79 6.71
    -1 0 3 199.72 6.25
    -1 0 3 212.41 6.62
    1 0 -3 207.85 6.27
    1 0 3 210.62 6.56
    -1 0 -3 206.34 6.53
    1 0 3 207.7 6.41
    -1 0 -3 213.85 6.4
    1 0 -3 210.86 6.56
    -1 0 3 197.9 6.25
    -1 0 -3 197.02 6.51
    -1 0 -3 221.43 6.73
    1 0 3 216.42 6.67
    -1 0 -3 212.35 6.55
    1 0 -3 217.61 6.5
    1 0 -3 202.26 6.58
    -1 0 3 200.44 6.62
    1 0 3 215.58 6.6
    -1 0 3 213.42 6.46
    -1 0 -3 204.64 6.35
    -1 0 3 211.31 6.52
    -1 0 3 216.91 6.6
    -1 0 3 217.64 6.49
    1 0 -3 212.64 6.46
    1 0 -3 208.88 6.63
    -1 0 -3 214.65 6.61
    1 0 3 206.31 6.36
    1 0 3 215.78 6.57
    -1 0 3 206.1 6.42
    1 0 -4 1313.72 38.1
    -1 0 4 1317.06 38.36
    -1 0 4 1287.9 38.1
    -1 0 4 1342.26 38.43
    1 0 -4 1399.64 38.41
    1 0 4 1320.27 38.39
    -1 0 -4 1335.33 38.51
    1 0 4 1326.55 38.43
    1 0 -4 1382.14 38.44
    -1 0 -4 1300.01 38.34
    1 0 4 1277.99 38.08
    -1 0 4 1317.3 38.33
    -1 0 -4 1311.74 38.1
    1 0 4 1353.4 38.4
    -1 0 4 1285.81 38.1
    1 0 -4 1375.62 38.31
    1 0 -4 1308.88 38.11
    -1 0 -4 1311.03 38.34
    1 0 4 1251.18 37.92
    -1 0 -4 1317.53 37.95
    -1 0 -4 1355.73 38.5
    -1 0 -4 1325.68 38.32
    -1 0 -4 1332.01 38.37
    -1 0 4 1359.68 38.47
    1 0 -4 1314.82 38.24
    -1 0 4 1299.42 38.2
    1 0 4 1349.08 38.37
    1 0 4 1299.73 38.41
    -1 0 4 1354.17 38.33
    1 0 -4 1281.6 38.41
    1 0 -4 1305.17 38.2
    1 0 -4 1390.83 38.31
    -1 0 -4 1331.18 38.19
    -1 0 -4 1300.44 38.33
    1 0 4 1336.27 38.2
    -1 0 4 1353.12 38.37
    1 0 4 1343.98 38.3
    -1 0 4 1358.89 38.17
    1 0 -5 22.56 1.62
    1 0 -5 22.88 1.34
    -1 0 5 23.73 1.51
    -1 0 5 19.21 1.72
    1 0 -5 23.9 1.72
    -1 0 -5 21.78 1.89
    -1 0 5 20.84 1.28
    1 0 5 19.57 1.57
    -1 0 5 23.75 1.31
    1 0 5 19.75 1.61
    1 0 -5 21.79 1.44
    -1 0 5 20.64 1.53
    -1 0 -5 21.94 1.57
    -1 0 -5 20.45 1.15
    1 0 5 21.18 1.59
    1 0 -5 22.32 1.31
    -1 0 -5 21.73 1.57
    1 0 5 20.08 1.19
    -1 0 -5 27.9 2.03
    -1 0 5 22.9 1.33
    -1 0 -5 21.09 1.08
    -1 0 5 21.52 1.79
    -1 0 -5 21.93 1.45
    1 0 -5 21.17 1.4
    1 0 5 20.72 1.1
    1 0 5 21.38 1.61
    -1 0 -5 20.63 1.48
    1 0 5 21.3 1.6
    -1 0 -5 22.39 1.43
    1 0 5 19.41 1.5
    1 0 -5 20.48 1.63
    -1 0 -5 22.63 1.63
    -1 0 5 22.78 1.62
    -1 0 5 21.86 1.58
    1 0 5 18.66 1.5
    1 0 -5 25.52 1.61
    1 0 5 21.82 1.47
    -1 0 5 21.61 1.22
    1 0 -5 22.63 1.27
    1 0 -6 1118.42 31.87
    1 0 6 1087.82 32.16
    -1 0 6 1101.57 32.13
    1 0 6 1122.1 32.21
    -1 0 6 1077.14 32.07
    1 0 -6 1117.79 32.05
    -1 0 6 1042.09 31.89
    1 0 -6 1122.59 32.24
    -1 0 -6 1126.76 32.33
    1 0 6 1065.27 31.6
    -1 0 6 1073.76 31.93
    -1 0 6 1067.12 31.9
    -1 0 -6 1113.24 32.1
    -1 0 -6 1106.08 32.09
    -1 0 -6 1087.53 31.62
    1 0 6 1123.55 32.22
    1 0 -6 1129.97 31.91
    1 0 -6 1119.77 31.87
    1 0 -6 1136.28 31.94
    -1 0 6 1060.38 32.19
    1 0 6 1098.87 32.11
    -1 0 -6 1116.39 31.98
    1 0 6 1077.89 31.67
    -1 0 -6 1087.29 31.67
    -1 0 -6 1100.71 32.03
    1 0 6 1107.75 32.07
    -1 0 6 1094.49 31.86
    1 0 6 1102.18 32.12
    -1 0 -6 1095.62 32.25
    1 0 6 1108.29 32.01
    1 0 -6 1151.46 32.09
    -1 0 6 1063.57 32.03
    -1 0 -6 1062.15 31.96
    -1 0 6 1096.78 31.75
    1 0 6 1082.85 31.91
    1 0 -6 1100.38 31.8
    -1 0 6 1080.44 32.14
    -1 0 -6 1029.64 31.95
    1 0 -6 1074.97 32.12
    1 0 -7 909.1 25.79
    -1 0 7 860.36 25.97
    1 0 7 864.19 26.06
    1 0 7 893.88 26.17
    -1 0 7 926.2 25.88
    1 0 -7 919.48 26.18
    -1 0 -7 909.37 26.28
    1 0 7 875.65 25.24
    1 0 7 860.95 25.2
    -1 0 7 855.99 25.99
    1 0 -7 924.54 25.94
    -1 0 7 918.89 25.87
    1 0 7 894.69 26.18
    1 0 -7 877.74 25.77
    1 0 7 871.25 25.42
    -1 0 -7 903.09 26.02
    -1 0 -7 909.87 26.03
    1 0 -7 913.87 25.76
    -1 0 7 857.07 25.77
    -1 0 -7 878.9 25.43
    1 0 7 848.24 25.58
    1 0 7 920.45 26.05
    1 0 7 909.27 26.03
    1 0 7 926.27 26
    -1 0 7 884.93 25.73
    -1 0 7 856.21 25.76
    -1 0 -7 890.73 25.91
    -1 0 -7 893.44 25.86
    -1 0 7 887.2 26.14
    1 0 -7 871.75 26.01
    1 0 -7 904.7 25.83
    -1 0 -7 880.17 25.58
    -1 0 -7 937.27 25.88
    -1 0 7 863.42 26.07
    -1 0 7 865.39 25.94
    1 0 -7 891.9 25.99
    1 0 -7 893.41 26.07
    -1 0 -7 907.43 25.91
    1 0 7 888.97 25.77
    1 0 -7 888.79 25.66
    -1 0 7 885.67 25.6
    1 0 7 901.68 25.98
    1 0 8 57.03 1.91
    1 0 -8 55.56 2.47
    1 0 -8 53.57 2.61
    -1 0 8 53.7 2.61
    1 0 8 53.95 1.82
    -1 0 8 55.82 2.71
    1 0 8 63.75 2.97
    -1 0 8 54.73 2.75
    1 0 -8 54.77 2.88
    -1 0 -8 0.6 3.06
    -1 0 -8 53.57 2.69
    -1 0 -8 57.84 2.06
    -1 0 -8 49.99 2.66
    1 0 8 61.2 2.97
    1 0 -8 48.93 2.36
    -1 0 8 55.87 2.48
    -1 0 8 51.68 2.57
    1 0 8 58.24 2.06
    -1 0 8 54.42 2.27
    1 0 -8 57.11 2.53
    1 0 -8 60.05 2.56
    1 0 8 58.79 2.77
    1 0 8 60.02 2.71
    1 0 8 63.46 2.79
    -1 0 8 59.4 2.47
    -1 0 -8 64.14 3
    -1 0 -8 59.49 2.56
    -1 0 8 55.41 2.4
    1 0 -8 54.03 2.3
    1 0 8 54.89 2.38
    -1 0 -8 55.39 2.56
    -1 0 -8 54.03 2.34
    -1 0 8 55.23 2.97
    1 0 -8 52.48 2.77
    -1 0 8 53.68 2.19
    1 0 8 56.56 2.77
    1 0 -8 55.2 2.33
    1 0 8 55.82 2.49
    1 0 -8 56.98 2.76
    -1 0 -8 58.26 2.92
    1 0 -8 52.5 2.72
    -1 0 -8 58.7 2.69
    -1 0 8 50.11 2.79
    -1 0 -8 58.11 2.54
    -1 0 8 53.45 2.62
    1 0 9 118.83 3.66
    -1 0 -9 0.89 4.98
    -1 0 9 121.53 4.57
    1 0 9 115.54 3.75
    1 0 -9 135.17 4.48
    1 0 -9 132.3 4.51
    -1 0 9 121.18 4.55
    1 0 -9 118.82 4.78
    1 0 9 124.11 4.87
    -1 0 9 118.62 4.62
    -1 0 -9 122.33 4.64
    -1 0 -9 115.95 3.81
    -1 0 9 124.5 4.56
    -1 0 -9 119.35 4.62
    1 0 -9 128.32 4.44
    -1 0 9 125.88 4.31
    -1 0 9 128.96 4.13
    1 0 9 131.12 4.92
    1 0 9 106.36 3.95
    -1 0 -9 121.77 4.19
    1 0 -9 119.76 4.16
    -1 0 9 120.28 4.3
    1 0 9 118.18 4.58
    1 0 9 93.03 5.2
    1 0 -9 122.24 4.67
    1 0 9 114.74 4.34
    1 0 -9 125.03 4.4
    -1 0 9 124.03 4.83
    -1 0 -9 122.67 4.39
    -1 0 -9 126.34 4.44
    -1 0 -9 118.64 4.86
    1 0 -9 117.73 4.14
    1 0 9 120.15 4.81
    -1 0 9 121.76 4.52
    -1 0 9 118.55 4.77
    1 0 -9 118.96 4.67
    -1 0 9 118.26 4.03
    1 0 -9 133.98 4.79
    -1 0 -9 117.36 4.4
    -1 0 -9 119.22 4.53
    1 0 9 94.16 4.65
    -1 0 -9 117.45 4.74
    -1 0 10 1263.75 36.49
    1 0 10 1222.39 35.62
    1 0 10 1207.34 35.54
    1 0 -10 1258.1 36.31
    -1 0 10 1259.04 36.48
    1 0 -10 1274.38 36.32
    1 0 -10 1276.8 36.82
    1 0 10 1282.69 36.82
    1 0 10 1310.22 36.86
    -1 0 10 1244.25 36.14
    -1 0 -10 1238.83 35.68
    1 0 -10 1257.1 36.31
    -1 0 10 1271.15 35.97
    1 0 10 1242.41 35.67
    -1 0 10 1288.41 36.5
    -1 0 -10 1250.52 36.32
    -1 0 -10 1260.79 36.1
    -1 0 10 1204.52 36.71
    1 0 10 1295.07 36.5
    -1 0 -10 1245.79 36.28
    1 0 -10 1252.76 36.04
    -1 0 -10 1264.44 36.76
    -1 0 10 1276.78 36.26
    1 0 10 1242.11 36.53
    1 0 10 1205.42 36.14
    1 0 -10 1259.6 36.31
    -1 0 -10 1317.3 36.74
    -1 0 -10 1272.31 36.25
    -1 0 -10 1301.24 36.46
    -1 0 10 1283.16 36.44
    1 0 -10 1251.01 36.02
    -1 0 10 1253.71 35.93
    1 0 10 1286.75 36.63
    1 0 10 1199.83 36.11
    1 0 -10 1229.72 36.61
    -1 0 10 1276.79 36.77
    1 0 -11 98.93 3.88
    -1 0 -11 0.67 4.68
    1 0 -11 0.5 4.25
    1 0 11 96.42 4.35
    -1 0 11 94.2 4.08
    1 0 -11 105.7 3.88
    -1 0 11 91.61 3.97
    1 0 11 94.75 3.18
    -1 0 11 89.9 3.95
    -1 0 11 97.68 3.4
    1 0 -11 92.09 3.8
    -1 0 11 93.49 3.6
    1 0 11 92.58 4.26
    1 0 11 96.77 3.98
    -1 0 11 92.07 4.37
    -1 0 -11 84.29 3.55
    -1 0 -11 97.03 4.37
    -1 0 11 99.4 3.76
    -1 0 -11 94.67 3.75
    1 0 11 102.27 4.04
    1 0 -11 91.15 3.79
    1 0 -11 92.21 3.51
    -1 0 -11 91.64 3.74
    1 0 11 94.81 4.32
    1 0 -11 96.8 4.17
    1 0 -11 96.31 3.51
    -1 0 -11 94.29 3.74
    -1 0 11 93.13 3.36
    1 0 11 114.72 4.05
    -1 0 -11 84.03 4.1
    -1 0 11 94.53 4.38
    -1 0 11 94.95 3.89
    1 0 -12 19.21 2.23
    -1 0 -12 21.01 2.46
    -1 0 12 15.47 1.93
    1 0 -12 18.64 1.79
    -1 0 12 20.95 2.06
    -1 0 12 18.15 1.62
    -1 0 12 17.81 1.95
    1 0 12 24.2 2.4
    1 0 12 23.68 2.37
    1 0 12 20.31 1.94
    1 0 12 21.13 1.78
    1 0 -12 18.92 1.82
    -1 0 12 18.93 2.23
    -1 0 -12 21.42 2.28
    -1 0 -12 22.34 2.15
    -1 0 -12 23.99 1.72
    1 0 -12 20.15 1.51
    1 0 12 19.35 2.15
    1 0 -12 18.94 2.14
    -1 0 12 24.49 2.42
    1 0 12 20.25 1.61
    1 0 -13 7.17 1.89
    -1 0 -13 8.64 2.05
    -1 0 13 8.4 1.67
    -1 0 13 8.29 1.74
    -1 0 13 7.79 1.7
    -1 0 13 5.03 1.24
    1 0 13 7.7 1.89
    1 0 13 7.37 2.01
    1 0 13 4.36 1.52
    1 0 -13 7.55 1.45
    -1 0 -13 7.18 1.83
    -1 0 13 9.05 1.95
    1 0 13 6.37 1.55
    1 0 -13 10.1 1.79
    -1 0 -13 8.48 1.36
    1 0 13 9.49 1.89
    -1 0 13 7.1 2.06
    -1 0 -13 6.7 1.8
    1 0 -14 12.29 2.18
    -1 0 -14 12.97 2.4
    -1 0 14 12.77 1.86
    1 0 14 12.94 2.22
    -1 0 14 12.93 2.03
    -1 0 14 12.13 1.98
    1 0 14 14 2.21
    1 0 14 10.22 1.62
    1 0 -14 14.18 1.71
    1 0 14 9.11 1.73
    -1 0 -14 10.62 2.04
    -1 0 14 8.67 2.18
    -1 0 14 11.89 2.13
    1 0 14 12.34 2.08
    -1 0 -14 11.15 1.5
    1 0 -14 11.97 2.05
    -1 0 -14 10.84 2
    1 0 -15 1.39 1.96
    -1 0 15 0.12 1.71
    -1 0 -15 0.91 2.27
    1 0 15 1.54 1.94
    -1 0 15 0.58 1.69
    -1 0 15 -1.17 1.73
    1 0 15 -0.17 1.91
    1 0 15 -0.44 1.67
    1 0 15 -1.17 1.53
    -1 0 15 2.51 2.07
    -1 0 -15 0.79 1.9
    1 0 15 0.16 2
    -1 0 -15 0.3 1.76
    1 0 -15 0.3 1.69
    -1 0 15 -1.68 2.12
    -1 0 -16 -1.55 2.45
    1 0 -16 -0.56 2.01
    -1 0 16 2.33 2.07
    -1 0 16 -1.25 1.79
    1 0 16 -0.18 2.1
    -1 0 16 0.16 1.71
    1 0 16 0.55 2.13
    1 0 16 0.41 1.61
    -1 0 -16 0.84 2.01
    -1 0 16 -1.82 2.38
    1 0 16 2.35 2.22
    -1 0 -16 0.64 1.85
    -1 0 16 -0.72 2.44
    1 0 -16 -0.16 1.85
    1 0 -17 37.17 3.44
    1 0 17 43.91 3.62
    -1 0 -17 35.4 3.43
    -1 0 17 36.02 3.06
    1 0 17 39.14 3.42
    -1 0 17 31.62 3.02
    1 0 17 39.95 2.87
    -1 0 17 45.46 3.58
    -1 0 -17 35.25 3.21
    -1 0 17 38.33 3.52
    1 0 17 30.22 3.16
    1 0 -17 35.94 3.23
    -1 0 -17 35.55 3.17
    1 0 18 124.73 6.18
    -1 0 18 123.7 5.85
    -1 0 -18 129.49 6.38
    1 0 -18 122.27 6.16
    1 0 18 125.62 6.15
    -1 0 18 129.08 5.81
    -1 0 18 121.25 5.95
    -1 0 -18 125.95 5.87
    -1 0 18 114.6 6.06
    -1 0 -18 120.75 5.88
    1 0 18 119.65 6.04
    1 0 -18 117.48 5.81
    -1 0 -19 -0.23 2.64
    1 0 -19 2.26 2.34
    -1 0 19 -0.19 2.04
    1 0 19 -3.27 2.5
    1 0 19 -0.65 2.49
    -1 0 19 0.94 2.01
    -1 0 19 9.5 3.85
    -1 0 -19 0.39 2.05
    1 0 -19 3.39 2.12
    -1 0 19 0.87 2.92
    1 0 19 -3.25 3.04
    -1 0 -19 -1.15 2.29
    -1 0 -20 40.06 3.86
    1 0 -20 33.18 3.51
    -1 0 20 35.94 3.36
    -1 0 20 29.12 3.16
    1 0 20 30.14 3.5
    1 0 20 39.32 3.73
    -1 0 -20 36.56 3.38
    -1 0 20 30.9 3.81
    1 0 20 36.94 3.74
    -1 0 20 24.68 3.52
    -1 0 -21 18.92 3.37
    1 0 -21 20.15 3.2
    -1 0 21 23.81 2.95
    -1 0 21 21.04 2.86
    1 0 21 24.18 3.44
    1 0 21 18.61 3.13
    -1 0 -21 18.32 2.8
    -1 0 21 19.65 3.31
    1 0 21 26.63 3.3
    -1 0 21 13.68 3.13
    -1 0 22 16.61 2.8
    1 0 -22 10.33 2.91
    -1 0 -22 10.83 3.1
    1 0 22 13.42 2.86
    1 0 22 12.67 2.98
    -1 0 22 13.05 2.78
    -1 0 -22 11.87 2.61
    -1 0 22 12.99 3.19
    -1 0 22 12.84 3.14
    1 0 22 6.64 2.78
    -1 0 23 11.29 2.81
    -1 0 -23 14.47 3.16
    1 0 -23 15.52 3.22
    1 0 23 6.57 2.93
    -1 0 23 15.63 2.81
    1 0 23 9.21 2.91
    -1 0 23 14.64 3.56
    1 0 23 10.19 3.01
    -1 0 23 8.43 3.07
    -1 0 24 -0.24 2.41
    -1 0 -24 -1.18 2.92
    1 0 -24 5.5 2.85
    1 0 24 -1.92 2.78
    -1 0 24 1.44 2.45
    1 0 24 -3.02 2.9
    -1 0 24 1.65 3.22
    -1 0 24 4.66 2.98
    1 0 24 1.81 2.61
    1 0 25 0.28 2.81
    1 0 25 0.57 2.92
    -1 0 -25 0.31 2.91
    1 0 -25 2.11 2.99
    -1 0 25 -3.7 3.27
    1 0 25 1.62 3.04
    1 0 26 5.85 2.9
    1 0 26 8.77 3.08
    -1 0 -26 -0.32 2.94
    1 0 -26 3.14 2.89
    -1 0 26 2.36 3.11
    1 0 26 5.58 3.04
    1 0 27 3.32 2.98
    -1 0 -27 11.59 3.45
    1 0 -27 6.49 3.18
    1 0 27 5.43 3.08
    -1 0 27 4.26 3.17
    1 0 27 7.19 3.13
    1 0 28 -2.15 3.06
    -1 0 -28 6.82 3.2
    1 0 28 0.31 2.82
    1 0 -28 -3.35 2.89
    1 0 28 -1.48 3.11
    -1 0 28 2.19 3.21
    1 0 29 -2.42 3.11
    1 -1 29 1.81 2.88
    1 -1 28 -0.62 2.85
    1 -1 28 -1.23 2.83
    -1 -1 -28 7.19 3.44
    1 1 -28 4.31 3.06
    1 -1 28 -0.29 2.94
    -1 1 28 3.77 3.46
    1 -1 27 6.6 2.94
    1 -1 27 0.6 2.78
    -1 -1 -27 0.66 2.87
    1 1 -27 3.21 3.13
    1 -1 27 0.29 2.82
    -1 1 27 6.42 3.1
    1 -1 26 3.49 2.92
    1 1 -26 -2.79 2.95
    1 -1 26 0.29 2.78
    -1 -1 -26 1.93 2.97
    1 -1 26 3.61 2.97
    -1 1 26 0.59 3.06
    1 -1 25 3.11 2.74
    1 1 -25 2.39 2.96
    -1 -1 -25 3.09 2.96
    1 -1 25 7.08 2.95
    1 -1 25 1.61 2.99
    -1 1 25 2.01 3.39
    -1 -1 -24 -5.05 2.99
    1 1 -24 1.72 2.77
    1 -1 24 -3.54 2.81
    1 -1 24 6.54 2.84
    -1 1 24 4.52 3.16
    1 -1 24 3.86 2.91
    -1 1 24 -0.83 3
    1 1 -23 1.1 2.68
    -1 -1 -23 0.85 2.59
    1 -1 23 1.05 2.56
    -1 1 23 3.23 2.56
    1 -1 23 2.88 2.65
    -1 1 23 3.23 2.42
    -1 1 23 5.78 3.25
    -1 -1 -23 4.47 2.53
    1 -1 23 2.47 2.68
    -1 1 23 4.23 2.93
    -1 -1 -22 2.17 2.8
    1 1 -22 1.31 2.57
    1 -1 22 3.02 2.43
    -1 1 22 1.1 2.34
    -1 1 22 5.5 2.34
    1 -1 22 3.28 2.47
    -1 -1 -22 2.49 2.27
    -1 1 22 1.78 2.79
    -1 1 22 1.77 2.8
    1 -1 22 2.36 2.6
    -1 -1 -21 5.43 2.77
    1 1 -21 2.98 2.55
    -1 1 21 5.49 2.32
    1 -1 21 1.44 2.53
    -1 1 21 1.48 2.15
    1 -1 21 0.48 2.39
    -1 1 21 2.36 2.6
    -1 -1 -21 5.86 2.43
    -1 1 21 0.97 2.67
    1 -1 21 0.9 2.52
    -1 -1 -20 30.35 3.71
    1 1 -20 44.31 3.87
    1 -1 20 38.25 3.76
    -1 1 20 37.61 3.43
    -1 1 20 44.67 3.55
    1 -1 20 45.3 3.96
    -1 1 20 47.31 4.01
    -1 -1 -20 41.48 3.59
    -1 1 20 43.47 4.07
    1 1 -20 35.04 3.49
    1 -1 20 41.01 3.8
    -1 1 19 102.59 5.51
    -1 -1 -19 118.3 6.15
    1 -1 19 106.82 5.79
    1 1 -19 102.52 5.85
    -1 1 19 110.08 5.62
    1 -1 19 111.36 5.93
    -1 -1 -19 116.68 5.69
    -1 1 19 118.72 6.23
    1 -1 19 103.55 5.78
    -1 1 19 111.73 6.09
    1 1 -19 115.58 5.79
    1 1 -18 2.31 2.2
    -1 -1 -18 2.43 2.66
    1 -1 18 5.99 2.45
    1 -1 18 1.45 2.34
    -1 1 18 6.27 2.22
    -1 1 18 0.36 2.07
    -1 -1 -18 5.87 2.22
    1 -1 18 7.76 2.04
    -1 1 18 4.68 2.65
    -1 1 18 5.55 2.63
    1 1 -18 4.31 2.35
    1 -1 18 3.42 2.51
    -1 -1 -17 77.52 4.76
    -1 1 17 76.02 4.32
    1 1 -17 75.61 4.62
    1 -1 17 75.5 4.62
    -1 1 17 81.49 4.43
    1 -1 17 75.86 4.6
    -1 -1 -17 78.82 4.55
    1 -1 17 80.83 4.12
    -1 1 17 78.76 4.6
    1 -1 17 83.17 4.59
    1 1 -17 76.62 4.51
    -1 -1 -17 81.83 4.37
    -1 1 17 82.81 4.81
    1 1 -16 43.44 3.45
    -1 1 16 47.46 3.12
    -1 -1 -16 45.7 3.72
    1 -1 16 49.48 3.54
    -1 1 16 47.09 3.22
    -1 1 16 40.35 3.1
    1 -1 16 44.58 3.53
    1 -1 16 37.94 2.91
    -1 1 16 40.29 3.56
    -1 -1 -16 44.58 3.34
    1 1 -16 44.98 3.4
    -1 -1 -16 43.64 3.19
    -1 1 16 53.44 3.75
    1 -1 16 43.46 3.49
    -1 -1 -15 26.1 2.9
    1 1 -15 32.9 2.97
    -1 1 15 27.48 2.54
    1 -1 15 27.15 2.78
    -1 1 15 25.85 2.67
    1 -1 15 28.7 2.89
    -1 1 15 28.03 2.65
    1 1 -15 25.67 2.38
    1 -1 15 29.56 2.46
    1 -1 15 29.65 2.55
    -1 1 15 30.66 2.93
    -1 -1 -15 26.65 2.64
    -1 1 15 26.14 2.8
    1 -1 15 28.15 2.8
    -1 -1 -15 28.79 2.63
    1 1 -15 29.6 2.7
    1 1 -14 47.95 3.33
    -1 -1 -14 48.49 3.51
    1 -1 14 48.02 3.33
    -1 1 14 46.71 2.94
    -1 1 14 51.07 3.11
    1 -1 14 47.73 3.29
    -1 1 14 51.76 3.17
    1 -1 14 47.88 2.82
    -1 -1 -14 51.8 3.29
    1 -1 14 47 3
    -1 1 14 46.79 3.34
    1 1 -14 45.61 2.98
    1 1 -14 46.98 3.2
    -1 -1 -14 47.98 2.72
    -1 1 14 50.77 3.49
    -1 -1 -14 44.24 3.05
    1 -1 14 43.91 3.16
    -1 -1 -13 23.57 2.59
    1 1 -13 23.28 2.43
    -1 1 13 24.3 2.22
    -1 1 13 27.61 2.3
    1 -1 13 26.68 2.56
    -1 1 13 24.3 1.95
    1 -1 13 23.35 2.5
    -1 1 13 27.31 2.28
    1 -1 13 23.29 2.19
    -1 1 13 26.68 2.56
    1 1 -13 23.48 2.18
    -1 -1 -13 26.77 2.47
    1 -1 13 23.88 2
    1 1 -13 24.89 2.4
    -1 -1 -13 26.35 1.93
    -1 -1 -13 24.89 2.18
    1 -1 13 28.41 2.5
    -1 1 13 24.87 2.5
    1 1 -12 33.43 2.65
    1 1 -12 36.56 2.26
    1 -1 12 40.9 2.87
    -1 -1 -12 40.06 2.93
    -1 1 12 38.99 2.54
    -1 1 12 36.79 2.54
    1 -1 12 40.33 2.85
    -1 1 12 35.1 2.15
    -1 1 12 36.15 2.51
    1 1 -12 40.59 2.14
    -1 -1 -12 38.36 2.74
    1 -1 12 38.01 2.48
    1 1 -12 40.28 2.45
    1 -1 12 36.96 2.25
    -1 1 12 39.84 2.88
    1 -1 12 33.63 2.6
    -1 1 12 40.92 2.36
    -1 1 12 40.5 2.92
    -1 -1 -12 39.33 2.35
    -1 -1 -12 33.66 2.55
    1 1 -12 34.67 2.65
    1 -1 11 79.31 3.91
    -1 -1 -11 0.53 4.19
    -1 1 11 78.38 3.61
    1 1 -11 80.87 3.43
    1 1 -11 88.33 3.98
    -1 1 11 83.88 3.78
    1 -1 11 85 3.99
    -1 1 11 81.95 3.15
    -1 -1 -11 84.98 2.94
    -1 1 11 83.71 3.43
    -1 1 11 82.41 3.66
    -1 -1 -11 78.76 3.34
    -1 -1 -11 79.64 3.36
    1 -1 11 83.52 3.73
    1 1 -11 77.3 3.55
    1 1 -11 81.2 3.28
    1 -1 11 95.86 3.92
    -1 -1 -11 83.39 3.34
    -1 -1 -11 85.51 4.06
    -1 1 11 73.37 3.98
    -1 1 11 78.99 3.49
    1 -1 11 78.87 3.92
    1 1 -11 79.12 3.01
    1 1 -11 81.93 3.9
    1 -1 11 80.28 3.96
    -1 1 11 79.93 4.02
    -1 -1 -11 80.39 3.47
    -1 -1 -11 73.67 3.67
    -1 1 11 77.24 3.1
    -1 1 10 348.99 11.2
    1 -1 10 340.01 10.27
    1 -1 10 339.58 10.21
    1 1 -10 357.93 11.05
    1 1 -10 384.41 11.59
    1 1 -10 355.85 11.09
    -1 1 10 361.01 11.28
    1 -1 10 368.76 11.57
    -1 -1 -10 350.25 10.55
    1 -1 10 374.66 11.6
    1 -1 10 343.21 10.27
    1 1 -10 351.02 11.09
    -1 1 10 343.3 10.97
    -1 1 10 373.47 10.81
    -1 1 10 338.75 11.2
    1 -1 10 343.7 10.88
    1 1 -10 376.51 10.94
    -1 -1 -10 350.26 11.01
    1 -1 10 362.72 11.22
    -1 -1 -10 366.52 11.58
    -1 -1 -10 357.3 10.9
    -1 1 10 346.66 11.49
    1 -1 10 350.31 11.3
    1 1 -10 388.54 11.27
    -1 1 10 361.36 11.05
    -1 -1 -10 355.52 10.96
    1 -1 10 348.89 10.82
    1 -1 10 350.91 11.34
    -1 -1 -10 355.54 11.14
    1 1 -10 358.43 10.66
    -1 -1 -10 356.89 11.21
    -1 1 10 371.05 11.6
    -1 1 10 374.89 11.12
    -1 -1 -10 369.1 11.34
    -1 1 10 337.42 10.76
    1 1 -10 365.28 11.53
    -1 1 9 262.38 8.83
    -1 -1 -9 3.08 9.2
    1 -1 9 257.5 7.8
    -1 1 9 259.11 8.69
    1 -1 9 275.15 9.04
    1 1 -9 266.66 8.62
    1 1 -9 273.07 8.63
    -1 1 9 265.5 8.76
    1 1 -9 259.99 8.94
    1 -1 9 293.3 8.01
    1 -1 9 274.6 9.05
    1 1 -9 268.57 8.61
    -1 1 9 280.4 8.4
    -1 1 9 273.59 8.6
    -1 -1 -9 270.6 8.18
    1 1 -9 263.3 8.33
    1 -1 9 310.54 8.16
    -1 1 9 257.19 8.69
    -1 -1 -9 274.34 8.61
    -1 1 9 267 8.58
    -1 1 9 277.64 9.06
    1 -1 9 260.17 8.83
    -1 -1 -9 48.48 9.11
    1 -1 9 275.23 8.65
    1 1 -9 266.82 8.44
    1 1 -9 277.16 8.88
    1 -1 9 399.59 9.84
    -1 -1 -9 260.03 8.51
    -1 -1 -9 265.61 8.46
    1 1 -9 259.99 8.7
    1 -1 9 300.94 9.1
    1 -1 9 273.95 8.94
    -1 -1 -9 284.91 8.71
    -1 1 9 272.8 8.36
    -1 1 9 270.48 9.01
    1 1 -9 266.98 8.22
    -1 -1 -9 284.69 8.78
    1 1 -9 302.45 8.97
    1 1 -9 272.98 9
    -1 -1 -9 261.15 8.8
    -1 1 9 255.27 8.62
    -1 -1 -8 2.37 4.49
    1 1 -8 107.58 3.97
    -1 1 8 103.61 4.21
    -1 1 8 104.89 4.02
    -1 1 8 105.31 4.08
    1 1 -8 109.44 4.05
    1 1 -8 106.36 4.29
    1 -1 8 114.52 4.4
    -1 1 8 108.28 3.81
    -1 -1 -8 111.68 3.62
    1 1 -8 110.47 3.78
    1 1 -8 109.92 3.98
    -1 -1 -8 100.04 4.1
    -1 -1 -8 109.42 4.18
    1 -1 8 120.21 4.43
    -1 1 8 107.01 3.99
    1 -1 8 108.42 3.36
    -1 1 8 110.51 4.04
    -1 -1 -8 112.54 3.84
    1 -1 8 108.67 4.13
    -1 -1 -8 107.51 3.88
    1 1 -8 104.52 4.11
    -1 1 8 109.36 3.98
    1 -1 8 114.29 4.25
    -1 -1 -8 19.09 4.44
    1 -1 8 103.03 3.73
    -1 1 8 113.24 4.45
    -1 -1 -8 104.53 3.95
    1 1 -8 111.16 4.24
    1 -1 8 106.57 4.15
    1 1 -8 112.54 4.19
    1 1 -8 106.06 4.31
    -1 -1 -8 112.69 4.12
    -1 1 8 111.71 4.01
    -1 -1 -8 116.13 4.1
    -1 1 8 111.79 4.38
    -1 1 8 104.86 3.76
    1 1 -8 111.36 3.64
    -1 -1 -8 107.91 4.16
    1 -1 8 105.98 3.83
    1 -1 7 509.02 15.15
    -1 1 7 515.9 15.1
    1 1 -7 517.94 15.13
    1 1 -7 530.86 14.85
    -1 1 7 510.82 14.84
    -1 1 7 499.22 15.02
    1 1 -7 499.68 14.93
    -1 1 7 520.82 14.86
    1 1 -7 512.51 14.84
    -1 1 7 503 14.88
    -1 -1 -7 496.23 14.55
    -1 -1 -7 502.83 15.04
    1 1 -7 526.61 14.71
    -1 -1 -7 515.34 15.06
    -1 1 7 490.5 14.7
    1 -1 7 490.67 14.31
    1 -1 7 493.71 15.13
    -1 1 7 513 15.19
    1 1 -7 536.44 15.08
    -1 -1 -7 487.23 14.77
    -1 -1 -7 521.56 14.7
    1 1 -7 508.42 14.98
    1 -1 7 500.16 15.08
    -1 1 7 507.96 14.6
    -1 -1 -7 91.18 15.24
    1 -1 7 502.97 14.99
    1 -1 7 513.52 15.06
    1 -1 7 481.4 14.55
    -1 -1 -7 506.07 14.87
    1 1 -7 515.18 14.56
    -1 1 7 511.37 14.88
    -1 -1 -7 484.13 14.88
    -1 1 7 494.69 14.67
    -1 -1 -7 486.7 14.91
    1 1 -7 544 15.05
    -1 1 7 514.39 15.14
    1 -1 7 496.21 14.7
    1 -1 7 488.67 14.94
    1 1 -7 521.12 15.19
    1 1 -6 2193.14 61.19
    -1 1 6 2047.07 61.15
    1 1 -6 2087.28 61.03
    -1 -1 -6 2061.43 60.51
    -1 1 6 2113.84 61.12
    -1 -1 -6 2102.03 61.28
    1 1 -6 2110.17 60.91
    -1 1 6 2094.47 60.89
    1 -1 6 2131.1 61.2
    -1 1 6 2045.31 61
    -1 -1 -6 2193.41 61.14
    -1 1 6 2096.08 60.88
    -1 1 6 2042.66 60.89
    1 1 -6 2098.38 60.9
    1 1 -6 2105.26 60.85
    1 -1 6 2073.88 60.54
    1 -1 6 2094.41 61.19
    -1 -1 -6 2189.41 61.14
    -1 -1 -6 2046.59 60.73
    -1 -1 -6 2275.61 60.81
    1 -1 6 2147.21 61.18
    1 -1 6 2155.98 61.15
    -1 1 6 2162.11 60.75
    1 -1 6 2027.16 60.65
    -1 -1 -6 2123.68 61.02
    -1 1 6 2132.15 61.24
    -1 -1 -6 2206.73 61.32
    1 1 -6 2129.07 61.07
    1 -1 6 2164.3 61.11
    -1 -1 -6 2020.39 60.9
    1 1 -6 2147.19 60.72
    1 1 -6 2197.66 61.08
    -1 1 6 2148.02 60.86
    1 -1 6 2011.29 60.98
    -1 -1 -6 2056.87 61.05
    -1 -1 -6 2193.2 61.01
    -1 1 6 2049.39 61.14
    -1 1 6 2141.06 60.99
    1 -1 6 2122.93 60.87
    1 1 -6 2078.56 61.22
    1 1 -5 255.48 8
    -1 -1 -5 249.39 8.14
    1 1 -5 255.77 7.76
    1 1 -5 255.34 7.96
    -1 1 5 249.81 8.07
    -1 1 5 256.5 7.97
    -1 1 5 243.45 7.72
    -1 -1 -5 248.62 7.42
    1 -1 5 265.71 8.04
    -1 -1 -5 257.43 7.99
    -1 1 5 253.27 7.73
    1 -1 5 261.49 8.04
    1 1 -5 246.89 7.79
    -1 -1 -5 256 7.68
    1 1 -5 249.75 7.74
    1 -1 5 240.14 7.49
    -1 -1 -5 250.15 7.97
    -1 1 5 251.08 7.95
    1 -1 5 244.16 7.97
    1 1 -5 266.91 7.98
    -1 1 5 248.48 7.61
    1 -1 5 251.87 8.03
    -1 -1 -5 261.42 8.23
    -1 -1 -5 253.19 7.91
    1 -1 5 246.13 7.49
    -1 -1 -5 241.07 7.58
    1 -1 5 260.97 8.03
    -1 -1 -5 251.74 7.8
    -1 1 5 235.53 8.08
    1 -1 5 270.21 7.86
    1 -1 5 249.17 7.79
    -1 1 5 254.74 7.75
    -1 -1 -5 241.79 7.98
    -1 1 5 252.09 8
    1 1 -5 251.82 7.63
    1 1 -5 249.21 7.89
    -1 -1 -5 263 7.86
    1 1 -5 246.66 8.09
    -1 1 5 243.09 7.85
    -1 1 4 1919.42 54.02
    -1 1 4 1826 54.07
    -1 -1 -4 1916.25 54.1
    1 1 -4 1886.68 53.98
    1 1 -4 1853.64 53.76
    1 1 -4 1969.36 54
    -1 -1 -4 1791.25 53.56
    1 -1 4 1930.65 54
    -1 1 4 1840.41 53.7
    1 -1 4 1825.79 53.65
    -1 -1 -4 1862.76 53.8
    -1 1 4 1896.67 54
    1 1 -4 1840.49 53.76
    1 -1 4 1947.47 54.01
    -1 -1 -4 1911.17 54.01
    -1 -1 -4 1949.5 54.01
    1 1 -4 1918.37 53.88
    -1 1 4 1825.07 53.7
    1 -1 4 1872.92 54.04
    1 1 -4 1829.61 54
    -1 -1 -4 1943.9 54.14
    1 -1 4 1826.82 53.53
    -1 1 4 1871.51 54.08
    1 -1 4 1943.97 54.08
    -1 -1 -4 1931.79 53.88
    -1 1 4 1838.7 53.69
    -1 -1 -4 1786.57 53.61
    1 -1 4 1868.18 54.02
    -1 -1 -4 1935.24 53.98
    -1 1 4 1903.11 53.91
    -1 -1 -4 1945.17 53.85
    1 -1 4 1812.85 53.79
    -1 -1 -4 1862.16 54.01
    1 1 -4 1930.58 54.11
    -1 1 4 1872.41 53.96
    1 -1 4 1815.64 53.86
    1 1 -4 1910.55 53.92
    -1 1 4 1838.14 53.84
    1 1 -3 1.88 0.62
    -1 -1 -3 2.96 1.14
    -1 -1 -3 2.11 0.55
    -1 1 3 3.22 1.22
    -1 -1 -3 2.44 0.77
    1 1 -3 2.64 1.05
    1 1 -3 1.64 0.8
    1 1 -3 1.78 0.63
    1 -1 3 1.28 0.88
    -1 -1 -3 2.51 0.88
    -1 1 3 2.82 0.56
    -1 -1 -3 2.75 0.97
    1 -1 3 1.14 0.72
    -1 1 3 2.12 0.55
    -1 -1 -3 3.22 0.95
    1 1 -3 1.14 0.98
    -1 1 3 1.62 1.12
    1 -1 3 1.84 0.91
    -1 -1 -3 1.29 1.28
    -1 1 3 1.99 1.15
    1 -1 3 2.56 1.06
    1 1 -3 3.03 1.12
    1 1 -3 2.29 1.01
    1 -1 3 2.54 0.96
    -1 1 3 1.84 0.66
    -1 -1 -3 2.63 0.93
    -1 -1 -3 3.82 1.26
    -1 1 3 1.53 0.99
    -1 1 3 1.26 0.77
    -1 -1 -3 0.7 0.84
    1 -1 3 1.86 0.94
    1 -1 3 2.75 1.02
    1 1 -3 2.27 0.76
    -1 1 3 1.85 0.85
    1 -1 3 2.46 0.65
    1 1 -3 2.53 0.85
    1 1 -3 1.6 1.14
    1 1 -2 120.03 3.67
    -1 -1 -2 114.79 3.5
    -1 1 2 111.74 3.83
    1 -1 2 105.67 3.41
    -1 -1 -2 114.58 3.82
    1 1 -2 112.62 3.43
    1 -1 2 114.13 3.6
    1 1 -2 110.66 3.74
    -1 -1 -2 111.48 3.67
    1 1 -2 109.61 3.43
    -1 -1 -2 113.82 3.68
    1 -1 2 109.36 3.6
    1 -1 2 115.59 3.6
    -1 1 2 110.12 3.81
    -1 -1 -2 106.15 3.66
    1 1 -2 117.25 3.72
    1 -1 2 114.25 3.79
    1 -1 2 105.51 3.75
    -1 1 2 105.07 3.73
    -1 1 2 108.58 3.52
    1 1 -2 107.57 3.76
    -1 -1 -2 111.24 3.82
    1 1 -2 111.88 3.87
    -1 1 2 117.75 3.69
    -1 1 2 108.68 3.54
    -1 -1 -2 111.61 3.67
    1 -1 2 103.23 3.38
    -1 -1 -2 109.92 3.82
    1 1 -2 107.31 3.59
    -1 1 2 110.37 3.67
    -1 1 2 105.64 3.8
    1 -1 2 111 3.72
    1 1 -2 108.23 3.55
    -1 -1 -2 107.77 3.48
    1 1 -1 2735.99 77.58
    1 -1 1 2625.61 77.66
    -1 1 1 2613.84 77.84
    1 -1 1 2711.21 77.62
    1 1 -1 2687.3 77.74
    -1 -1 -1 2635.64 77.7
    -1 -1 -1 2601.91 77.57
    -1 -1 -1 2709.91 77.73
    -1 -1 -1 2643.9 77.8
    1 -1 1 2832.61 77.87
    -1 1 1 2757.45 77.89
    -1 -1 -1 2669.12 77.72
    -1 -1 -1 2646.76 77.72
    1 -1 1 2698.72 77.62
    1 1 -1 2751.32 77.58
    -1 -1 -1 2640.01 77.83
    1 -1 1 2738.89 77.78
    1 1 -1 2673.69 77.63
    1 1 -1 2682.7 77.63
    -1 -1 -1 2809.55 77.57
    1 1 -1 2789.02 77.9
    1 -1 1 2851.27 77.86
    -1 1 1 2706.96 77.71
    -1 -1 -1 2813.9 77.86
    -1 1 1 2631.18 77.75
    1 1 -1 2701.85 77.73
    -1 -1 -1 2714.13 77.83
    -1 1 1 2775.27 77.82
    1 1 -1 2839.48 77.8
    1 1 -1 2709.43 77.9
    -1 1 1 2650.7 77.58
    1 -1 1 2791.4 77.88
    -1 -1 -1 2639.41 77.86
    -1 1 1 2735.01 77.89
    1 -1 1 2740.23 77.84
    1 1 -1 2743.18 77.61
    1 1 0 1264.13 35.81
    -1 -1 0 1231.45 35.87
    1 -1 0 1263.47 35.85
    -1 1 0 1259.34 35.87
    1 1 0 1275.17 35.87
    -1 -1 0 1247.2 35.79
    1 -1 0 1274.7 35.95
    1 1 0 1177.22 35.74
    -1 -1 0 1215.6 35.75
    -1 1 0 1248.84 35.94
    -1 -1 0 1243.28 35.95
    1 -1 0 1260.07 35.93
    1 1 0 1172.84 35.74
    -1 -1 0 1229.01 35.75
    1 1 0 1326.12 35.9
    1 -1 0 1289.77 35.76
    -1 1 0 1245.32 35.74
    1 1 0 1290.07 36
    -1 1 0 1303.13 35.88
    -1 -1 0 1212.92 35.74
    1 1 0 1217.56 35.73
    -1 -1 0 1303.15 35.91
    1 -1 0 1285.05 35.89
    1 1 0 1185.23 35.63
    -1 -1 0 1242.17 35.64
    -1 1 0 1111.2 35.87
    -1 1 0 1244.41 35.97
    1 1 0 1273.06 35.93
    -1 -1 0 1245.68 35.93
    1 -1 0 1305.55 35.96
    1 1 0 1252.77 35.96
    1 -1 -1 2708.5 78.07
    -1 1 -1 2656.37 77.81
    1 1 1 2646.68 77.9
    -1 -1 1 2778.58 77.93
    -1 1 -1 2636.63 77.88
    1 -1 -1 2712.08 78.03
    -1 -1 1 2622.94 78.03
    1 1 1 2640.82 77.78
    -1 1 -1 2649.89 77.81
    -1 1 -1 2606.53 77.98
    1 1 1 2667.5 77.93
    1 1 1 2719.87 78.02
    -1 -1 1 2750.8 78.06
    1 1 1 2682.79 77.93
    1 -1 -1 2744.9 77.93
    1 1 1 2852.99 78.13
    -1 -1 1 2851.19 77.97
    -1 -1 1 2911.47 78.09
    1 -1 -1 2840.48 77.96
    1 1 1 2766.59 77.77
    -1 1 -1 2834.93 78.04
    -1 1 -1 2815.74 78.16
    1 1 1 2803.07 78.05
    -1 -1 1 2788.48 77.95
    1 -1 -1 2714.05 78.05
    -1 -1 1 2717.94 78.01
    1 1 1 2669.28 78.05
    -1 -1 1 2702.45 77.82
    -1 1 -1 2617.72 78.06
    1 -1 -1 2660.23 77.79
    -1 -1 2 101.42 3.74
    -1 -1 2 118.56 3.47
    1 1 2 106.02 3.67
    -1 1 -2 107.08 3.86
    -1 1 -2 114.9 3.57
    -1 1 -2 109.36 3.4
    1 1 2 110.14 3.46
    -1 -1 2 119.44 3.65
    1 -1 -2 111.46 3.75
    -1 -1 2 113.68 3.75
    1 1 2 111.33 3.64
    1 1 2 106 3.68
    -1 1 -2 104.78 3.57
    1 -1 -2 94.88 3.67
    1 1 2 104.19 3.67
    -1 1 -2 112.06 3.57
    -1 -1 2 120.96 3.48
    -1 -1 2 110.07 3.71
    -1 -1 2 122.44 3.77
    1 1 2 111.08 3.76
    -1 1 -2 110.32 3.82
    1 1 2 108.93 3.78
    1 -1 -2 111.2 3.72
    1 -1 -2 107.63 3.51
    1 -1 -2 111.39 3.7
    1 1 2 104.28 3.46
    1 1 2 108.7 3.67
    1 -1 -2 113.24 3.7
    -1 -1 2 101.9 3.52
    -1 1 -2 108.18 3.36
    -1 1 -2 106.6 3.72
    1 -1 -2 107.61 3.53
    -1 -1 2 110.24 3.62
    1 1 3 2.64 0.88
    -1 -1 3 1.84 1.19
    1 1 3 2.07 1
    -1 -1 3 1.45 0.65
    -1 1 -3 2.67 1.26
    1 1 3 2.3 0.56
    -1 -1 3 5.18 0.84
    1 -1 -3 2.01 1.04
    1 -1 -3 1.93 0.57
    1 1 3 1.26 1.06
    -1 -1 3 -0.04 1.01
    -1 1 -3 2.9 0.66
    1 -1 -3 1.3 0.95
    -1 -1 3 2.41 0.67
    1 1 3 2.64 0.9
    -1 1 -3 1.43 0.88
    -1 1 -3 1.17 0.88
    1 -1 -3 1.44 0.55
    1 1 3 1.74 1.01
    -1 1 -3 1.96 1.14
    1 1 3 2.24 0.54
    -1 -1 3 4.79 0.98
    1 -1 -3 2.78 0.72
    1 1 3 2 0.4
    -1 -1 3 3.81 1.05
    1 -1 -3 3.18 1.1
    1 1 3 1.11 1.01
    -1 1 -3 2.94 0.88
    1 -1 -3 -0.07 0.9
    1 -1 -3 1.23 0.93
    -1 -1 3 5.14 1.04
    1 -1 -3 2.2 0.86
    -1 1 -3 2.15 0.6
    1 1 3 2.33 0.9
    -1 -1 3 3.51 0.85
    -1 -1 3 0.61 0.81
    1 1 3 3.11 0.97
    -1 -1 4 1866.79 53.78
    -1 1 -4 1913.17 54.16
    1 -1 -4 1832 54.01
    1 1 4 1894.16 54.03
    1 1 4 1844.8 53.57
    -1 -1 4 1884.35 54.03
    -1 1 -4 1894.94 53.94
    -1 -1 4 1907.1 53.93
    1 -1 -4 1911.5 54.1
    -1 -1 4 1859.05 53.9
    1 1 4 1819.37 53.76
    -1 -1 4 1855.48 53.77
    1 -1 -4 1815.46 53.95
    -1 1 -4 1834.47 53.66
    -1 1 -4 1905.32 53.95
    1 -1 -4 1827.95 53.69
    1 -1 -4 1864.15 53.7
    1 1 4 1906.79 54.04
    1 1 4 1903.32 54.04
    -1 1 -4 1917.44 54.1
    1 1 4 1929.11 53.65
    1 -1 -4 1879.55 53.72
    1 -1 -4 1866.74 54.01
    -1 1 -4 1909.43 53.99
    -1 1 -4 1768.84 53.53
    -1 -1 4 1865.84 54.04
    1 1 4 1850.91 53.91
    -1 -1 4 1904.27 53.95
    1 1 4 1897.97 54.03
    -1 -1 4 1892.61 53.95
    -1 1 -4 1837.06 53.78
    -1 -1 4 1866.58 53.71
    1 -1 -4 1845.83 53.91
    1 -1 -4 1823.02 53.89
    -1 -1 4 1878.23 53.77
    1 -1 -4 1898.01 53.95
    1 1 4 1889.45 53.96
    -1 1 -4 1903.98 53.91
    -1 -1 4 1886.97 54.05
    1 1 4 1936.82 53.88
    -1 -1 5 236.37 8.02
    1 1 5 253.22 7.45
    -1 -1 5 258.48 7.8
    -1 1 -5 259.65 7.98
    -1 -1 5 249.99 7.92
    1 -1 -5 254.65 8.12
    1 -1 -5 251.13 7.99
    1 1 5 261.11 8.11
    1 1 5 254.41 8.03
    -1 1 -5 260.78 8.2
    1 1 5 262.5 8.12
    -1 -1 5 236.22 7.82
    1 1 5 249.14 7.68
    1 -1 -5 255.91 7.72
    1 -1 -5 262.42 7.73
    1 -1 -5 259.98 7.92
    -1 -1 5 258.34 7.8
    -1 1 -5 243.49 7.51
    -1 1 -5 247.52 7.95
    1 -1 -5 257.44 7.68
    -1 1 -5 261.53 7.99
    1 1 5 239.95 7.6
    -1 1 -5 257.91 7.95
    -1 1 -5 246 7.52
    1 1 5 251.68 8
    -1 1 -5 249.52 8.09
    1 1 5 258.16 7.89
    -1 -1 5 269.35 7.92
    -1 -1 5 250.36 8.09
    -1 -1 5 237.84 7.67
    -1 -1 5 254.87 7.61
    -1 -1 5 260.08 8.06
    -1 -1 5 255.07 7.99
    -1 1 -5 254.13 7.85
    -1 1 -5 252.07 7.8
    1 1 5 255.86 7.92
    1 1 5 248.51 7.91
    1 -1 -5 245.23 7.82
    1 -1 -5 246.81 7.95
    1 -1 -5 238.69 7.91
    -1 -1 6 2065.9 60.99
    -1 1 -6 2125.03 61.15
    -1 -1 6 2138.04 61.16
    1 -1 -6 2179.36 61.33
    1 1 6 2137.14 61.21
    1 1 6 2081.65 61.27
    1 1 6 2063.33 60.55
    1 -1 -6 2172.74 61.15
    -1 -1 6 2124.84 61.11
    -1 1 -6 2186.14 61.4
    1 -1 -6 1964.79 60.98
    1 1 6 2071.93 60.77
    -1 -1 6 2164.97 60.96
    -1 1 -6 2086.8 60.59
    1 -1 -6 2107.89 60.91
    1 1 6 2038.74 61.27
    -1 1 -6 2136.21 61.15
    1 -1 -6 2128.26 60.92
    -1 -1 6 2079.49 61
    -1 -1 6 2179.65 61.08
    -1 1 -6 2138.59 60.73
    -1 -1 6 2050.03 61.25
    -1 1 -6 2187.98 61.15
    -1 1 -6 2113.94 61.09
    -1 1 -6 2231.09 61.31
    1 1 6 2046.53 61.14
    1 1 6 2015.79 61.14
    1 1 6 2156.12 60.82
    1 1 6 2174.33 61.07
    1 -1 -6 2172.38 60.85
    -1 1 -6 2034.7 60.99
    -1 -1 6 2066.23 61.17
    1 -1 -6 2093.74 60.96
    1 -1 -6 2151.67 61.14
    -1 -1 6 2146.72 60.73
    -1 1 -6 2143.53 60.98
    1 1 6 2134.68 61.11
    -1 -1 6 2132.23 61.2
    1 -1 -6 2130.83 61.11
    1 1 6 2043.82 61.02
    -1 -1 7 489.08 15
    1 1 7 512.8 15.13
    -1 1 -7 509.28 15.35
    1 1 7 473.82 14.42
    1 1 7 494.34 14.36
    -1 -1 7 518.97 14.96
    -1 1 -7 494.15 15.05
    1 1 7 501.86 15.22
    1 -1 -7 99.32 15.29
    -1 -1 7 527.83 15.08
    1 -1 -7 489.53 14.99
    1 1 7 508.63 15.24
    -1 1 -7 478.36 15.04
    -1 1 -7 479.75 14.36
    1 -1 -7 520.23 14.85
    1 -1 -7 504.2 14.83
    1 1 7 475.88 14.55
    -1 -1 7 529.43 14.82
    -1 -1 7 525.27 14.97
    1 1 7 508.78 15.1
    -1 -1 7 536.11 14.95
    -1 -1 7 540.64 15.27
    1 1 7 506.26 15.03
    1 1 7 492.28 14.92
    1 -1 -7 486.92 14.69
    -1 1 -7 490.5 15.19
    -1 1 -7 508.26 14.98
    -1 1 -7 499.94 14.99
    1 1 7 480.76 14.69
    -1 -1 7 505.41 14.77
    -1 1 -7 478.8 14.6
    -1 -1 7 527.4 15.2
    1 -1 -7 480.82 14.8
    -1 -1 7 520.41 14.57
    -1 1 -7 513.32 14.94
    -1 -1 7 509.21 15.1
    1 -1 -7 469.4 14.99
    1 1 7 490.78 15.04
    -1 1 -7 504.49 15.26
    1 1 7 498.06 14.88
    1 -1 -7 496.8 15.05
    -1 1 -7 498.65 14.83
    -1 -1 8 108.67 4.13
    -1 -1 8 114.37 4.21
    1 1 8 116.16 4.3
    1 -1 -8 110.43 4.13
    -1 -1 8 109 4.09
    1 1 8 101.48 3.4
    1 1 8 105.68 4.38
    1 1 8 107.4 3.52
    1 -1 -8 114.49 4.45
    -1 1 -8 106.64 4.16
    -1 1 -8 116.74 4.55
    -1 1 -8 108.84 3.39
    -1 -1 8 106.38 4.08
    1 1 8 108.02 3.62
    -1 1 -8 107.62 4.19
    1 -1 -8 104.07 3.96
    1 -1 -8 100.52 3.94
    1 1 8 115.96 4.44
    -1 -1 8 106.8 3.86
    1 1 8 110.29 4.17
    1 -1 -8 106.5 3.65
    1 1 8 106.44 4.18
    -1 -1 8 105.01 3.83
    -1 1 -8 111.14 4.08
    1 1 8 110.75 3.9
    1 -1 -8 107.99 3.84
    1 -1 -8 105.02 4.21
    -1 -1 8 105.31 3.98
    -1 1 -8 110.44 4.11
    -1 -1 8 107.35 4.32
    -1 1 -8 111.68 4.37
    -1 1 -8 104.22 3.77
    1 1 8 110.46 4.08
    -1 1 -8 110.34 3.95
    -1 -1 8 105.57 3.6
    -1 1 -8 114.19 4.44
    -1 1 -8 105.49 4.08
    1 -1 -8 104.42 3.87
    1 1 8 108.52 3.99
    1 1 8 105.76 4.27
    -1 -1 8 113.4 4.21
    1 -1 -8 99.55 4.13
    -1 -1 8 112.38 4.37
    1 -1 -8 112.33 4.24
    -1 1 -9 259.07 8.74
    1 -1 -9 273.69 9.04
    -1 -1 9 256.96 8.73
    1 1 9 257.61 7.94
    1 1 9 244.62 8.91
    -1 -1 9 272.78 8.71
    1 1 9 252.88 8.04
    1 -1 -9 258.28 8.62
    -1 -1 9 275.93 8.75
    1 1 9 275.59 9.06
    1 1 9 273.34 9.08
    -1 -1 9 277.39 8.73
    -1 -1 9 258.51 8.36
    1 -1 -9 262.19 8.54
    1 1 9 261.85 8.15
    -1 1 -9 264.19 8.77
    -1 1 -9 259.19 7.87
    1 -1 -9 259.64 8.56
    1 -1 -9 256.35 8.38
    1 1 9 277.16 8.75
    1 -1 -9 265.56 8.22
    -1 1 -9 263.71 8.98
    1 -1 -9 260.94 8.8
    -1 -1 9 268.27 8.44
    -1 1 -9 264.72 8.37
    -1 -1 9 263.32 8.98
    1 1 9 256.08 8.95
    1 1 9 262.24 8.49
    -1 1 -9 259.19 8.62
    -1 1 -9 270.37 8.65
    1 1 9 265.54 8.59
    1 -1 -9 270.75 8.8
    1 -1 -9 254.82 8.74
    -1 -1 9 261.67 8.12
    -1 -1 9 266.32 8.76
    1 1 9 262.81 8.9
    -1 1 -9 262.13 8.67
    -1 1 -9 263.89 8.45
    1 -1 -9 267.37 8.42
    -1 -1 9 272.22 9.01
    -1 1 -9 270.79 9.01
    1 1 10 365.37 11.6
    1 1 10 346.54 10.39
    1 1 10 350.49 10.52
    -1 -1 10 370.78 11.3
    1 -1 -10 341.85 11.1
    1 -1 -10 376.53 11.66
    -1 -1 10 343.42 11.23
    -1 -1 10 356.19 10.83
    -1 1 -10 355.76 10.29
    1 -1 -10 341.28 11.06
    -1 -1 10 362.72 10.67
    -1 -1 10 368.69 11.3
    1 1 10 363.49 11.61
    1 1 10 351.46 10.54
    1 -1 -10 340.19 11.05
    -1 -1 10 364.7 10.95
    -1 -1 10 360.95 11.58
    1 -1 -10 346.8 10.9
    -1 1 -10 360.9 10.85
    -1 1 -10 343.41 11.45
    1 1 10 355.57 11.01
    -1 1 -10 337.49 11.1
    1 -1 -10 344.31 10.68
    1 1 10 344.67 11.18
    -1 1 -10 357.45 11.13
    -1 -1 10 372.16 11.6
    -1 1 -10 361.57 11.55
    -1 1 -10 357.42 11.21
    -1 -1 10 361.44 10.62
    1 1 10 352.77 11.43
    1 -1 -10 365.26 11.3
    1 1 10 353.26 10.98
    -1 -1 10 352.24 11.27
    1 -1 -10 347.47 10.9
    -1 1 -10 363.69 10.93
    1 1 11 80.39 3.97
    -1 -1 11 79.79 3.93
    1 1 11 81.59 2.92
    -1 -1 11 81.96 3.67
    -1 1 -11 0.94 4.36
    1 -1 -11 78.63 3.96
    1 -1 -11 79.08 3.49
    1 -1 -11 83.38 3.48
    1 1 11 82.78 4.01
    1 -1 -11 81.31 3.46
    -1 -1 11 82.57 2.98
    -1 -1 11 78.96 3.68
    -1 -1 11 80.96 3.24
    1 1 11 75.33 3.55
    1 -1 -11 74.14 3.03
    -1 1 -11 88.01 4.02
    1 -1 -11 77.44 3.3
    -1 1 -11 77.55 3.27
    -1 -1 11 83.63 3.31
    1 1 11 89.61 3.54
    -1 -1 11 86.14 4.24
    1 1 11 91.16 4.01
    1 -1 -11 76.77 3.24
    -1 -1 11 82.75 4.15
    -1 1 -11 75.99 3.85
    1 1 11 90.38 3.65
    1 -1 -11 76.38 3.6
    -1 1 -11 82.24 3.34
    -1 -1 12 35.65 2.42
    -1 1 -12 35.87 2.94
    -1 -1 12 37.49 2.52
    1 -1 -12 34.46 2.7
    1 1 12 36.75 2.81
    1 1 12 36.24 2.78
    -1 -1 12 36.31 1.99
    -1 -1 12 38.35 2.53
    1 1 12 37.09 2.38
    -1 1 -12 33.72 2.62
    -1 -1 12 38.53 2.17
    1 1 12 36.85 2.24
    1 -1 -12 34.1 2.1
    -1 -1 12 35.19 2.74
    1 -1 -12 32.99 1.96
    1 1 12 41.25 2.8
    1 -1 -12 41.65 2.55
    -1 -1 12 33.16 2.73
    -1 1 -12 34.59 2.04
    1 1 12 35.39 2.12
    -1 1 -12 32.38 2.6
    -1 1 -13 27.1 2.77
    -1 -1 13 24.06 2.19
    1 -1 -13 24.5 2.52
    1 1 13 26.81 2.57
    -1 -1 13 28.17 2.3
    1 1 13 27.13 2.66
    -1 -1 13 28.37 2.34
    1 1 13 24.28 1.98
    1 -1 -13 26.17 1.93
    1 1 13 25.96 2.11
    -1 -1 13 22.34 2.47
    -1 1 -13 21.24 2.4
    -1 -1 13 25.68 2.58
    1 -1 -13 27.35 1.78
    1 1 13 23.02 2.48
    -1 1 -13 26.84 1.83
    -1 1 -13 22.59 2.39
    1 -1 -13 22.62 2.21
    -1 1 -14 43.92 3.42
    1 1 14 47.86 3.42
    1 -1 -14 46.39 3.34
    -1 -1 14 45.44 2.91
    -1 -1 14 53.64 3.13
    1 1 14 51.12 3.46
    -1 -1 14 53.29 3.14
    1 1 14 47.67 2.86
    -1 1 -14 52.96 3.26
    -1 -1 14 46.82 3.25
    1 1 14 49.29 2.84
    -1 -1 14 51.5 3.42
    1 -1 -14 45.61 2.99
    -1 1 -14 49.06 3.3
    1 1 14 53.48 3.41
    -1 -1 15 29.54 2.48
    1 -1 -15 32.75 3.1
    -1 1 -15 26.97 3.03
    1 1 15 29.71 3.01
    -1 -1 15 29.69 2.65
    1 1 15 32.94 3.11
    -1 -1 15 30.61 2.65
    -1 -1 15 33.62 3.02
    -1 1 -15 30.95 2.74
    1 1 15 26.65 2.36
    1 1 15 29.85 2.36
    -1 -1 15 32.42 3.06
    1 1 15 27.48 2.78
    1 -1 -15 29.53 2.61
    -1 1 -15 34.94 2.94
    1 -1 -16 47.25 3.56
    1 1 16 47.28 3.51
    -1 1 -16 47.92 3.92
    -1 -1 16 46.75 3.3
    1 1 16 48.75 3.61
    -1 -1 16 52.16 3.42
    1 1 16 49.78 3.27
    -1 -1 16 56.78 4.16
    -1 1 -16 48.6 3.46
    1 1 16 44.4 2.99
    1 1 16 42.8 3.48
    -1 1 -16 44.59 3.36
    -1 -1 16 49.31 3.86
    1 -1 -16 46.43 3.17
    -1 -1 17 80.95 4.34
    -1 1 -17 80.88 4.84
    1 1 17 77.84 4.68
    1 -1 -17 82.87 4.77
    -1 -1 17 78.48 4.31
    1 1 17 72.46 4.62
    -1 -1 17 78.41 4.58
    -1 1 -17 74.86 4.41
    -1 -1 17 76.81 4.63
    1 1 17 81.1 4.68
    -1 1 -17 75.37 4.46
    1 -1 -17 72.27 4.23
    1 -1 -18 3.23 2.39
    -1 1 -18 8.57 2.87
    -1 -1 18 5.91 2.29
    -1 -1 18 5.36 2.14
    1 1 18 4.56 2.48
    1 1 18 5.79 2.39
    -1 -1 18 6.03 2.91
    -1 1 -18 7.18 2.33
    -1 1 -18 4.59 2.36
    1 1 18 3.29 2.5
    -1 -1 18 3.26 2.67
    -1 1 -19 110.12 6.18
    1 -1 -19 115.75 6.06
    -1 -1 19 115.18 5.65
    1 1 19 114.05 5.98
    1 1 19 126.59 6.16
    -1 -1 19 116.3 5.64
    -1 1 -19 103.54 5.44
    -1 -1 19 114.71 6.57
    -1 -1 19 106.35 6.05
    1 1 19 123.38 6.11
    -1 1 -19 106.72 5.76
    -1 1 -20 40.38 3.89
    -1 -1 20 36.18 3.42
    1 -1 -20 40.65 3.79
    1 1 20 34.79 3.65
    -1 -1 20 38.89 3.37
    1 1 20 37.05 3.66
    -1 1 -20 44.08 3.46
    -1 -1 20 37.87 4.06
    -1 1 -20 41.06 3.61
    -1 -1 20 36.89 3.75
    1 1 20 43.12 3.96
    1 -1 -21 4.59 2.57
    -1 1 -21 6.19 2.75
    -1 -1 21 0.42 2.3
    1 1 21 6.54 2.67
    -1 -1 21 3.58 2.25
    1 1 21 7.02 2.76
    -1 1 -21 0.61 2.08
    -1 -1 21 4.61 2.77
    -1 -1 21 5.74 2.73
    1 1 21 2.97 2.53
    -1 -1 22 4.87 2.41
    -1 1 -22 2.69 2.59
    1 -1 -22 4.82 2.78
    1 1 22 2.28 2.67
    -1 -1 22 2.65 2.26
    1 1 22 3.55 2.69
    -1 -1 22 -0.65 2.78
    -1 -1 22 1 2.59
    1 1 22 2.39 2.68
    1 -1 -23 -0.84 2.57
    -1 -1 23 2.08 2.43
    -1 1 -23 5.93 2.88
    1 1 23 -0.26 2.65
    -1 -1 23 5.08 2.59
    1 1 23 2.65 2.68
    -1 -1 23 2.95 3.23
    -1 -1 23 1.05 2.74
    1 1 23 3 2.9
    -1 -1 24 4.83 2.6
    1 -1 -24 -0.29 2.59
    -1 1 -24 0.29 2.77
    -1 -1 24 -1.69 2.43
    1 1 24 -1.38 2.84
    1 1 24 5.24 2.88
    -1 -1 24 -2.1 3.19
    1 1 24 2.09 2.75
    -1 -1 24 -1.09 2.66
    1 1 25 1.42 2.69
    1 1 25 2.84 2.86
    -1 1 -25 1.84 3.04
    1 -1 -25 3.66 2.86
    -1 -1 25 -0.85 3.03
    1 1 25 4.61 3.27
    1 1 26 4.13 2.98
    1 1 26 -1.18 2.68
    1 -1 -26 0.32 2.86
    -1 1 -26 3.19 3.06
    1 1 26 1.12 3.03
    -1 -1 26 1.18 2.93
    1 1 27 3.92 3.07
    1 1 27 1.81 2.93
    -1 1 -27 -2.3 3.16
    1 -1 -27 2.95 3.23
    -1 -1 27 8.16 3.08
    1 1 27 -3.77 3.22
    1 1 28 2.79 3.1
    1 1 28 -0.62 3.11
    1 -1 -28 1.01 2.9
    -1 1 -28 -3.06 3.35
    -1 -1 28 3.42 3.21
    1 1 28 -2.39 3.39
    1 1 29 3.05 3.22
    1 -2 29 3 3.29
    1 -2 28 2.47 2.96
    -1 -2 -28 6.19 3.31
    1 -2 28 -0.31 3.01
    1 2 -28 1.96 2.99
    1 -2 28 0.59 3.37
    -1 2 28 -1.89 3.33
    1 -2 27 3.3 2.83
    -1 -2 -27 2.33 3.03
    1 2 -27 -1.59 3.12
    1 -2 27 -0.9 2.88
    1 -2 27 3.13 2.94
    -1 2 27 2.46 2.87
    1 -2 26 0.29 2.86
    1 -2 26 1.75 2.75
    -1 -2 -26 -1.29 3.15
    1 2 -26 5.51 3.06
    -1 2 26 0.89 3.14
    1 -2 26 2.21 3.02
    1 -2 25 7.89 2.96
    1 2 -25 3.83 2.86
    -1 -2 -25 9.32 3.28
    1 -2 25 6.2 2.88
    -1 2 25 11.51 3.78
    1 -2 25 10.9 3.13
    1 2 -24 7.36 2.87
    -1 -2 -24 3.87 2.78
    1 -2 24 8.69 2.93
    1 -2 24 2.17 2.52
    -1 -2 -24 5.52 2.5
    -1 2 24 2.9 3.29
    -1 2 24 3.05 2.96
    1 -2 24 8.49 3
    1 2 -23 8.67 2.93
    1 -2 23 8.6 2.82
    -1 -2 -23 16.56 3.38
    -1 2 23 9.51 2.67
    1 -2 23 8.13 2.94
    -1 2 23 9.06 2.62
    -1 -2 -23 10.17 2.75
    -1 2 23 11.25 3.39
    -1 2 23 13.05 3.29
    1 -2 23 9.36 2.88
    1 2 -22 6.45 2.64
    -1 -2 -22 11.17 2.97
    1 -2 22 17.83 3.06
    -1 2 22 14.17 2.84
    -1 2 22 11.75 2.62
    1 -2 22 18.36 3.01
    -1 2 22 11.97 3.18
    -1 -2 -22 13.75 2.77
    -1 2 22 12.77 3.24
    1 -2 22 9.41 2.81
    1 2 -21 16.7 3.05
    -1 -2 -21 17.4 3.33
    1 -2 21 8.15 2.67
    -1 2 21 14.86 2.68
    -1 2 21 16.33 2.76
    1 -2 21 14.16 2.88
    -1 2 21 11.33 2.97
    -1 -2 -21 13.63 2.63
    1 -2 21 8.73 2.61
    1 2 -21 15.41 2.93
    -1 2 21 16.32 3.16
    -1 -2 -20 11.08 2.87
    1 2 -20 13.74 2.77
    -1 2 20 15.49 2.77
    1 -2 20 12.09 2.87
    -1 2 20 13.08 2.71
    1 -2 20 13.25 2.77
    -1 -2 -20 12.18 2.49
    -1 2 20 15.23 3.08
    1 -2 20 12.99 2.8
    1 2 -20 14.08 2.79
    -1 2 20 19.03 3.18
    -1 -2 -19 8.9 2.69
    1 2 -19 8.79 2.67
    1 -2 19 8.28 2.7
    -1 2 19 7.98 2.3
    -1 2 19 9.89 2.42
    1 -2 19 9.16 2.65
    -1 2 19 13 3.48
    -1 -2 -19 5.09 2.25
    1 -2 19 8.23 2.19
    -1 2 19 12.54 3.22
    1 -2 19 4.84 2.55
    1 2 -19 11.98 2.61
    1 2 -18 68.69 4.38
    -1 -2 -18 60.04 4.44
    -1 2 18 64.07 4.02
    1 -2 18 66.85 4.39
    1 -2 18 68.44 4.43
    -1 2 18 64.26 4.13
    1 -2 18 63.76 3.78
    -1 -2 -18 67.07 4.27
    -1 2 18 56.38 4.14
    1 2 -18 66.79 4.26
    1 -2 18 53.15 4.09
    -1 2 18 59.03 4.37
    -1 2 17 109.61 5.31
    -1 -2 -17 111.74 5.81
    1 2 -17 116.17 5.69
    1 -2 17 116.49 5.71
    1 -2 17 112.89 5.7
    -1 2 17 111.3 5.36
    -1 2 17 106.46 5.46
    -1 -2 -17 110.86 5.44
    1 -2 17 104.91 5.13
    -1 2 17 111.43 5.75
    1 -2 17 114.44 5.56
    1 2 -17 101.66 5.5
    -1 2 16 79.84 4.05
    1 2 -16 67.57 4.2
    -1 2 16 74.85 4.03
    1 -2 16 74.61 4.42
    -1 -2 -16 66.97 4.43
    1 -2 16 70.9 4.36
    -1 2 16 75.95 4.03
    -1 2 16 79.66 4.61
    -1 -2 -16 73.84 4.29
    1 2 -16 69.03 3.85
    1 -2 16 65.33 3.85
    -1 -2 -16 63.87 3.79
    1 2 -16 73.07 4.34
    -1 2 16 69.06 4.45
    1 -2 16 71.18 4.24
    1 -2 15 48.65 3.45
    1 2 -15 47.99 3.42
    -1 -2 -15 46.98 3.58
    -1 2 15 46.74 3.08
    -1 2 15 46.71 3.15
    -1 2 15 40.25 3.08
    1 -2 15 43.48 3.31
    1 2 -15 49.37 3.22
    -1 2 15 47.7 3.42
    -1 -2 -15 52.82 3.49
    1 -2 15 39.28 2.88
    1 -2 15 48.03 3.11
    -1 -2 -15 47.78 3
    1 2 -15 45.63 3.44
    -1 -2 -15 50.5 2.88
    1 -2 15 44.95 3.25
    -1 2 15 48.71 3.55
    -1 2 14 155.19 6.18
    -1 2 14 146.63 6
    1 -2 14 151.22 6.4
    1 2 -14 158.41 6.44
    -1 -2 -14 152.43 6.54
    1 -2 14 158.22 6.49
    -1 2 14 155.87 6.16
    1 2 -14 153.97 6.1
    1 -2 14 148.01 6.09
    1 -2 14 153.3 5.7
    -1 -2 -14 156.88 6.45
    -1 2 14 144.15 6.27
    -1 2 14 152.92 6.49
    1 -2 14 149.99 6.22
    -1 -2 -14 146.3 5.8
    -1 -2 -14 150.05 5.93
    1 2 -14 152.35 6.38
    -1 2 13 83.93 4.03
    -1 2 13 79.14 3.9
    -1 -2 -13 86.26 4.4
    1 -2 13 80.83 4.24
    1 2 -13 81.22 4.16
    -1 2 13 81.98 3.68
    -1 2 13 86.21 4.04
    1 -2 13 84.52 4.29
    1 2 -13 82.15 4.01
    1 -2 13 82.45 4
    -1 2 13 83.7 4.32
    1 -2 13 79.82 3.59
    -1 -2 -13 86.11 4.3
    -1 -2 -13 78.59 3.89
    -1 2 13 85.97 4.34
    -1 -2 -13 81.16 3.73
    1 2 -13 80.95 4.25
    1 -2 13 82.03 4.1
    1 2 -12 117.61 4.5
    -1 2 12 119.83 4.84
    -1 2 12 115.33 4.8
    1 2 -12 110.46 5
    -1 -2 -12 114.03 5.15
    1 -2 12 127.37 5.22
    -1 2 12 117.02 4.8
    -1 2 12 112.15 4.49
    1 -2 12 115.55 5.12
    -1 -2 -12 110.14 4.32
    -1 2 12 122.44 5.2
    1 2 -12 122.06 4.86
    1 -2 12 110.25 4.81
    1 -2 12 115.63 4.43
    -1 -2 -12 114.42 5.1
    -1 -2 -12 114.74 4.43
    -1 -2 -12 117.71 4.65
    1 -2 12 119.46 4.96
    1 2 -12 111.35 5.07
    -1 2 12 119.23 5.15
    -1 -2 -12 111.81 4.72
    -1 2 12 108.91 4.26
    -1 2 11 58.49 3.07
    1 -2 11 69.29 3.49
    -1 -2 -11 67.25 3.61
    1 2 -11 58.12 3.25
    1 2 -11 61.94 2.91
    -1 2 11 63.85 3.34
    1 -2 11 69.04 3.45
    -1 2 11 65.92 2.66
    -1 2 11 62.87 3.12
    -1 2 11 62.4 2.97
    -1 -2 -11 62.39 2.52
    1 2 -11 65.29 2.83
    -1 -2 -11 63.21 3.42
    1 2 -11 64.12 3.17
    -1 2 11 58.27 3.52
    1 -2 11 56.13 3.12
    1 -2 11 43.51 2.88
    -1 -2 -11 62.69 2.71
    -1 -2 -11 71.51 2.96
    -1 -2 -11 59.29 2.78
    1 2 -11 60.26 2.34
    1 -2 11 41.3 2.84
    -1 -2 -11 55.66 2.93
    -1 2 11 58.14 3.5
    -1 2 11 55.64 2.61
    1 2 -11 60.86 3.39
    -1 -2 -11 60.02 3.02
    1 -2 11 57.64 3.25
    -1 2 11 58.64 2.83
    1 2 -10 28.29 2.04
    -1 2 10 33.28 2.36
    1 2 -10 26.68 1.95
    1 -2 10 26.7 1.14
    -1 -2 -10 30.48 2.57
    1 2 -10 25.41 2.22
    -1 2 10 31.36 1.75
    1 2 -10 25.05 1.56
    -1 2 10 28.64 2.13
    -1 2 10 28.1 1.96
    -1 2 10 29.87 2.17
    1 2 -10 31.03 1.97
    1 -2 10 26.46 2.29
    1 -2 10 28.5 2.28
    -1 -2 -10 26.82 1.55
    -1 -2 -10 4.22 2.47
    1 -2 10 19.26 1.96
    -1 -2 -10 29.97 1.83
    1 2 -10 24.63 1.74
    -1 -2 -10 26.92 1.81
    1 -2 10 22.79 2.33
    1 2 -10 25.47 2.13
    -1 -2 -10 30.69 1.76
    -1 2 10 27.86 1.88
    1 -2 10 30.37 2.19
    -1 2 10 27.9 2.52
    1 -2 10 28.26 2.26
    -1 -2 -10 28.77 2.04
    -1 2 10 28.38 1.89
    -1 2 10 25.01 1.65
    -1 -2 -10 29.53 2.09
    1 2 -10 25.53 2.33
    1 2 -10 27.45 1.38
    1 -2 10 14.28 1.98
    -1 -2 -10 27.89 2
    -1 2 10 28.78 2.53
    1 -2 9 111.21 4.47
    1 2 -9 103.24 4.03
    -1 2 9 106.85 4.37
    1 2 -9 100 4.29
    -1 -2 -9 124.66 4.81
    1 2 -9 110.45 4.28
    1 -2 9 96.01 4.25
    1 -2 9 101.89 3.23
    -1 2 9 105.43 4.15
    -1 -2 -9 101.66 3.69
    -1 2 9 104.12 4.17
    1 2 -9 105.07 4.05
    -1 2 9 102.67 4.08
    -1 2 9 112.44 3.94
    1 2 -9 105.83 3.72
    1 -2 9 98.67 4.38
    1 -2 9 111.6 4.37
    1 2 -9 106.84 4.28
    -1 -2 -9 98.22 3.92
    1 2 -9 105.21 3.96
    1 -2 9 207.03 5.57
    -1 -2 -9 100.13 3.81
    -1 -2 -9 105.63 3.94
    -1 2 9 102.15 4.51
    -1 2 9 98.42 4
    -1 -2 -9 20.48 4.68
    1 2 -9 143.21 4.81
    1 -2 9 97.67 4.25
    1 2 -9 116.63 4.43
    -1 -2 -9 96.85 4.1
    1 -2 9 98.86 4.31
    -1 2 9 103.37 4.48
    -1 2 9 103.11 3.94
    -1 -2 -9 111.53 4.21
    -1 2 9 103.08 3.84
    1 -2 9 176.3 5.26
    -1 -2 -9 102.93 4.17
    1 2 -9 107.46 3.52
    1 2 -9 97.89 4.4
    -1 -2 -8 572.89 17.59
    1 2 -8 573.2 17.41
    1 -2 8 598.69 17.54
    -1 2 8 553 17.39
    -1 2 8 586.24 17.22
    1 2 -8 569.9 17.15
    1 2 -8 582.94 17.18
    1 -2 8 582.37 17.41
    1 2 -8 593.64 17.19
    1 2 -8 547.28 16.87
    -1 2 8 614.74 17.08
    -1 -2 -8 572.02 16.91
    -1 2 8 583.22 17.27
    -1 2 8 586.23 17.22
    1 -2 8 596.68 17.54
    -1 -2 -8 593.12 17.02
    -1 2 8 553.64 17.55
    -1 2 8 580.86 17.21
    1 -2 8 554.74 16.91
    1 -2 8 583.93 17.27
    1 2 -8 573.08 17.32
    1 2 -8 550.41 17.36
    -1 -2 -8 587.56 17.14
    -1 -2 -8 590.12 17.05
    1 -2 8 563.91 17.43
    -1 -2 -8 583.93 17.3
    -1 -2 -8 572.16 17.26
    1 -2 8 557.1 16.9
    -1 2 8 603 17.56
    -1 2 8 575.32 17.02
    -1 2 8 553.1 17.08
    1 2 -8 573.82 17.29
    1 -2 8 587.91 17.32
    1 2 -8 581.72 17.6
    1 2 -8 588.22 16.69
    -1 -2 -7 125.31 3.99
    1 -2 7 128.14 4.63
    -1 -2 -7 128.6 4.8
    -1 2 7 117.78 4.35
    -1 2 7 123.32 4.68
    1 2 -7 122.29 4.56
    1 2 -7 113.48 4.4
    1 2 -7 126.74 4.38
    1 -2 7 124.17 4.68
    1 -2 7 124.22 3.76
    -1 2 7 124 4.37
    -1 2 7 125.63 4.54
    1 2 -7 129.82 4.4
    -1 -2 -7 132.33 4.66
    -1 -2 -7 122.57 4.23
    -1 2 7 124.06 4.32
    1 -2 7 126.98 4.7
    -1 -2 -7 134.02 4.66
    1 2 -7 127.66 4.21
    1 2 -7 123.7 4.6
    -1 -2 -7 128.81 4.4
    1 -2 7 118.71 4.12
    1 -2 7 136.23 4.74
    1 -2 7 129.48 4.52
    -1 -2 -7 24.8 4.86
    -1 -2 -7 123.31 4.27
    1 -2 7 127.27 4.69
    -1 -2 -7 124.15 4.26
    1 2 -7 129.51 4.66
    -1 2 7 126.39 4.81
    1 -2 7 123.24 4.19
    1 2 -7 118.86 4.77
    -1 2 7 120.68 4.32
    -1 2 7 123.92 4.3
    -1 -2 -7 131.39 4.58
    -1 -2 -7 125.63 4.51
    1 -2 7 115.04 4.47
    -1 2 7 128.32 4.74
    1 2 -7 123.01 4.52
    -1 -2 -6 34.3 2.14
    1 2 -6 34.66 1.98
    1 -2 6 33.95 2.07
    -1 2 6 35.78 1.79
    -1 -2 -6 33.01 1.46
    1 -2 6 35.38 2.01
    -1 2 6 35.37 2.17
    1 2 -6 32.59 1.99
    1 2 -6 37.42 1.84
    1 2 -6 33.25 1.76
    1 -2 6 33.13 1.3
    -1 -2 -6 36 1.74
    -1 2 6 35.5 1.81
    -1 2 6 33.46 2.08
    -1 2 6 36.56 1.79
    1 -2 6 37.44 2.1
    1 2 -6 35.81 1.82
    -1 -2 -6 38.41 2.09
    -1 -2 -6 35.69 2.09
    1 2 -6 36.68 2.1
    -1 2 6 33.36 2.31
    -1 -2 -6 35.12 2.27
    -1 -2 -6 31.72 1.66
    1 -2 6 34.37 1.94
    1 -2 6 36.9 2.1
    1 -2 6 32.89 2.04
    -1 -2 -6 33.75 1.82
    -1 2 6 35.24 1.44
    1 -2 6 35.21 1.58
    -1 -2 -6 33.14 1.7
    1 -2 6 34.02 1.72
    1 -2 6 33.72 1.89
    -1 2 6 35.85 1.76
    1 2 -6 32.92 1.99
    -1 -2 -6 37.69 2.01
    1 2 -6 33.65 2.19
    -1 -2 -6 31.41 2
    -1 2 6 34.45 1.79
    -1 2 6 28.45 2.04
    1 2 -5 150.3 4.94
    1 2 -5 140.75 5.04
    1 2 -5 150.86 5.15
    -1 -2 -5 149.66 4.7
    -1 2 5 147.91 4.87
    -1 -2 -5 159.37 5.27
    1 -2 5 161.96 5.23
    -1 2 5 144 5.25
    1 -2 5 150.49 5.18
    1 2 -5 140.57 4.91
    -1 -2 -5 146.42 4.91
    -1 2 5 142.01 4.87
    1 2 -5 154.65 4.92
    -1 -2 -5 150.17 5.18
    -1 -2 -5 147.42 5.17
    1 -2 5 158.47 5.22
    -1 2 5 152.82 5.01
    1 -2 5 151.4 4.6
    -1 2 5 145.69 5.17
    1 -2 5 149.07 5.21
    -1 2 5 147.68 4.62
    -1 -2 -5 148.01 5.02
    1 -2 5 149.64 4.69
    1 -2 5 150.07 5.13
    -1 -2 -5 158.65 5.42
    1 -2 5 153 5.24
    1 2 -5 158.56 5.27
    -1 -2 -5 147.95 4.82
    -1 -2 -5 147.5 4.89
    -1 2 5 155.42 5.35
    -1 2 5 147.2 4.96
    1 -2 5 156.95 5
    1 -2 5 154.23 4.91
    -1 2 5 150.73 4.94
    1 2 -5 152.04 5.34
    -1 -2 -5 151.67 5.18
    -1 2 5 152.48 5.22
    1 2 -5 151.96 5.08
    -1 -2 -5 150.07 5.06
    1 2 -4 1546.67 45.75
    1 -2 4 1624.38 45.79
    -1 -2 -4 1579.56 45.45
    1 2 -4 1594.69 45.6
    -1 -2 -4 1634.95 45.83
    1 2 -4 1591.5 45.69
    1 -2 4 1594.58 45.86
    -1 2 4 1577.26 45.89
    -1 2 4 1636.39 45.72
    1 -2 4 1507.67 45.4
    1 2 -4 1602.13 45.63
    1 -2 4 1588.34 45.77
    -1 2 4 1505.99 45.83
    -1 -2 -4 1528.08 45.8
    -1 2 4 1539.88 45.49
    -1 -2 -4 1602.81 45.67
    -1 2 4 1537.54 45.49
    -1 -2 -4 1525.35 45.8
    1 2 -4 1581.07 45.59
    1 2 -4 1662.47 45.92
    -1 -2 -4 1650.18 45.95
    1 -2 4 1613.13 45.78
    1 -2 4 1644.49 45.88
    1 -2 4 1580.18 45.87
    1 -2 4 1566.41 45.36
    -1 -2 -4 1632.77 45.75
    -1 2 4 1529.67 45.88
    -1 2 4 1571.97 45.34
    -1 2 4 1585.49 45.78
    1 -2 4 1626.86 45.6
    -1 2 4 1593.85 45.61
    -1 -2 -4 1544.91 45.57
    -1 -2 -4 1569.92 45.83
    1 2 -4 1574.83 45.94
    -1 2 4 1584.72 45.69
    -1 -2 -4 1593.19 45.69
    1 2 -4 1557.48 45.45
    1 -2 4 1579.04 45.61
    1 2 -4 1567.82 45.7
    -1 -2 -3 1451.63 43.14
    1 2 -3 1478.14 43
    -1 -2 -3 1472.24 42.95
    1 -2 3 1450.22 43.12
    1 2 -3 1554.82 43.21
    -1 2 3 1489.64 43.29
    1 2 -3 1560.31 43.05
    -1 -2 -3 1513.19 43.22
    -1 -2 -3 1473.39 43.12
    -1 2 3 1486.61 43.28
    -1 2 3 1463.88 42.87
    -1 2 3 1470.6 42.88
    -1 -2 -3 1494.76 43.21
    1 2 -3 1516.27 43.1
    1 2 -3 1467.75 42.99
    1 -2 3 1469.42 42.93
    -1 2 3 1501.91 43.15
    1 -2 3 1490.33 43.13
    1 2 -3 1463.29 43.31
    1 -2 3 1460.68 42.79
    -1 -2 -3 1538.08 43.19
    1 -2 3 1536.45 43.27
    -1 2 3 1504.9 43.27
    -1 2 3 1458.46 42.81
    1 -2 3 1477.99 43.25
    1 -2 3 1481.28 43.26
    1 2 -3 1550.57 43.18
    -1 -2 -3 1550.77 43.3
    1 2 -3 1525.76 43.33
    1 2 -3 1461.81 43.08
    -1 -2 -3 1507.45 43.07
    1 2 -3 1509.42 42.94
    -1 -2 -3 1493.03 43.04
    1 -2 3 1480.09 42.95
    -1 -2 -3 1533.89 43.28
    -1 2 3 1532.38 43.05
    1 -2 3 1487.44 43.08
    -1 2 3 1517.92 43.14
    -1 2 3 1430.51 43.11
    -1 -2 -2 1244.19 34.45
    1 2 -2 1217.12 34.4
    1 -2 2 1154.63 34.45
    -1 -2 -2 1152.39 34.44
    -1 2 2 1174.69 34.65
    -1 -2 -2 1212.95 34.51
    1 2 -2 1186.61 34.39
    1 -2 2 1158.82 34.32
    -1 2 2 1166.57 34.24
    -1 -2 -2 1242.52 34.6
    1 -2 2 1144 34.45
    -1 -2 -2 1254.78 34.6
    -1 -2 -2 1239.53 34.59
    1 -2 2 1209.53 34.45
    1 2 -2 1183.89 34.54
    1 2 -2 1195.75 34.4
    -1 2 2 1199.66 34.69
    -1 2 2 1126.3 34.24
    1 2 -2 1179.96 34.54
    -1 2 2 1217.55 34.31
    1 -2 2 1151.49 34.23
    -1 -2 -2 1193.21 34.32
    -1 -2 -2 1235.12 34.63
    1 -2 2 1209.22 34.65
    1 -2 2 1199.51 34.63
    1 2 -2 1243.02 34.73
    1 -2 2 1252.1 34.65
    -1 -2 -2 1192.58 34.63
    -1 2 2 1235.4 34.63
    -1 -2 -2 1226.39 34.5
    1 -2 2 1210.79 34.54
    -1 2 2 1151.08 34.47
    -1 -2 -2 1165.04 34.64
    1 2 -2 1236.76 34.43
    -1 2 2 1195.61 34.47
    1 -2 2 1182.33 34.32
    1 2 -2 1170.29 34.69
    1 2 -2 1189.26 34.45
    -1 -2 -1 669.88 19.53
    1 -2 1 674.63 19.52
    1 -2 1 665.13 19.7
    -1 -2 -1 692.51 19.6
    -1 2 1 644.14 19.69
    -1 -2 -1 653 19.46
    1 2 -1 671.21 19.44
    1 -2 1 653.01 19.45
    1 2 -1 682.15 19.5
    1 -2 1 674.7 19.62
    1 2 -1 652.05 19.58
    1 -2 1 669.22 19.45
    1 2 -1 657.2 19.59
    -1 -2 -1 683.7 19.71
    -1 -2 -1 678.07 19.63
    -1 -2 -1 678.01 19.63
    1 2 -1 675.73 19.67
    -1 2 1 657.18 19.74
    1 2 -1 676.9 19.49
    1 -2 1 685.42 19.66
    -1 2 1 712.59 19.67
    1 2 -1 685.58 19.58
    1 -2 1 693.42 19.7
    -1 2 1 665 19.47
    -1 -2 -1 672.12 19.46
    -1 -2 -1 652.72 19.64
    1 2 -1 650.09 19.76
    1 2 -1 668.22 19.47
    -1 -2 -1 665.22 19.71
    1 2 -1 666.3 19.59
    -1 2 1 690.26 19.6
    1 2 -1 686.03 19.49
    1 -2 1 653.11 19.37
    -1 -2 -1 672.92 19.62
    1 2 -1 672.97 19.73
    -1 2 1 660.58 19.48
    1 -2 1 664.81 19.67
    1 2 0 3383.1 93.74
    1 -2 0 3248.15 93.72
    -1 2 0 3159.8 93.54
    1 -2 0 3326.46 93.82
    1 2 0 3252.38 93.55
    1 -2 0 3238.36 93.47
    -1 2 0 3119.8 93.47
    -1 -2 0 3240.43 93.54
    -1 2 0 3316.81 93.75
    -1 -2 0 3204.38 93.75
    -1 -2 0 3292.51 93.81
    1 2 0 3252.82 93.72
    -1 -2 0 3374.31 93.7
    1 2 0 3245.63 93.71
    -1 2 0 3168.91 93.47
    -1 2 0 3212.34 93.8
    1 -2 0 3213.45 93.78
    -1 -2 0 3352.65 93.7
    1 -2 0 3242.68 93.47
    1 2 0 3303.15 93.66
    1 -2 0 3327.41 93.69
    1 2 0 3331.89 93.63
    -1 -2 0 3138.27 93.63
    1 2 0 3426.04 93.9
    1 -2 0 3387.04 93.65
    -1 2 0 3520.72 93.7
    -1 2 0 3187.74 93.66
    -1 -2 0 3355.65 93.67
    -1 2 0 3305.83 93.49
    -1 2 0 3118.57 93.82
    -1 2 0 3342.49 93.74
    1 2 0 3260.96 93.56
    -1 -2 0 3298.45 93.58
    1 2 0 3401.41 93.75
    -1 -2 0 3306.26 93.77
    1 2 0 3306.26 93.8
    -1 -2 0 3466 93.78
    1 -2 0 3323.77 93.77
    -1 2 0 2888.4 93.69
    -1 -2 1 651.28 19.64
    1 -2 -1 672.17 19.69
    1 -2 -1 689.83 19.65
    -1 2 -1 688.4 19.51
    -1 2 -1 671.52 19.4
    1 2 1 700.45 19.55
    -1 -2 1 672.06 19.4
    1 2 1 632.57 19.48
    1 -2 -1 659.57 19.43
    -1 -2 1 643.79 19.52
    -1 -2 1 681.41 19.66
    -1 2 -1 660.88 19.4
    -1 2 -1 656.66 19.59
    1 2 1 682.87 19.63
    1 2 1 677.47 19.63
    -1 -2 1 651.54 19.52
    1 2 1 699.51 19.74
    1 2 1 673.71 19.41
    1 -2 -1 646.81 19.44
    -1 -2 1 659.82 19.56
    -1 2 -1 687.3 19.59
    1 2 1 712.69 19.6
    1 -2 -1 714.79 19.61
    -1 2 -1 653.45 19.4
    -1 2 -1 673.78 19.35
    -1 -2 1 672.17 19.46
    -1 2 -1 695.96 19.74
    1 -2 -1 678.31 19.67
    1 2 1 648.07 19.62
    1 2 1 675.58 19.61
    1 -2 -1 660.62 19.58
    -1 -2 1 649.5 19.56
    -1 2 -1 650.47 19.32
    -1 2 -1 646.81 19.64
    -1 2 -1 674.7 19.62
    -1 -2 1 712.18 19.68
    -1 -2 1 662.18 19.46
    1 2 1 661.36 19.4
    -1 2 -2 1215.38 34.19
    1 -2 -2 1215.84 34.59
    1 2 2 1216.03 34.39
    1 2 2 1234.16 34.33
    -1 2 -2 1203.33 34.63
    -1 2 -2 1015.18 34.4
    -1 -2 2 1202.89 34.53
    -1 -2 2 1167.57 34.32
    -1 2 -2 1202.69 34.25
    -1 2 -2 1163.69 34.34
    -1 -2 2 1200.9 34.29
    -1 2 -2 1157.48 34.34
    -1 2 -2 1177.78 34.37
    1 2 2 1163.09 34.51
    1 -2 -2 1175.15 34.15
    1 2 2 1217.17 34.46
    1 2 2 1153.74 34.51
    1 -2 -2 1152.89 34.15
    -1 -2 2 1182.84 34.48
    -1 -2 2 1185.11 34.33
    -1 -2 2 1211.5 34.58
    1 -2 -2 1330.06 34.59
    -1 2 -2 1310.24 34.67
    1 2 2 1219.3 34.49
    1 2 2 1244.18 34.59
    -1 -2 2 1204.93 34.49
    -1 2 -2 1222.47 34.5
    1 -2 -2 1151.52 34.2
    1 2 2 1186.94 34.22
    -1 2 -2 1164.84 34.14
    -1 -2 2 1147.06 34.23
    -1 -2 2 1208.79 34.35
    1 -2 -2 1223.68 34.37
    1 2 2 1167.35 34.41
    1 -2 -2 1235.12 34.53
    -1 -2 2 1226.09 34.38
    -1 2 -2 1167.35 34.21
    1 2 2 1217.73 34.38
    -1 2 -2 1199.62 34.48
    1 -2 -2 1131.9 34.4
    1 2 3 1462.27 42.48
    -1 -2 3 1507.18 42.38
    -1 2 -3 1431.11 42.11
    -1 2 -3 1452.37 42.68
    1 -2 -3 1477.4 42.65
    1 2 3 1485.68 42.3
    -1 2 -3 1464.4 42.16
    -1 -2 3 1452.34 42.38
    -1 2 -3 1529.2 42.46
    -1 -2 3 1432.26 42.57
    1 -2 -3 1427.21 42.58
    -1 -2 3 1527.64 42.5
    -1 2 -3 1435.74 42.29
    1 2 3 1426.68 42.6
    1 2 3 1506.7 42.46
    1 -2 -3 1504.78 42.25
    -1 2 -3 1529.34 42.47
    1 -2 -3 1472.59 42.23
    -1 -2 3 1461.97 42.38
    1 2 3 1375.62 42.58
    1 2 3 1548.96 42.6
    1 2 3 1459.56 42.22
    1 -2 -3 1590.87 42.64
    -1 -2 3 1458.45 42.57
    -1 2 -3 1446.46 42.15
    1 2 3 1531.62 42.6
    1 -2 -3 1438.42 42.17
    1 2 3 1440.21 42.3
    -1 2 -3 1456.83 42.61
    -1 -2 3 1562.16 42.63
    1 -2 -3 1525.77 42.56
    -1 -2 3 1435.63 42.47
    1 2 3 1420.87 42.41
    1 2 3 1433.07 42.45
    1 -2 -3 1443.74 42.43
    1 -2 -3 1476.45 42.46
    -1 -2 3 1428.93 42.3
    -1 2 -3 1485.12 42.31
    -1 2 -3 1499.9 42.48
    1 -2 -4 1609.21 45.48
    -1 -2 4 1507.06 45.16
    1 2 4 1524.95 45.29
    -1 2 -4 1632.9 45.29
    1 2 4 1577.97 45
    -1 -2 4 1564.35 45.37
    -1 2 -4 1584.62 45.5
    1 -2 -4 1573.41 45.37
    -1 -2 4 1542.01 45.17
    -1 -2 4 1536.27 45.18
    1 -2 -4 1547.44 45.04
    -1 2 -4 1625.51 45.29
    -1 -2 4 1579.11 45.2
    1 -2 -4 1568.06 45.05
    1 2 4 1610.38 45.44
    -1 2 -4 1527.16 44.95
    1 2 4 1604.65 45.18
    1 2 4 1639.54 45.45
    -1 -2 4 1546.55 45.34
    -1 -2 4 1599.63 45.39
    1 -2 -4 1587.44 45.41
    1 -2 -4 1489.45 44.88
    1 2 4 1569.61 45.08
    -1 2 -4 1646.33 45.42
    1 2 4 1581.28 45.18
    1 2 4 1645.27 45.41
    1 2 4 1587.14 44.98
    -1 2 -4 1496.22 44.9
    1 2 4 1595.68 45.34
    1 -2 -4 1601.97 45.2
    -1 -2 4 1608.58 45.31
    -1 2 -4 1583 45.12
    1 -2 -4 1526.39 45.27
    -1 -2 4 1524.26 45
    1 -2 -4 1546.52 45.29
    1 2 4 1505.71 45.25
    -1 2 -4 1514.95 45.18
    1 2 4 1606.77 45.33
    1 2 5 146.09 4.66
    -1 2 -5 154.19 5.34
    1 2 5 150.93 5.13
    -1 2 -5 147.15 5.07
    -1 -2 5 146.75 5.17
    -1 -2 5 148.88 4.98
    -1 -2 5 152.41 4.99
    1 -2 -5 155.09 5.29
    1 -2 -5 159.79 5.2
    -1 2 -5 149.85 5.1
    1 2 5 153.38 5.28
    -1 -2 5 138.83 4.93
    -1 -2 5 154.69 5
    -1 2 -5 148.63 4.59
    1 -2 -5 148.02 4.86
    1 -2 -5 147.9 4.85
    1 2 5 152.28 4.89
    1 2 5 148.17 5.25
    -1 2 -5 144.33 5.06
    -1 -2 5 154.07 5.14
    -1 -2 5 151.34 5.21
    -1 2 -5 150.09 5.21
    -1 2 -5 152.24 4.68
    1 2 5 154.24 4.95
    1 2 5 163.81 4.95
    1 -2 -5 143.91 4.61
    1 2 5 151.03 5.1
    -1 -2 5 144.19 5.11
    -1 2 -5 146.24 4.92
    1 2 5 154.74 5.12
    1 -2 -5 153.07 4.97
    1 2 5 153.69 5.13
    -1 -2 5 151.97 4.64
    -1 -2 5 150.99 5.22
    1 -2 -5 145.69 5.03
    -1 2 -5 149.74 4.9
    -1 -2 5 146.84 4.7
    1 -2 -5 156.41 5.13
    1 -2 -6 33.1 1.97
    -1 -2 6 34.32 2.14
    -1 -2 6 34.42 1.84
    1 2 6 33.46 1.43
    -1 2 -6 33.41 1.92
    -1 2 -6 35.6 2.28
    1 -2 -6 35.47 2.13
    1 2 6 32.09 1.97
    -1 -2 6 31.58 1.83
    -1 2 -6 33.47 1.27
    -1 -2 6 33.93 1.87
    1 -2 -6 35.68 1.75
    -1 2 -6 31.55 1.9
    -1 -2 6 35.26 1.82
    1 2 6 35.71 1.65
    1 2 6 33.14 2.18
    1 2 6 34.54 2.19
    1 -2 -6 33 1.76
    -1 -2 6 36.31 2.29
    -1 2 -6 37.5 1.95
    -1 2 -6 34.82 2.13
    -1 -2 6 36.7 2.01
    1 2 6 34.29 1.72
    1 -2 -6 34.02 1.45
    1 2 6 34.07 1.93
    1 2 6 30.89 1.71
    -1 2 -6 32.9 1.53
    -1 2 -6 38.9 1.99
    -1 -2 6 34.1 1.54
    1 2 6 31.43 2.05
    1 -2 -6 33.9 1.84
    -1 2 -6 34.84 1.85
    -1 -2 6 41.4 2.2
    -1 -2 6 33.89 1.39
    1 2 6 33.14 1.9
    1 -2 -6 34.3 2.02
    -1 2 -6 35.09 1.71
    1 -2 -6 35.32 1.88
    -1 -2 6 32.93 2.02
    -1 -2 6 32.27 1.49
    -1 -2 7 123.45 4.39
    -1 2 -7 121.76 4.79
    -1 -2 7 113.23 4.46
    -1 -2 7 119.93 4.36
    1 2 7 125.88 4.52
    1 -2 -7 122.94 4.46
    1 -2 -7 23.27 4.66
    1 2 7 123.56 3.88
    -1 2 -7 120.68 4.46
    1 2 7 119.7 4.65
    1 -2 -7 122.06 4.27
    -1 -2 7 120.19 4.15
    -1 2 -7 120.48 3.66
    1 2 7 122.64 4.1
    -1 2 -7 127.93 4.51
    1 -2 -7 119.13 4.25
    -1 -2 7 117.51 4.38
    1 2 7 123.3 4.69
    -1 2 -7 119.18 4.03
    1 2 7 124.31 4.42
    1 -2 -7 122.65 3.85
    -1 -2 7 117.47 4.05
    -1 2 -7 123.51 4.61
    -1 -2 7 118.94 4.58
    -1 2 -7 127.07 4.45
    1 -2 -7 119.05 3.94
    1 2 7 126.43 4.25
    -1 -2 7 125.66 4.45
    -1 2 -7 120.26 4.42
    1 2 7 123.75 4.28
    -1 -2 7 121.14 4.59
    1 2 7 125.56 4.38
    1 2 7 120.55 4.55
    1 -2 -7 126.68 4.53
    -1 -2 7 121.5 3.93
    -1 2 -7 127.37 4.2
    1 -2 -7 119.37 4.29
    -1 -2 7 121.88 3.83
    -1 2 -7 127.7 4.79
    -1 -2 7 120.46 4.53
    1 -2 -7 121.1 4.35
    -1 2 -7 119.83 4.33
    1 2 8 555.29 16.65
    1 -2 -8 110.2 17.62
    1 -2 -8 582.96 17.26
    -1 -2 8 597.07 17.3
    -1 2 -8 569.43 17.3
    -1 -2 8 560.68 17.22
    1 2 8 579.22 17.56
    -1 2 -8 580.63 17.66
    1 2 8 588.18 17.38
    -1 -2 8 584.75 17.26
    1 2 8 582.85 16.8
    -1 -2 8 581.94 17.26
    1 2 8 558.37 17.53
    1 -2 -8 566.61 17.08
    1 -2 -8 589.2 17.11
    1 2 8 566.56 16.84
    -1 -2 8 567.56 16.91
    -1 2 -8 576.83 17.33
    -1 2 -8 571.46 16.88
    1 -2 -8 570.36 17.4
    -1 2 -8 571.27 17.26
    1 2 8 557.2 17.05
    1 -2 -8 585.54 16.81
    -1 -2 8 554.9 16.89
    -1 2 -8 594.64 17.45
    1 2 8 526.52 17.24
    -1 -2 8 590.54 17.24
    -1 -2 8 589.69 17.49
    1 2 8 574.98 17.23
    1 -2 -8 565.8 16.68
    -1 2 -8 584.66 17.28
    1 2 8 591.93 17.11
    -1 -2 8 559.98 17.44
    1 2 8 587.49 17.42
    1 2 8 585.93 17.17
    1 -2 -8 570.37 17.34
    1 -2 -8 585.42 17.18
    1 -2 -8 591.16 17.15
    -1 2 -8 585.8 17.62
    -1 2 -8 589.22 17.21
    -1 2 -8 572.11 16.94
    -1 -2 8 568.16 16.63
    -1 -2 8 587.19 17.4
    1 2 9 112.47 4.55
    -1 -2 9 103.76 4.11
    -1 2 -9 102.82 4.14
    1 -2 -9 97.67 4.03
    -1 2 -9 96.21 3.17
    1 2 9 99.38 3.41
    1 2 9 105.98 4.5
    -1 -2 9 100.3 4.05
    -1 -2 9 95.07 5.11
    1 2 9 101.22 3.58
    -1 2 -9 93.93 4.6
    1 2 9 104.45 3.65
    1 -2 -9 107.58 3.97
    -1 -2 9 125.53 4.35
    1 -2 -9 105.49 3.96
    -1 -2 9 101.64 4.12
    -1 2 -9 104.47 4.16
    1 2 9 109.12 4.51
    -1 2 -9 95.38 3.98
    -1 2 -9 102.25 4.04
    1 2 9 113.16 4.32
    1 -2 -9 100.66 4.2
    -1 -2 9 98.08 3.74
    1 -2 -9 106.36 3.65
    1 2 9 103.57 3.94
    -1 2 -9 96.88 4.41
    1 2 9 98.11 4
    -1 -2 9 123.93 5.43
    -1 2 -9 96 3.72
    1 -2 -9 99.14 3.47
    -1 -2 9 101.64 4.03
    -1 2 -9 96.34 3.77
    -1 -2 9 97.26 4.14
    1 2 9 104.71 4.02
    -1 2 -9 97.84 4.05
    1 -2 -9 109.26 4.23
    1 -2 -9 104.76 3.91
    -1 2 -9 101.12 4.42
    1 -2 -9 103.73 4.02
    -1 -2 9 112.73 4.65
    1 2 9 104.43 4.41
    -1 -2 9 104.27 3.4
    1 -2 -10 28.56 2.02
    -1 2 -10 0.12 2.46
    -1 -2 10 28.53 2.14
    1 2 10 29.93 1.36
    -1 -2 10 23.7 2.32
    1 2 10 27.02 1.56
    1 -2 -10 29.61 2.42
    -1 -2 10 27.75 1.99
    -1 -2 10 28.39 2.14
    1 -2 -10 26.58 1.91
    1 2 10 31.21 2.52
    -1 -2 10 23.34 1.74
    1 -2 -10 25.65 1.92
    1 2 10 30.07 2.48
    1 2 10 30.22 1.56
    1 -2 -10 28.48 1.46
    1 2 10 25.46 2.03
    1 2 10 27.81 2.01
    -1 -2 10 24.02 2.62
    -1 2 -10 28.54 1.85
    1 -2 -10 30.34 1.66
    -1 -2 10 29.3 1.69
    -1 2 -10 24.91 2.34
    -1 -2 10 30.68 2.53
    -1 2 -10 26.04 1.71
    1 2 10 32.08 2.48
    -1 2 -10 30.03 2.11
    -1 2 -10 29.85 2.51
    1 2 10 28.24 1.89
    1 -2 -10 31 1.85
    1 -2 -10 24.9 2.03
    -1 -2 10 28.25 1.34
    -1 -2 11 72.21 3.94
    -1 -2 11 60.22 3.07
    1 -2 -11 61.46 3.4
    1 2 11 57.76 2.46
    1 -2 -11 57.89 2.91
    -1 2 -11 -0.14 3.81
    1 2 11 59.06 3.4
    -1 -2 11 58.33 3.07
    1 -2 -11 59.61 2.88
    -1 -2 11 58.2 2.81
    1 -2 -11 59.29 2.82
    1 2 11 62.09 3.46
    1 2 11 58.49 3
    1 -2 -11 58.34 2.55
    -1 -2 11 82.43 4.25
    -1 2 -11 64.22 3.41
    1 2 11 61.76 2.9
    -1 2 -11 57.46 2.81
    -1 -2 11 58.2 2.67
    1 2 11 61.62 2.92
    -1 2 -11 58.46 2.59
    -1 -2 11 52.82 3.32
    -1 2 -11 52.48 3.27
    1 -2 -11 59.47 2.94
    1 2 11 62.86 3.44
    1 -2 -11 57.18 2.76
    -1 -2 12 121.69 4.78
    -1 -2 12 116.8 4.85
    -1 2 -12 116.69 5.29
    1 2 12 119.38 5.19
    1 -2 -12 116.03 5.18
    1 2 12 114.85 5.14
    -1 -2 12 118.67 4.86
    -1 -2 12 118.79 4.17
    -1 -2 12 112.24 4.36
    1 -2 -12 114.63 4.3
    -1 2 -12 118.49 4.97
    -1 -2 12 112.23 5.02
    1 2 12 115.89 4.55
    1 2 12 109.18 4.62
    1 -2 -12 118.51 4.48
    1 2 12 111.96 4.99
    -1 2 -12 120.93 4.29
    -1 2 -12 117.2 5.13
    1 -2 -12 113.02 4.71
    -1 -2 12 117.43 5.09
    1 2 13 81.53 4.25
    -1 2 -13 87.43 4.41
    1 -2 -13 76.4 4.17
    -1 -2 13 78.51 3.92
    -1 -2 13 79.81 3.83
    -1 -2 13 79.88 3.94
    1 2 13 91.02 4.39
    -1 -2 13 78.66 4.15
    1 2 13 86.5 3.75
    -1 2 -13 92.13 4.13
    1 2 13 86.2 3.74
    1 2 13 78.84 4.14
    -1 -2 13 80.51 4.19
    1 -2 -13 76.83 3.52
    1 -2 -13 73.07 3.76
    -1 2 -13 83.14 4.27
    1 -2 -14 145.32 6.47
    -1 -2 14 149.53 5.85
    -1 -2 14 156.7 6.2
    1 2 14 157.49 6.57
    -1 2 -14 162.39 6.7
    -1 -2 14 154.52 6.19
    1 2 14 163.73 6.64
    1 2 14 153.05 5.91
    -1 2 -14 163.6 6.25
    1 2 14 147.02 5.85
    -1 -2 14 143.33 6.24
    1 -2 -14 147.68 5.64
    -1 2 -14 148.83 6.4
    -1 -2 14 157.79 6.47
    1 2 14 158.81 6.42
    1 -2 -14 153.71 5.98
    1 -2 -15 47.72 3.49
    1 2 15 53.59 3.66
    -1 -2 15 47.73 3.18
    -1 -2 15 42.52 3.11
    -1 2 -15 48.09 3.62
    1 2 15 44.93 3.5
    -1 -2 15 47.2 3.2
    1 2 15 48.05 2.95
    -1 -2 15 44.51 3.51
    1 2 15 50.75 2.9
    -1 2 -15 43.53 3.1
    1 2 15 47.32 3.4
    1 -2 -15 46.6 3.04
    -1 2 -15 45.88 3.36
    -1 -2 15 47.88 3.53
    1 2 16 65.1 4.23
    1 -2 -16 72.5 4.39
    -1 2 -16 65.03 4.46
    -1 -2 16 72.31 4.04
    1 2 16 72.06 4.4
    -1 -2 16 70.29 4.03
    1 2 16 74.06 3.76
    -1 2 -16 66.16 4
    -1 -2 16 83.5 4.75
    -1 2 -16 72.57 4.25
    -1 -2 16 63.3 4.24
    1 -2 -16 69.62 3.85
    1 2 16 70.36 4.3
    -1 -2 17 103.84 5.37
    1 -2 -17 120.95 5.95
    1 2 17 123.65 5.91
    -1 2 -17 126.02 6.06
    1 2 17 117.85 5.81
    -1 -2 17 104 5.31
    -1 2 -17 120.89 5.5
    -1 -2 17 102.74 5.56
    -1 -2 17 116.78 5.79
    -1 2 -17 126.16 5.85
    1 2 17 106.61 5.61
    -1 2 -18 69.17 4.67
    -1 -2 18 62.13 4.01
    1 2 18 64.52 4.39
    1 -2 -18 63 4.38
    -1 -2 18 60.23 3.94
    1 2 18 57.03 4.33
    -1 2 -18 62.21 3.93
    -1 -2 18 57.17 4.46
    1 2 18 60.31 4.23
    -1 -2 18 62.94 4.4
    -1 2 -18 62.13 4.25
    1 -2 -19 5.09 2.44
    -1 2 -19 7.18 2.82
    -1 -2 19 6.86 2.41
    1 2 19 9.49 2.77
    1 2 19 11.65 2.79
    -1 -2 19 4.57 2.32
    -1 2 -19 10.26 2.24
    -1 -2 19 -4.59 4.11
    -1 2 -19 9.04 2.59
    -1 -2 19 6.9 2.89
    1 2 19 0.62 2.7
    -1 -2 20 13.1 2.67
    1 -2 -20 11.74 2.8
    -1 2 -20 11.25 2.94
    -1 -2 20 13.48 2.55
    1 2 20 8.58 2.78
    1 2 20 20.35 3.09
    -1 -2 20 6.01 3.1
    -1 2 -20 15.68 2.86
    1 2 20 14.04 2.97
    -1 -2 20 15.67 2.86
    1 -2 -21 11.34 2.95
    -1 2 -21 13.87 3.12
    -1 -2 21 10.19 2.45
    1 2 21 12.41 2.9
    -1 -2 21 6.78 2.45
    1 2 21 7.77 2.85
    -1 -2 21 12.1 2.88
    -1 -2 21 14.81 3.03
    1 2 21 14.97 3
    -1 2 -21 17.75 2.94
    1 -2 -22 8.39 2.92
    -1 -2 22 10.92 2.63
    -1 2 -22 16.47 3.25
    -1 -2 22 13.35 2.62
    1 2 22 8.65 2.92
    1 2 22 7.12 2.86
    -1 -2 22 5.43 2.94
    -1 -2 22 12.53 2.81
    1 2 22 13.54 3.11
    1 -2 -23 13.32 3.21
    -1 -2 23 15.12 2.81
    -1 2 -23 9.84 3.12
    1 2 23 11.14 3.16
    1 2 23 12.21 3.02
    -1 -2 23 16.49 2.94
    -1 -2 23 7.22 3.09
    -1 -2 23 11.27 3.25
    1 2 23 15.18 3.08
    -1 -2 24 3.64 2.56
    -1 2 -24 7.05 2.95
    1 -2 -24 1.18 2.67
    -1 -2 24 3.88 2.6
    1 2 24 7.18 2.92
    1 2 24 4.14 2.82
    -1 -2 24 4.65 3.06
    1 2 24 2.37 2.89
    -1 -2 24 1.9 2.88
    -1 -2 25 12.85 2.94
    1 2 25 9.46 3.19
    1 2 25 5.16 3.06
    1 -2 -25 10.18 3.2
    -1 -2 25 7.82 2.63
    -1 2 -25 8.24 3.11
    1 2 25 6.57 3.29
    -1 -2 25 4.52 3.08
    1 2 26 -0.59 2.83
    1 2 26 4.45 2.97
    1 -2 -26 -0.32 3.01
    -1 2 -26 -1.58 3.17
    1 2 26 2.83 2.94
    -1 -2 26 2.34 2.99
    1 2 27 -1.22 3
    1 2 27 1.52 2.83
    1 -2 -27 1.99 2.98
    -1 2 -27 1.64 3.03
    -1 -2 27 2.72 3.1
    1 2 27 0.29 3.14
    1 2 28 2.5 3.14
    1 2 28 -0.62 2.9
    -1 2 -28 -4.39 3.32
    1 -2 -28 1.36 3.2
    1 2 28 2.7 3.12
    -1 -2 28 0.62 3.02
    1 2 29 -1.23 3.15
    1 3 -29 1 3.12
    1 -3 28 7.09 3.06
    -1 -3 -28 1.03 3.17
    1 -3 28 -0.62 3.02
    1 3 -28 0.32 2.91
    -1 3 28 2.54 3.33
    1 -3 28 2.05 2.84
    1 -3 27 4.2 3.05
    1 3 -27 6.88 3.15
    -1 -3 -27 6.35 3.07
    1 -3 27 6.01 3.08
    -1 3 27 8.97 3.71
    1 -3 27 8.26 3.16
    1 -3 26 1.17 2.83
    1 -3 26 1.46 2.87
    1 3 -26 0.6 3.01
    -1 -3 -26 3.56 2.99
    1 -3 26 3.31 2.83
    -1 3 26 0.3 3.09
    1 -3 25 9.03 3.22
    1 3 -25 4.66 2.87
    -1 -3 -25 4.99 3.14
    1 -3 25 4.24 2.88
    1 -3 25 6.12 3.02
    -1 3 25 3.77 3.66
    1 3 -24 9.23 3.04
    -1 -3 -24 9.27 3.14
    1 -3 24 11.43 2.96
    1 -3 24 12.5 2.97
    -1 3 24 11.03 3.29
    -1 3 24 12.32 3.36
    1 -3 24 14.33 3.17
    -1 -3 -23 27.18 3.7
    1 -3 23 23.6 3.47
    1 3 -23 23.53 3.42
    1 -3 23 24.09 3.5
    -1 -3 -23 25.4 3.25
    -1 3 23 26.41 3.81
    1 -3 23 22.32 3.33
    -1 3 23 25.02 3.57
    1 3 -22 0.51 2.58
    1 -3 22 1.76 2.49
    -1 -3 -22 3.01 2.64
    -1 3 22 -0.22 2.28
    1 -3 22 2.01 2.5
    -1 3 22 0.45 2.23
    -1 -3 -22 -0.48 2.37
    -1 3 22 6.2 2.82
    -1 3 22 4.13 2.92
    1 3 -22 0.49 2.59
    1 -3 22 2.81 2.54
    1 3 -21 1.94 2.49
    1 -3 21 4.08 2.55
    -1 -3 -21 1.04 2.64
    -1 3 21 5.53 2.36
    -1 3 21 0.64 2.37
    1 -3 21 -1.68 2.52
    -1 -3 -21 0.69 2.1
    -1 3 21 -0.89 2.55
    1 -3 21 -0.45 2.37
    -1 3 21 0.74 2.75
    1 3 -21 1.65 2.36
    -1 -3 -20 -0.74 2.74
    1 -3 20 0.91 2.33
    1 3 -20 2.3 2.3
    -1 3 20 2.02 2.34
    -1 3 20 0.4 2.36
    1 -3 20 4.56 2.39
    -1 -3 -20 -0.66 2.26
    -1 3 20 5.95 2.72
    1 3 -20 1.36 2.28
    -1 3 20 0.47 2.57
    1 -3 20 0.43 2.37
    1 3 -19 66.31 4.4
    1 -3 19 65.71 4.47
    -1 3 19 69.48 4.26
    -1 -3 -19 71.48 4.76
    1 -3 19 69.12 4.43
    -1 3 19 55.06 4.01
    -1 3 19 57.25 4.68
    1 -3 19 56.23 3.87
    -1 -3 -19 65.51 4.35
    1 3 -19 65.5 4.51
    -1 3 19 57.29 4.54
    1 -3 19 65.81 4.33
    -1 -3 -18 42.28 3.81
    -1 3 18 44.94 3.48
    1 3 -18 36.48 3.5
    -1 3 18 42.88 3.44
    1 -3 18 45.66 3.74
    1 -3 18 40.66 3.57
    -1 3 18 47.23 3.83
    -1 -3 -18 43.93 3.6
    1 -3 18 34.6 3.09
    1 -3 18 37.88 3.55
    1 3 -18 44.37 3.64
    -1 3 18 39.43 3.79
    -1 -3 -17 6.24 2.39
    1 3 -17 4.21 2.2
    -1 3 17 4.56 2.12
    1 -3 17 3.5 2.18
    1 -3 17 1.95 2.17
    -1 3 17 5.25 2.26
    -1 3 17 2.6 2.53
    1 -3 17 4.11 2.02
    1 3 -17 6.51 2.1
    -1 -3 -17 5.73 2.27
    -1 3 17 2.4 2.45
    1 3 -17 0.2 2.21
    1 -3 17 1.43 2.16
    -1 -3 -16 32.52 3.32
    1 3 -16 23.42 2.73
    -1 3 16 23.48 2.82
    1 -3 16 27.27 2.96
    1 -3 16 31.33 2.98
    -1 3 16 26.94 2.73
    -1 3 16 28.74 2.79
    1 -3 16 28.9 2.64
    -1 -3 -16 27.63 2.92
    1 3 -16 28.39 2.67
    -1 3 16 29.94 3.57
    -1 -3 -16 29.11 2.36
    1 -3 16 26.45 2.84
    1 3 -16 27.98 2.93
    -1 3 16 26.08 3.36
    -1 -3 -15 136.78 6.44
    1 -3 15 146.73 6.32
    1 3 -15 152.31 6.29
    -1 3 15 145.47 6
    -1 3 15 135.34 5.91
    1 -3 15 141.59 6.29
    -1 3 15 145.09 6.02
    1 -3 15 144.49 6.05
    1 3 -15 136.63 6.05
    -1 -3 -15 152 6.37
    1 -3 15 143.52 5.66
    -1 3 15 143.45 6.32
    1 -3 15 141.54 6.19
    1 3 -15 145.38 6.35
    -1 3 15 140.79 6.41
    -1 -3 -15 143.05 5.73
    1 3 -14 30.26 2.7
    -1 -3 -14 27.21 2.77
    -1 3 14 25.01 2.57
    1 -3 14 28.7 2.81
    -1 3 14 27.91 2.52
    -1 3 14 24.2 2.23
    1 -3 14 29 2.76
    -1 3 14 28.43 2.55
    1 -3 14 27 2.5
    -1 -3 -14 30.16 2.82
    1 -3 14 28.19 2.21
    1 3 -14 26.85 2.6
    -1 3 14 24.98 2.86
    1 3 -14 32.24 2.89
    -1 3 14 27.95 2.98
    1 -3 14 34.17 2.74
    -1 -3 -14 33.73 2.46
    -1 -3 -14 35.62 2.44
    -1 3 13 40.31 2.89
    -1 3 13 40.13 2.72
    1 3 -13 41.67 2.89
    -1 -3 -13 44.75 3.22
    1 -3 13 43 3.04
    -1 3 13 42.46 2.84
    1 -3 13 45.21 3.18
    -1 3 13 45.13 2.61
    1 -3 13 42.84 2.84
    1 -3 13 42.23 2.42
    -1 3 13 43.84 3.21
    -1 -3 -13 42.7 3.06
    1 3 -13 36 2.82
    -1 3 13 43.35 3.21
    -1 -3 -13 37.39 2.52
    1 -3 13 36.77 2.78
    1 3 -13 40.75 3.05
    -1 -3 -13 44.19 2.68
    -1 3 12 70.33 3.57
    1 3 -12 69.96 3.62
    -1 -3 -12 71.98 3.86
    1 -3 12 70.76 3.74
    1 3 -12 73.19 3.22
    -1 3 12 72.87 3.53
    -1 3 12 66.46 3.28
    -1 -3 -12 67.86 2.89
    1 -3 12 75.68 3.79
    -1 3 12 71.07 3.53
    -1 3 12 71.1 3.01
    -1 -3 -12 65.21 3.03
    -1 -3 -12 67.38 3.74
    1 -3 12 67.2 3.12
    1 3 -12 72.8 3.62
    1 -3 12 65.67 3.51
    -1 3 12 68.71 3.85
    -1 3 12 67.51 3.83
    -1 -3 -12 67.55 3.36
    -1 -3 -12 64.64 3.23
    1 3 -12 65.85 3.84
    1 -3 12 65.29 3.54
    -1 3 11 34.01 2.54
    -1 -3 -11 32.39 2.63
    1 3 -11 35.04 2.18
    1 -3 11 35.13 2.55
    -1 3 11 33.65 2.41
    1 3 -11 37.24 2.54
    -1 -3 -11 38.19 1.96
    1 -3 11 38.41 2.67
    -1 3 11 37.99 2.52
    -1 3 11 38.08 2.4
    -1 3 11 36.8 2
    -1 -3 -11 37.93 1.96
    1 -3 11 36.56 2.55
    1 -3 11 34.8 2.11
    -1 3 11 35.87 2.93
    -1 -3 -11 37.02 2.17
    -1 -3 -11 6.6 2.84
    1 3 -11 38.16 2.6
    -1 -3 -11 35.82 2.06
    1 3 -11 36.48 2.75
    -1 -3 -11 36.19 2.26
    -1 3 11 35.81 2.03
    -1 3 11 35.77 2.89
    -1 -3 -11 40.41 2.43
    1 -3 11 35.14 2.5
    1 3 -10 243.22 8.37
    -1 3 10 249.31 8.58
    1 3 -10 256.39 8.45
    -1 -3 -10 263.37 9
    -1 3 10 261.71 8.76
    1 3 -10 255.71 8.74
    1 -3 10 273.06 8.96
    1 -3 10 258.9 7.61
    -1 3 10 255.95 8.63
    -1 -3 -10 254.13 8.19
    -1 3 10 283.43 8.34
    -1 3 10 243.06 8.53
    1 3 -10 266.37 8.5
    1 -3 10 264.38 8.9
    -1 -3 -10 44.6 9.08
    1 -3 10 275.09 8.91
    -1 3 10 254.08 8.98
    -1 -3 -10 248.21 8.13
    1 3 -10 262.12 8.82
    1 3 -10 266.35 8.43
    -1 -3 -10 252.39 8.35
    -1 -3 -10 268.71 8.33
    1 -3 10 259.77 8.81
    1 -3 10 271.22 8.38
    -1 3 10 247.74 8.26
    -1 3 10 256.48 8.95
    1 -3 10 267.24 8.18
    -1 -3 -10 254.92 8.43
    -1 -3 -10 265.98 8.66
    -1 3 10 256.11 8.27
    1 -3 10 260.88 8.72
    1 3 -10 274.96 9.08
    1 -3 9 105.12 4.3
    1 -3 9 102.4 3.19
    -1 3 9 105.94 4.35
    1 3 -9 99.83 4.16
    1 3 -9 104.84 4.01
    1 -3 9 104.86 4.37
    1 3 -9 105.6 4.5
    -1 3 9 106.58 4.16
    -1 -3 -9 102.11 4.5
    1 -3 9 104.15 4.37
    -1 3 9 107.79 3.88
    1 3 -9 104.7 3.62
    1 3 -9 104.66 4.01
    -1 3 9 107.55 4.13
    -1 3 9 97.11 4.14
    -1 -3 -9 101.18 3.77
    -1 -3 -9 99.73 3.84
    -1 -3 -9 20.45 4.55
    1 -3 9 104.18 3.84
    1 3 -9 112.5 4.4
    -1 -3 -9 102.72 3.96
    -1 -3 -9 103.55 3.71
    1 -3 9 102.42 4.08
    1 -3 9 107.52 4.32
    -1 3 9 100.55 4.03
    -1 3 9 109.92 4.62
    1 3 -9 99.36 4.45
    -1 3 9 98.08 3.8
    -1 -3 -9 106.17 4.19
    -1 3 9 99.25 4.46
    -1 3 9 103.79 3.87
    -1 -3 -9 110.15 4.24
    1 -3 9 98.49 3.65
    1 -3 9 103.15 4.19
    -1 -3 -9 103.94 3.96
    -1 -3 -8 286.36 8.88
    -1 -3 -8 311.53 9.73
    1 3 -8 290.42 9.27
    -1 3 8 297.27 9.47
    -1 3 8 293.84 9.3
    1 3 -8 296.73 9.46
    1 -3 8 296.39 9.61
    1 -3 8 298.19 8.52
    1 3 -8 287.62 9.27
    -1 3 8 294.25 9.58
    1 -3 8 291.67 9.52
    1 3 -8 287.47 9.27
    -1 -3 -8 289.33 9.12
    1 3 -8 290.8 8.93
    -1 3 8 311.93 9.26
    -1 3 8 302.06 9.49
    -1 3 8 293.96 9.3
    1 -3 8 302.79 9.62
    -1 -3 -8 46.76 9.78
    1 -3 8 289.96 9.05
    -1 3 8 300.3 9.36
    -1 3 8 309.82 9.79
    1 -3 8 293.53 9.32
    1 -3 8 290.54 9.57
    -1 -3 -8 291.38 9.16
    -1 -3 -8 293.71 9
    1 3 -8 305.02 9.65
    1 3 -8 297.27 9.45
    -1 -3 -8 288.86 9.19
    1 -3 8 275.64 8.91
    -1 3 8 287.79 9.17
    1 3 -8 298.57 9.77
    -1 -3 -8 292.47 9.47
    1 -3 8 294.33 9.42
    1 3 -8 301.14 9.44
    -1 3 8 306.8 9.71
    -1 3 8 287.09 9.07
    -1 -3 -8 286.16 9.4
    1 -3 7 387.94 11.88
    1 3 -7 383.44 11.74
    1 -3 7 375.15 10.96
    -1 -3 -7 385.44 11.95
    -1 3 7 387.46 11.83
    1 -3 7 380.1 11.92
    -1 3 7 387.87 11.96
    1 3 -7 394.23 11.67
    -1 -3 -7 370.02 11.32
    1 3 -7 375.46 11.67
    -1 3 7 373.9 11.64
    -1 3 7 405.22 11.69
    1 3 -7 384.83 11.39
    -1 3 7 375.02 11.64
    1 -3 7 391.99 11.95
    1 3 -7 405.42 11.69
    -1 3 7 361.95 11.81
    -1 -3 -7 386.71 11.58
    -1 3 7 378.97 12.06
    -1 -3 -7 370 11.38
    1 -3 7 372.63 11.4
    -1 -3 -7 385.63 11.61
    -1 -3 -7 65.44 12.11
    1 -3 7 398.56 11.72
    1 -3 7 388.49 11.96
    1 3 -7 367.27 11.75
    1 3 -7 386.61 12
    -1 -3 -7 384.46 11.53
    1 3 -7 390.46 12.12
    -1 3 7 389.92 11.98
    1 -3 7 376.53 11.35
    1 3 -7 384.56 11.77
    -1 -3 -7 376.84 11.78
    -1 3 7 391.27 11.62
    1 -3 7 379.83 11.73
    -1 -3 -7 389.68 11.88
    -1 3 7 370.65 11.45
    1 -3 6 194.29 6.4
    1 -3 6 187.63 5.56
    -1 -3 -6 187.63 5.89
    1 -3 6 194.62 6.41
    1 3 -6 190.17 6.21
    -1 3 6 178.37 6.43
    1 3 -6 189.51 6.15
    1 3 -6 186.58 6.22
    -1 3 6 190.77 6.33
    -1 -3 -6 182.62 6.39
    -1 3 6 185.33 6.39
    -1 3 6 188.61 6.13
    1 -3 6 200.13 6.42
    1 3 -6 192.5 6
    -1 -3 -6 192.87 6.41
    -1 3 6 194.06 6.14
    -1 -3 -6 194 6.15
    1 3 -6 195.2 6.17
    -1 3 6 200.05 6.22
    -1 -3 -6 190.58 6.41
    1 -3 6 189.17 5.92
    -1 -3 -6 181.27 6.05
    1 -3 6 192.4 6.46
    -1 -3 -6 30.94 6.59
    1 -3 6 203.56 6.28
    1 -3 6 188.99 6.43
    -1 3 6 181.19 6.52
    -1 -3 -6 183.82 6.14
    1 3 -6 186.61 6.49
    1 -3 6 188.07 6.23
    -1 3 6 188.37 5.97
    -1 3 6 187.9 6.47
    -1 3 6 192.7 6.17
    -1 -3 -6 202.26 6.44
    1 -3 6 181.89 5.93
    1 3 -6 190.24 6.28
    -1 -3 -6 187.02 6.29
    -1 -3 -6 191.71 5.93
    1 3 -6 177.61 6.51
    1 -3 5 318.82 9.99
    1 3 -5 327.62 9.82
    -1 3 5 312.55 10.11
    1 3 -5 322.28 9.93
    -1 3 5 329.15 10.02
    1 -3 5 319.02 10.03
    -1 -3 -5 319.37 9.64
    1 -3 5 311.36 9.33
    -1 -3 -5 310.97 9.99
    1 3 -5 326.91 9.82
    -1 3 5 311.19 10.06
    -1 3 5 332.37 9.9
    -1 -3 -5 332.54 10.07
    1 3 -5 318.14 9.73
    1 3 -5 328.27 9.83
    -1 3 5 315.12 9.74
    -1 -3 -5 335.19 9.89
    1 -3 5 324.8 10
    -1 3 5 315.88 9.75
    -1 -3 -5 329.99 10.07
    1 -3 5 321.99 10.09
    1 -3 5 318.39 9.9
    -1 -3 -5 315.14 9.72
    -1 -3 -5 319.04 10.13
    -1 -3 -5 336 9.88
    1 -3 5 311.25 9.57
    -1 3 5 314.07 10.17
    1 3 -5 318.06 10.17
    1 -3 5 320.15 10.09
    -1 -3 -5 315.78 10.04
    -1 3 5 313.65 9.64
    -1 3 5 316.7 9.86
    -1 3 5 319.95 10.04
    1 -3 5 304.75 9.64
    1 3 -5 311.14 9.9
    -1 -3 -5 318.3 9.93
    1 3 -5 317.21 9.44
    1 -3 5 323.21 9.84
    -1 -3 -5 312.53 9.63
    1 3 -5 323.61 10.23
    -1 -3 -4 1147.18 33.61
    -1 3 4 1124.91 33.79
    1 -3 4 1182.02 33.74
    -1 3 4 1169.12 33.71
    1 -3 4 1186.26 33.65
    1 -3 4 1093.32 33.15
    -1 -3 -4 1172.81 33.42
    1 3 -4 1110.72 33.45
    1 3 -4 1185.69 33.64
    1 3 -4 1187.33 33.53
    -1 -3 -4 1205.27 33.63
    -1 3 4 1140.59 33.42
    1 3 -4 1132.85 33.48
    -1 3 4 1088.63 33.76
    1 -3 4 1172.37 33.65
    -1 -3 -4 1194.24 33.75
    -1 3 4 1128.88 33.42
    -1 -3 -4 1172.86 33.73
    1 3 -4 1175.62 33.53
    -1 3 4 1185.11 33.64
    1 3 -4 1176.27 33.89
    1 -3 4 1127.07 33.29
    -1 -3 -4 1186.62 33.8
    1 -3 4 1228.52 33.69
    1 -3 4 1190.35 33.78
    1 -3 4 1149.05 33.76
    -1 3 4 1124.16 33.8
    -1 -3 -4 1179 33.61
    -1 3 4 1189.57 33.61
    -1 3 4 1154.92 33.4
    1 3 -4 1151.96 33.25
    1 -3 4 1132.86 33.44
    -1 -3 -4 1081.39 33.58
    -1 -3 -4 1133.55 33.38
    1 3 -4 1170.07 33.6
    -1 3 4 1098.25 33.66
    1 -3 4 1166.53 33.5
    1 3 -4 1139.31 33.84
    -1 -3 -4 1179.79 33.76
    -1 3 3 420.81 12.34
    -1 -3 -3 399.95 12.19
    1 3 -3 418.74 12.17
    1 -3 3 397.55 11.9
    1 3 -3 408.26 12.03
    1 -3 3 418.6 12.24
    1 -3 3 400.82 12.36
    -1 -3 -3 422.72 12.26
    -1 -3 -3 413.07 12.14
    -1 3 3 417.78 12.47
    1 3 -3 409.03 12.31
    -1 -3 -3 421.71 12.31
    -1 -3 -3 418.28 12.37
    -1 -3 -3 419.79 12.38
    -1 3 3 415.68 12.47
    1 3 -3 409.93 12.15
    -1 3 3 398.84 12.03
    -1 3 3 400.65 12.04
    1 3 -3 422.06 12.21
    1 -3 3 401.92 12.22
    1 -3 3 396.59 11.96
    1 3 -3 402.27 12.5
    -1 3 3 426.76 12.48
    1 3 -3 414.35 12.28
    1 -3 3 399.14 12.36
    1 -3 3 410.48 12.29
    1 -3 3 421.17 12.4
    -1 -3 -3 395.98 12.06
    -1 -3 -3 401.87 12.26
    -1 -3 -3 422.68 12.41
    -1 -3 -3 414.61 12.42
    1 -3 3 404.59 12.15
    1 3 -3 408.19 12.47
    -1 3 3 400.38 12.25
    1 3 -3 405.8 12.21
    1 -3 3 390.64 12.1
    1 3 -3 400.89 11.99
    -1 3 3 401.98 12.27
    -1 -3 -3 395.47 12.06
    -1 3 3 372.81 12.04
    1 3 -2 173.46 5.31
    -1 3 2 171.99 5.43
    -1 -3 -2 164.24 5.24
    -1 -3 -2 168.42 5.39
    -1 3 2 164.84 5.56
    -1 -3 -2 173.16 5.34
    1 -3 2 171.17 5.47
    1 3 -2 159.39 5.08
    1 -3 2 167.44 5.29
    -1 3 2 165.15 5.15
    -1 -3 -2 165.14 5.48
    1 3 -2 162.54 5.36
    -1 3 2 155.7 5.55
    1 3 -2 160.97 5.46
    1 3 -2 171.17 5.3
    -1 -3 -2 178.08 5.5
    1 3 -2 160.64 5.44
    -1 3 2 160.13 5.14
    -1 -3 -2 165.91 5.48
    1 -3 2 159.48 5.29
    1 3 -2 155.17 5.59
    -1 -3 -2 167 5.23
    1 -3 2 177.97 5.48
    -1 -3 -2 175.78 5.48
    1 -3 2 164.34 5.12
    -1 3 2 186.47 5.65
    -1 3 2 164.61 5.03
    -1 -3 -2 162.19 5.46
    1 -3 2 161.56 5.46
    1 3 -2 172.35 5.41
    1 3 -2 170.72 5.56
    -1 -3 -2 163.74 5.53
    -1 3 2 163.51 5.35
    -1 -3 -2 173.88 5.26
    1 -3 2 159.29 5.19
    -1 3 2 172.5 5.22
    1 3 -2 165.14 5.31
    1 3 -2 170.55 5.21
    1 -3 2 171.35 5.37
    -1 3 1 1986.72 56.4
    1 3 -1 1896.5 56.34
    -1 -3 -1 1890.14 56.43
    -1 3 1 1961.88 56.76
    1 -3 1 1914.81 56.5
    1 3 -1 2014.77 56.59
    -1 3 1 2000.48 56.71
    -1 -3 -1 2000.33 56.67
    1 -3 1 1990.02 56.72
    -1 3 1 1963.42 56.81
    1 3 -1 1986.31 56.59
    -1 3 1 1956.54 56.4
    1 3 -1 2017.28 56.74
    -1 3 1 2059 56.7
    -1 3 1 1897.11 56.46
    -1 -3 -1 2010.84 56.75
    1 3 -1 1947.76 56.68
    -1 -3 -1 2005.93 56.72
    1 -3 1 1924.2 56.5
    -1 -3 -1 2016.83 56.73
    -1 3 1 1902.61 56.46
    1 3 -1 2004.81 56.74
    -1 3 1 1959.03 56.45
    1 -3 1 1927.23 56.7
    -1 -3 -1 1913.08 56.62
    1 3 -1 2041.77 56.88
    -1 3 1 2069.38 56.76
    1 -3 1 1986.5 56.66
    1 3 -1 2034.76 56.42
    1 3 -1 2004.66 56.64
    -1 -3 -1 1980.74 56.76
    -1 -3 -1 1972.26 56.56
    1 -3 1 1964.58 56.46
    -1 3 1 1934.44 56.59
    -1 -3 -1 1997.31 56.6
    1 3 -1 1941.58 56.75
    1 3 -1 1900.85 56.57
    -1 3 1 1967.81 56.57
    -1 -3 -1 1938.29 56.73
    1 3 -1 1978.71 56.57
    -1 -3 0 0.13 0.98
    -1 3 0 -0.12 0.72
    1 3 0 0.52 0.93
    -1 -3 0 0.46 0.43
    -1 3 0 -0.47 1.02
    -1 3 0 0.95 0.52
    1 -3 0 1.38 0.91
    -1 -3 0 0.11 0.56
    -1 3 0 0.44 0.72
    -1 3 0 1.66 0.73
    1 -3 0 0.48 0.57
    1 -3 0 0.76 0.89
    1 3 0 0.17 0.45
    -1 3 0 0.19 0.96
    -1 -3 0 -0.41 1.14
    -1 3 0 0.68 0.74
    1 -3 0 0.43 0.58
    1 3 0 0.9 1.13
    -1 -3 0 1.69 0.93
    -1 -3 0 1.31 0.92
    -1 3 0 0.4 0.52
    1 3 0 1.08 1.13
    1 3 0 5.42 1.34
    -1 -3 0 0.29 0.82
    -1 -3 0 0.51 0.82
    1 -3 0 0.72 0.79
    -1 3 0 0.06 0.63
    1 -3 0 1.04 0.89
    -1 3 0 1.07 0.85
    1 3 0 -0.76 0.78
    -1 3 0 0.57 0.66
    1 3 0 -0.17 0.78
    -1 3 0 0.98 0.73
    -1 -3 0 0.78 0.91
    -1 -3 0 0.39 0.7
    1 3 0 1.29 1.01
    -1 3 0 0.16 0.6
    -1 3 0 1.17 0.55
    -1 -3 0 -0.33 1.12
    1 -3 0 1.41 0.86
    1 -3 0 1.01 1.02
    1 3 0 0.68 0.68
    1 3 0 0.34 0.88
    1 3 1 1805.1 56.35
    1 3 1 1917.15 56.34
    -1 -3 1 1952.36 56.06
    1 -3 -1 1978.6 56.47
    1 3 1 1908.64 56.14
    -1 3 -1 1950.53 56.22
    -1 3 -1 2000.19 56.24
    1 -3 -1 1947.65 56.29
    -1 3 -1 1985.83 56.4
    1 -3 -1 1923.93 56.43
    -1 3 -1 1892.42 56.32
    -1 -3 1 2007.46 56.47
    -1 3 -1 1989.15 56.22
    1 3 1 1935.97 56.48
    -1 -3 1 1948.81 56.44
    -1 3 -1 1991.05 56.31
    -1 3 -1 1948.92 56.4
    1 3 1 1945.75 56.48
    -1 -3 1 2009.41 56.4
    -1 -3 1 2024.9 56.41
    1 3 1 2013.97 56.31
    -1 -3 1 1949.15 56.13
    -1 3 -1 1870.29 56.28
    1 3 1 1996.38 56.52
    -1 3 -1 2022.69 56.2
    -1 3 -1 1869.1 56.32
    1 3 1 1885.35 56.24
    -1 -3 1 1953.39 56.39
    1 -3 -1 2020.3 56.4
    1 -3 -1 1935 56.18
    -1 3 -1 2009.1 56.38
    1 -3 -1 1974.27 56.46
    1 3 1 1965.84 56.34
    1 3 1 1973.18 56.41
    1 -3 -1 1862.71 56.29
    -1 -3 1 1939.41 56.31
    -1 -3 1 2024.99 56.33
    -1 3 -1 1939.66 56.18
    -1 -3 1 2022.94 56.44
    -1 3 -1 2054.47 56.38
    -1 3 -1 1913.05 56.45
    1 3 1 1946.31 56.25
    -1 -3 2 161.53 5.06
    1 3 2 168.84 5.41
    -1 3 -2 166.48 5.38
    -1 3 -2 161.47 5.25
    -1 -3 2 168.02 5.51
    -1 3 -2 171.61 5.59
    1 3 2 165.98 5.21
    -1 3 -2 164.47 5.23
    -1 3 -2 173.32 5.14
    1 -3 -2 167.37 5.49
    1 3 2 175.45 5.31
    -1 -3 2 167.01 5.32
    -1 3 -2 157.46 5.24
    -1 -3 2 168.6 5.44
    -1 3 -2 173.06 5.33
    -1 3 -2 165.57 5.21
    1 3 2 165.7 5.56
    1 -3 -2 168.24 5.16
    1 3 2 155.66 5.51
    1 -3 -2 170.64 5.15
    1 3 2 176.23 5.43
    -1 -3 2 165.35 5.32
    -1 3 -2 180.56 5.55
    1 3 2 162.25 5.19
    -1 3 -2 169.42 5.12
    1 -3 -2 161.03 5.04
    -1 3 -2 171.34 5.41
    -1 -3 2 163.15 5.02
    -1 3 -2 173.85 5.43
    -1 -3 2 165.39 5.45
    1 -3 -2 169.55 5.49
    1 3 2 164.22 5.5
    1 3 2 175.65 5.4
    -1 3 -2 160.02 5.38
    -1 3 -2 166.27 5.17
    -1 -3 2 159.66 5.24
    -1 3 -2 173.1 5.31
    1 -3 -2 165.11 5.35
    -1 -3 2 157.37 5.33
    1 3 2 163.1 5.28
    1 3 2 164.6 5.44
    1 -3 -2 174.41 5.51
    1 -3 -2 170.49 5.27
    -1 -3 2 170.81 5.49
    -1 3 -3 401.53 12.19
    -1 3 -3 404.97 11.84
    -1 3 -3 400.61 12.37
    -1 -3 3 412.46 12.31
    -1 -3 3 409.45 12.13
    -1 3 -3 414.92 12.14
    1 3 3 408.4 12.09
    1 3 3 401.07 12.04
    1 -3 -3 412.29 12.36
    -1 -3 3 401.49 11.94
    1 -3 -3 406.55 11.97
    -1 3 -3 402.44 12
    1 -3 -3 400.52 11.97
    -1 -3 3 413.05 12.14
    1 3 3 414.26 12.19
    1 3 3 395.12 12.35
    1 3 3 397.98 12.36
    -1 3 -3 411.32 11.93
    -1 -3 3 414.8 12.18
    -1 3 -3 418.31 12.14
    1 3 3 393.34 12.26
    -1 3 -3 405.66 12.24
    -1 3 -3 391.04 11.87
    -1 3 -3 408.1 12.3
    1 3 3 410.55 12.26
    -1 -3 3 416.19 12.31
    -1 -3 3 421.65 12.37
    -1 3 -3 406.02 12.24
    1 3 3 399.69 11.96
    1 -3 -3 413.93 12.34
    -1 3 -3 384.24 12.13
    -1 -3 3 398.01 12.3
    1 -3 -3 403.28 12.27
    -1 -3 3 397.64 11.93
    -1 -3 3 397.61 12.19
    1 3 3 396.49 12.02
    1 -3 -3 396.71 12.17
    1 -3 -3 406.58 12.03
    -1 3 -3 412.65 12.02
    1 3 3 381.75 12.2
    1 -3 -4 1144.74 33.75
    -1 3 -4 1139.2 33.84
    -1 3 -4 1094.31 33.2
    -1 3 -4 1204.09 33.65
    -1 -3 4 1150.57 33.44
    -1 -3 4 1178.32 33.73
    1 -3 -4 1166.35 33.83
    1 3 4 1151.4 33.43
    1 3 4 1168.57 33.6
    -1 -3 4 1159.53 33.6
    1 -3 -4 1162.94 33.44
    1 3 4 1180.05 33.86
    -1 -3 4 1157.12 33.59
    1 3 4 1138.31 33.57
    -1 3 -4 1157.83 33.33
    -1 3 -4 1183.64 33.64
    1 3 4 1175.64 33.85
    1 -3 -4 1159.59 33.45
    -1 3 -4 1170.66 33.28
    -1 -3 4 1146.92 33.55
    -1 3 -4 1138.56 33.32
    -1 -3 4 1200.81 33.8
    1 3 4 1143.05 33.39
    -1 -3 4 1137.08 33.76
    1 3 4 1168.14 33.75
    1 -3 -4 1291.39 33.96
    -1 3 -4 1177.52 33.73
    1 3 4 1140.53 33.67
    1 3 4 1101.55 33.51
    1 3 4 1133.56 33.44
    1 3 4 1165.33 33.71
    -1 3 -4 1101.56 33.5
    -1 -3 4 1140.65 33.29
    1 -3 -4 1133.8 33.45
    1 -3 -4 1190.8 33.69
    1 -3 -4 1162.36 33.73
    -1 -3 4 1155.2 33.69
    -1 3 -4 1173.65 33.5
    -1 3 -5 307.36 9.82
    -1 -3 5 314.37 9.64
    1 3 5 311.14 9.8
    1 -3 -5 320.87 9.93
    1 -3 -5 319.77 10.04
    -1 -3 5 303.13 9.77
    -1 3 -5 318.13 10.07
    -1 3 -5 319.55 9.25
    1 3 5 314.17 9.51
    -1 -3 5 307.33 9.87
    -1 3 -5 310.55 9.3
    -1 -3 5 325.62 9.66
    1 3 5 322.41 9.69
    1 3 5 324.78 10.07
    1 -3 -5 321.65 9.65
    -1 3 -5 307.79 9.34
    -1 3 -5 310.32 9.81
    1 3 5 327.98 10.08
    1 -3 -5 318.61 9.63
    -1 -3 5 313.11 9.77
    -1 3 -5 315.62 9.88
    1 3 5 310.66 9.58
    -1 3 -5 317.01 9.46
    -1 -3 5 321.26 9.95
    1 3 5 306.66 9.79
    1 3 5 326.98 9.94
    -1 -3 5 311.76 9.33
    1 3 5 320.65 9.52
    -1 -3 5 308.25 9.95
    1 3 5 318.92 9.74
    1 -3 -5 310.52 9.85
    1 3 5 321.73 9.86
    -1 3 -5 321.79 9.69
    -1 -3 5 310.85 9.35
    1 -3 -5 334.35 9.92
    -1 -3 5 329.74 9.93
    1 3 5 320.04 9.91
    -1 3 -5 306.39 9.6
    1 -3 -5 308.42 9.58
    1 3 6 187.3 6.26
    -1 3 -6 195.68 6.3
    -1 3 -6 189.44 5.57
    -1 -3 6 187.88 6.1
    -1 3 -6 193.03 6.53
    1 -3 -6 28.82 6.47
    1 -3 -6 194 6.35
    -1 -3 6 186 6.29
    1 3 6 194.62 5.88
    -1 -3 6 194.21 6.25
    1 3 6 199.08 6.58
    -1 3 -6 186.6 5.58
    -1 3 -6 185.21 5.6
    -1 3 -6 184.89 6.25
    -1 -3 6 181.78 6.02
    1 -3 -6 191.56 6.07
    1 3 6 190.44 6.05
    1 -3 -6 180.48 6.05
    -1 -3 6 195.61 6.26
    1 3 6 198.02 6.56
    1 3 6 210.09 6.3
    -1 -3 6 204.62 6.42
    1 3 6 197.91 6.23
    -1 3 -6 192.05 6.31
    -1 -3 6 177.6 6.38
    -1 3 -6 185.97 5.86
    1 3 6 191.68 5.99
    1 3 6 185.09 6.34
    -1 -3 6 186.75 5.76
    1 -3 -6 182.1 5.54
    1 -3 -6 185.7 5.59
    -1 3 -6 190.14 6.64
    -1 3 -6 195.77 6.16
    1 -3 -6 189.92 6.02
    -1 -3 6 188.65 5.63
    -1 -3 6 190.29 6.38
    1 3 6 196.45 6.39
    1 -3 -6 191.54 6.27
    1 -3 -6 184.31 6.31
    -1 -3 6 189.91 6.43
    -1 -3 6 187.38 5.68
    1 3 6 189.97 6.26
    -1 3 -6 188.95 5.96
    1 -3 -7 367.44 11.7
    -1 3 -7 366.07 10.9
    -1 -3 7 382.19 11.68
    -1 3 -7 392.04 12.01
    1 3 7 383.12 11.73
    -1 3 -7 402.01 11.74
    1 -3 -7 69 11.99
    -1 -3 7 394.68 11.71
    -1 -3 7 381.21 11.55
    1 3 7 385.43 11.21
    1 -3 -7 379.29 11.49
    -1 -3 7 373.6 11.64
    -1 3 -7 396.96 11.74
    1 -3 -7 394.11 11.52
    1 3 7 381.14 11.97
    1 3 7 373.24 11.96
    -1 -3 7 383.78 11.35
    1 3 7 381.94 11.4
    -1 3 -7 358.64 11.26
    1 3 7 384.7 11.41
    1 3 7 385.66 11.58
    -1 3 -7 376.61 11.68
    -1 -3 7 376.39 11.82
    -1 3 -7 388.81 11.76
    1 -3 -7 374.12 10.95
    -1 -3 7 364.79 11.18
    1 3 7 384.45 11.59
    1 -3 -7 373.57 11.01
    -1 3 -7 375.32 11.67
    -1 -3 7 389.08 11.76
    1 -3 -7 363.45 11.43
    -1 3 -7 383 12.06
    -1 3 -7 383.01 11.57
    1 3 7 390.66 11.65
    1 3 7 370.21 11.81
    -1 -3 7 379.93 10.97
    1 -3 -7 388.52 11.77
    -1 3 -7 383.55 11.33
    -1 -3 7 384.61 11.84
    1 -3 -7 376.74 11.65
    -1 -3 7 385.07 11.84
    -1 -3 7 359.34 11.01
    -1 -3 8 263.36 9.32
    1 -3 -8 56.95 9.71
    -1 3 -8 306.08 9.41
    -1 3 -8 284.92 8.48
    -1 -3 8 286.95 9.34
    1 -3 -8 294.82 9.34
    -1 3 -8 293.03 9.7
    -1 -3 8 292.51 9.22
    1 3 8 286.48 8.78
    1 3 8 285.69 8.95
    1 3 8 303.34 9.42
    -1 -3 8 275.05 9.3
    -1 3 -8 306.64 9.41
    1 3 8 299.54 9.67
    1 3 8 291.26 9.64
    -1 -3 8 288.51 8.95
    1 -3 -8 282.05 9.14
    1 -3 -8 295.67 9.16
    1 3 8 298.88 8.99
    1 3 8 288.21 9.03
    -1 3 -8 300.85 9.43
    -1 -3 8 299.01 9.38
    1 -3 -8 289.18 8.58
    -1 -3 8 292.51 9.58
    1 -3 -8 293.86 8.67
    -1 3 -8 296.33 9.34
    -1 3 -8 299.59 8.96
    1 3 8 284.38 9.22
    -1 3 -8 302.35 9.35
    1 3 8 285.35 9.2
    1 -3 -8 297.75 9.49
    -1 -3 8 291.69 8.86
    1 3 8 287.78 9.51
    1 -3 -8 287.1 9.29
    -1 -3 8 303.21 9.55
    -1 -3 8 289.24 8.54
    1 3 8 295.58 9.25
    -1 -3 8 296.56 9.46
    -1 -3 8 284.06 8.6
    -1 3 -8 287.4 9.22
    -1 3 -8 298.98 8.94
    -1 3 -8 288.07 9.71
    1 -3 -8 288.45 9.09
    1 -3 -8 296.03 9.43
    -1 -3 9 99.88 4.14
    1 3 9 120.68 4.54
    1 -3 -9 17.19 4.49
    -1 3 -9 105 3.28
    -1 -3 9 102.47 4.05
    -1 -3 9 169.15 6.35
    1 3 9 103.03 3.54
    -1 3 -9 121.63 4.96
    1 3 9 103.35 3.76
    1 -3 -9 97.41 4.12
    1 3 9 110.61 3.81
    1 3 9 112.19 4.61
    1 3 9 103.68 4.53
    1 -3 -9 107.44 4.02
    -1 -3 9 136.17 5.03
    -1 -3 9 100.86 4.15
    1 -3 -9 109.55 4.04
    -1 3 -9 110.41 4.56
    -1 3 -9 108.19 4.19
    -1 -3 9 100.12 3.68
    -1 -3 9 102.22 4.15
    -1 -3 9 154.83 5.67
    1 3 9 107.05 4.06
    1 3 9 97.34 4.04
    1 -3 -9 105.88 3.52
    -1 3 -9 103.03 4.1
    -1 3 -9 103.76 3.87
    1 -3 -9 100.55 3.39
    1 3 9 103.58 4.04
    -1 -3 9 97.42 4.31
    -1 -3 9 110 4.34
    1 3 9 105 4.43
    1 -3 -9 104.97 4.06
    1 -3 -9 99.29 3.94
    -1 -3 9 100.38 3.3
    -1 3 -9 101.77 4.11
    -1 3 -9 103.27 3.83
    -1 3 -9 109.46 4.6
    1 -3 -9 102.57 4.22
    -1 -3 9 101.09 3.39
    -1 3 -10 272.37 9.03
    1 3 10 251.74 8.03
    -1 -3 10 259.28 8.42
    1 -3 -10 247.95 8.41
    -1 -3 10 263.55 8.59
    1 3 10 247.98 7.81
    1 3 10 259.8 8.89
    -1 -3 10 244.69 8.56
    1 -3 -10 47.5 8.94
    1 -3 -10 269.53 8.37
    -1 -3 10 244.88 8.01
    1 3 10 264.16 8.93
    1 3 10 253.95 7.98
    1 -3 -10 267.68 8.37
    -1 -3 10 256.39 8.56
    -1 3 -10 276.42 8.7
    -1 -3 10 253.62 8
    -1 -3 10 248.9 8.82
    -1 3 -10 251.62 8.14
    1 3 10 271.9 8.42
    1 3 10 262.98 8.36
    1 -3 -10 252.88 7.84
    1 3 10 264.93 8.83
    1 -3 -10 257.79 8.37
    -1 3 -10 252.86 7.99
    -1 -3 10 251.05 7.67
    -1 3 -10 272.21 9.01
    1 3 10 262.13 8.34
    1 -3 -10 254.11 8.3
    -1 -3 10 254.94 8.77
    -1 -3 11 33.43 2.31
    1 -3 -11 0.13 2.65
    -1 -3 11 21.01 2.67
    -1 3 -11 -0.14 2.85
    1 3 11 34.94 1.9
    -1 -3 11 26.12 2
    1 3 11 39.37 2.77
    1 3 11 35.99 2.75
    1 3 11 36.53 1.8
    -1 -3 11 34.47 2.37
    1 3 11 34.34 2.11
    1 3 11 33.51 2.33
    -1 3 -11 36.69 2.67
    -1 -3 11 35.13 1.84
    -1 -3 11 24.19 2.76
    1 -3 -11 35.2 1.72
    1 -3 -11 33.28 2.09
    -1 3 -11 33.91 1.84
    -1 3 -11 36.23 2.77
    1 3 11 37.04 2.83
    -1 -3 11 35.88 2.64
    1 -3 -11 34.93 2.19
    -1 3 -12 76.07 4
    -1 -3 12 65.86 3.42
    1 -3 -12 66.44 3.81
    -1 -3 12 66.66 3.44
    1 3 12 73.57 3.85
    1 3 12 68.91 2.93
    1 3 12 67.89 3.85
    -1 -3 12 73.56 3.56
    1 3 12 67.97 3.24
    -1 -3 12 66.62 3.65
    1 3 12 78.9 3.43
    -1 3 -12 76.63 3.62
    1 -3 -12 70.6 3.23
    -1 -3 12 65.16 3.65
    1 3 12 69.15 3.76
    -1 3 -12 69.88 3.89
    1 -3 -12 64.38 3.2
    -1 -3 13 35.52 2.63
    1 3 13 42.7 3.17
    -1 -3 13 37.24 2.66
    1 -3 -13 40.05 3.01
    -1 3 -13 44.11 3.23
    1 3 13 45.12 3.2
    -1 -3 13 46.33 2.86
    1 3 13 36.13 2.42
    -1 3 -13 43.25 2.8
    1 3 13 41.42 2.58
    -1 -3 13 41.99 3
    1 3 13 40.77 3.08
    -1 -3 13 38.5 2.98
    1 -3 -13 41.26 2.46
    1 -3 -13 33.97 2.51
    -1 3 -13 43.66 3.11
    -1 -3 14 31.03 2.46
    -1 3 -14 26.68 2.86
    -1 -3 14 28.41 2.48
    1 -3 -14 31.04 2.88
    -1 -3 14 27.68 2.49
    1 3 14 31.06 2.92
    1 3 14 29.33 2.93
    -1 3 -14 37.56 2.79
    1 3 14 31.07 2.22
    1 3 14 26.94 2.43
    -1 -3 14 26.91 2.7
    1 3 14 27.25 2.79
    1 -3 -14 26.57 2.31
    -1 3 -14 26.21 2.79
    1 -3 -14 25.47 2.09
    -1 -3 14 23.67 2.77
    -1 -3 15 137.88 5.94
    1 -3 -15 136.72 6.31
    1 3 15 149.49 6.42
    -1 -3 15 139.98 5.73
    -1 3 -15 150.59 6.45
    1 3 15 149.78 6.38
    -1 -3 15 146.22 6.01
    -1 3 -15 134.85 5.85
    1 3 15 134.78 5.71
    -1 -3 15 134.27 6.13
    -1 3 -15 139.23 6.28
    -1 -3 15 137.98 6.19
    1 3 15 133.01 6.19
    1 -3 -15 137.01 5.42
    -1 -3 16 27.46 2.71
    1 -3 -16 29.35 3.03
    -1 3 -16 24.73 3.07
    1 3 16 35.09 3.27
    1 3 16 32.58 3.09
    -1 -3 16 27.58 2.73
    1 3 16 28.94 2.67
    -1 3 -16 27.33 2.73
    -1 -3 16 24.75 3.09
    1 3 16 23.25 2.97
    -1 -3 16 26.97 2.99
    -1 3 -16 25.44 2.98
    -1 -3 17 1.71 1.93
    -1 3 -17 0.82 2.36
    1 -3 -17 1.04 2.27
    1 3 17 4.01 2.47
    1 3 17 6.19 2.38
    -1 -3 17 2.05 1.88
    -1 -3 17 2.77 2.41
    -1 3 -17 4.68 2.02
    -1 -3 17 0.96 2.28
    1 3 17 2.46 2.37
    -1 3 -17 2.18 2.31
    -1 -3 18 50.27 3.5
    1 -3 -18 46.07 3.73
    -1 3 -18 40.79 3.86
    -1 -3 18 39.83 3.35
    1 3 18 38.29 3.64
    1 3 18 39.93 3.67
    -1 3 -18 48.27 3.45
    -1 -3 18 28.99 4.07
    1 3 18 40.27 3.72
    -1 -3 18 43.98 3.85
    -1 3 -18 45.08 3.71
    1 -3 -19 69.89 4.69
    -1 3 -19 66.82 4.76
    1 3 19 67.67 4.62
    -1 -3 19 64.44 4.14
    -1 -3 19 62.23 4.15
    1 3 19 75.31 4.72
    -1 3 -19 65.76 4.4
    -1 -3 19 44.43 4.68
    -1 3 -19 62.58 4.47
    1 3 19 60.41 4.46
    -1 -3 19 65.56 4.56
    -1 -3 20 3.67 2.24
    -1 3 -20 6.58 2.79
    1 -3 -20 -0.5 2.62
    -1 -3 20 0.2 2.07
    1 3 20 2.8 2.47
    1 3 20 4.92 2.6
    -1 3 -20 -0.44 2.3
    -1 -3 20 -2 2.7
    1 3 20 6.24 2.69
    -1 -3 20 2.95 2.33
    -1 3 -20 2.3 2.42
    -1 3 -21 9.24 2.8
    -1 -3 21 1.93 2.11
    1 -3 -21 2.87 2.55
    1 3 21 3.44 2.6
    1 3 21 0.73 2.5
    -1 -3 21 1.71 2.25
    -1 -3 21 2.5 2.56
    -1 3 -21 1.44 2.51
    -1 -3 21 -1.19 2.66
    1 3 21 1.87 2.51
    1 -3 -22 4.11 2.67
    -1 -3 22 2.47 2.24
    -1 3 -22 5.64 2.89
    1 3 22 -0.51 2.56
    -1 -3 22 2.02 2.33
    1 3 22 -1.79 2.57
    -1 -3 22 2.6 2.91
    -1 3 -22 2.99 2.62
    -1 -3 22 4.25 2.71
    1 3 22 0.49 2.69
    1 -3 -23 27.82 3.77
    -1 3 -23 24.49 3.66
    -1 -3 23 27.95 3.29
    1 3 23 26.45 3.63
    1 3 23 25.06 3.54
    -1 -3 23 23.91 3.15
    -1 -3 23 18.44 3.29
    1 3 23 27.59 3.82
    -1 -3 23 23.53 3.57
    -1 -3 24 9.79 2.67
    -1 3 -24 11.68 3.3
    1 -3 -24 6.58 2.98
    1 3 24 6.65 2.98
    -1 -3 24 8.8 2.77
    1 3 24 16.64 3.23
    -1 -3 24 5.6 3.25
    1 3 24 11.98 3.4
    -1 -3 24 13.9 3.21
    1 3 25 4.32 2.91
    1 3 25 5.75 2.87
    -1 -3 25 3.55 2.67
    1 -3 -25 7.47 3.08
    -1 -3 25 5.59 2.67
    -1 3 -25 9.73 3
    1 3 25 6.9 3.46
    -1 -3 25 4.81 3.12
    1 3 26 -2.08 2.97
    1 3 26 2.68 3.09
    -1 3 -26 -0.63 3.1
    1 -3 -26 -0.97 2.99
    1 3 26 6.86 3.05
    -1 -3 26 0.29 2.86
    1 3 27 9.8 3.3
    1 3 27 8.27 3.25
    1 -3 -27 0.66 3.22
    -1 3 -27 2.61 3.11
    1 3 27 10.61 3.47
    -1 -3 27 2.72 3.07
    1 3 28 -0.63 2.9
    1 3 28 -3.44 3.32
    1 -3 -28 -1.71 3.17
    -1 3 -28 -2.68 3.23
    1 3 28 0.91 3.36
    -1 -3 28 -1.86 3.33
    1 -4 28 1.24 2.9
    1 4 -28 -1.27 3.06
    -1 -4 -28 1.38 3.31
    1 -4 28 3.72 2.95
    -1 4 28 5.45 3.51
    1 -4 28 -2.34 2.99
    1 -4 27 -0.3 3.01
    -1 -4 -27 3.01 3.23
    1 4 -27 2.47 2.91
    1 -4 27 0.6 2.84
    1 -4 27 2.56 3.07
    -1 4 27 4.37 3.37
    1 -4 26 10.83 3.12
    -1 -4 -26 1.94 3.13
    1 -4 26 5.86 2.91
    1 4 -26 8.65 3.15
    1 -4 26 6.62 3.11
    -1 4 26 10.89 3.46
    1 4 -25 4.31 2.84
    -1 -4 -25 0.94 2.91
    1 -4 25 4.54 2.87
    1 -4 25 3.96 2.84
    -1 4 25 -10.74 4.61
    1 -4 25 -0.27 2.77
    -1 4 25 6.16 3.58
    -1 -4 -24 7.2 3.23
    1 4 -24 11.59 3.08
    1 -4 24 15.58 3.22
    1 -4 24 10.37 3.04
    -1 4 24 6.73 3.31
    1 -4 24 9.24 3.01
    -1 4 24 11.87 3.39
    1 -4 23 8.17 2.74
    1 4 -23 0.53 2.57
    -1 -4 -23 -1.44 2.61
    1 -4 23 1.58 2.6
    -1 4 23 -2.9 3.01
    1 4 -23 -0.79 2.63
    1 -4 23 -0.74 2.48
    -1 4 23 2.18 3.09
    1 4 -22 0.76 2.36
    -1 -4 -22 5.48 2.8
    1 -4 22 -0.51 2.39
    1 -4 22 3.78 2.58
    -1 -4 -22 2.22 2.38
    -1 4 22 -1.4 2.68
    1 4 -22 2.04 2.57
    1 -4 22 1.88 2.53
    -1 4 22 1.04 2.89
    -1 -4 -21 14.88 3.16
    1 -4 21 7.48 2.74
    1 4 -21 11.24 2.74
    1 -4 21 11.08 2.89
    -1 4 21 9.21 2.47
    -1 4 21 14.52 2.75
    -1 4 21 10.16 2.94
    -1 -4 -21 8.76 2.68
    1 4 -21 9.07 2.88
    -1 4 21 9.99 2.94
    1 -4 21 14.14 2.95
    1 -4 20 31.49 3.43
    1 4 -20 28.98 3.26
    -1 -4 -20 31.94 3.51
    -1 4 20 34.79 3.44
    1 -4 20 31.68 3.41
    -1 4 20 27.41 3.14
    -1 -4 -20 35.57 3.35
    -1 4 20 29.72 3.55
    1 -4 20 27.94 3.17
    -1 4 20 25.94 3.58
    1 4 -20 32.61 3.51
    1 4 -19 1.71 2.17
    -1 -4 -19 3.98 2.4
    1 -4 19 3.07 2.34
    -1 4 19 1.15 2.15
    1 -4 19 -1.31 2.35
    -1 4 19 0.39 2.23
    -1 4 19 -3.76 3.07
    -1 -4 -19 -0.65 2.27
    -1 4 19 -1.59 2.8
    1 -4 19 2.23 2.06
    1 4 -19 2.26 2.44
    1 -4 18 -0.21 2.27
    -1 -4 -18 -1.77 2.5
    1 4 -18 1.01 2.1
    1 -4 18 -0.62 2.27
    -1 4 18 2.73 2.12
    -1 4 18 -2.36 2.12
    -1 4 18 -1.8 2.78
    -1 -4 -18 1.44 2.15
    1 -4 18 0.18 1.87
    1 4 -18 -0.75 2.13
    -1 4 18 1.93 2.51
    1 4 -18 0.43 2.29
    1 -4 18 5.54 2.53
    1 4 -17 40.56 3.41
    1 -4 17 51.76 3.68
    -1 -4 -17 42.96 3.66
    -1 4 17 42.92 3.39
    -1 4 17 41.2 3.33
    -1 4 17 46 3.47
    1 -4 17 41.7 3.49
    1 4 -17 40 3.24
    1 -4 17 42.7 3.17
    -1 4 17 39.23 3.68
    -1 -4 -17 46.49 3.6
    -1 -4 -17 43.94 2.95
    1 4 -17 41.08 3.65
    1 -4 17 39.2 3.32
    -1 4 17 39.68 3.77
    -1 -4 -16 62 4.05
    1 4 -16 48.73 3.56
    -1 4 16 52.91 3.5
    -1 4 16 49.97 3.38
    1 -4 16 53.14 3.73
    1 -4 16 51.22 3.67
    -1 4 16 47.27 3.42
    1 -4 16 51.18 3.5
    -1 4 16 43.24 4.08
    -1 -4 -16 49.45 3.57
    1 4 -16 58.18 3.68
    1 4 -16 52.02 3.9
    1 -4 16 52.29 3.59
    -1 -4 -16 51.28 3.15
    -1 4 16 43.75 3.95
    -1 4 15 59.48 3.61
    -1 -4 -15 64.9 4.19
    1 4 -15 63.06 3.75
    1 -4 15 62.83 3.94
    -1 4 15 54.8 3.59
    -1 4 15 65.31 3.72
    1 -4 15 54.62 3.75
    -1 -4 -15 62.62 3.89
    1 4 -15 55.95 3.6
    1 -4 15 65.05 3.42
    1 -4 15 57.6 3.64
    -1 4 15 63.05 4.07
    -1 -4 -15 54.48 3.34
    1 -4 15 63.02 3.78
    1 4 -15 58.56 4.03
    -1 4 15 60.49 4.12
    -1 -4 -14 119.25 5.78
    -1 4 14 128 5.51
    -1 4 14 135.38 5.54
    1 -4 14 127.33 5.71
    1 4 -14 128.65 5.6
    -1 4 14 134.66 5.53
    -1 4 14 124.73 5.22
    1 -4 14 129.1 5.75
    1 4 -14 119.8 5.52
    1 -4 14 126.03 4.98
    -1 4 14 122.72 5.76
    -1 -4 -14 132.99 5.81
    1 -4 14 128.45 5.54
    -1 4 14 131.76 5.9
    1 4 -14 132.53 5.91
    -1 -4 -14 124.6 5.28
    1 -4 14 123.86 5.52
    -1 4 13 117.58 5.09
    1 -4 13 124.13 5.41
    1 4 -13 122.02 5.19
    -1 -4 -13 122.41 5.47
    -1 4 13 113.62 5.07
    1 -4 13 118.1 5.32
    -1 4 13 122.66 4.97
    -1 4 13 111.96 5.03
    1 -4 13 112.41 5.12
    1 -4 13 115.11 4.66
    -1 -4 -13 122.07 5.44
    1 4 -13 128.55 5.34
    -1 4 13 116.66 5.45
    -1 -4 -13 112.93 4.95
    -1 -4 -13 115.15 4.7
    -1 4 13 125.56 5.54
    1 -4 13 114.05 5.14
    1 4 -13 125.46 5.57
    -1 4 12 49.34 2.93
    1 4 -12 47.82 2.99
    1 -4 12 46.91 3.07
    -1 -4 -12 46.49 3.19
    -1 4 12 49.37 3.13
    1 -4 12 52.57 3.21
    -1 -4 -12 50.67 2.48
    -1 4 12 46.87 2.94
    -1 4 12 44.67 2.81
    1 4 -12 49.15 3.17
    1 -4 12 48.33 2.62
    -1 4 12 56.21 3.43
    -1 -4 -12 49.38 3.18
    1 -4 12 49.71 3.06
    -1 -4 -12 46.53 2.59
    -1 -4 -12 47.45 2.84
    -1 4 12 51.3 3.37
    1 4 -12 49.89 3.37
    1 -4 12 54.09 3.04
    -1 4 11 77.51 3.85
    1 4 -11 81.56 3.74
    1 -4 11 78.17 3.88
    -1 4 11 75.8 3.68
    -1 -4 -11 76.37 3.92
    1 4 -11 80.96 3.44
    -1 4 11 74.78 3.66
    -1 4 11 75.22 3.23
    -1 -4 -11 73.26 3.21
    1 -4 11 80.39 3.91
    -1 4 11 77.17 3.7
    -1 -4 -11 79.23 3.21
    -1 -4 -11 79.66 3.38
    1 -4 11 76.27 3.79
    1 -4 11 73.48 3.31
    -1 -4 -11 81.09 4.02
    -1 4 11 76.65 4.01
    1 4 -11 81.55 3.95
    1 -4 11 80.52 3.47
    -1 -4 -11 79.11 3.69
    1 -4 11 70.4 3.65
    1 4 -11 82.4 4.09
    -1 4 11 78.56 4.08
    -1 -4 -11 73.38 3.26
    -1 4 10 140.61 5.74
    1 4 -10 158.22 5.44
    1 4 -10 152.97 5.62
    1 -4 10 152.71 4.6
    1 -4 10 155.95 5.86
    -1 4 10 142.91 5.53
    -1 -4 -10 147.96 5.84
    -1 4 10 139.78 5.58
    -1 -4 -10 143.9 5.2
    1 -4 10 148.1 5.78
    -1 4 10 145.35 5.57
    -1 4 10 157.38 5.27
    1 -4 10 147.16 5.25
    -1 -4 -10 145.27 4.97
    -1 -4 -10 145.11 5.29
    1 4 -10 155.71 5.92
    1 -4 10 145.45 5.49
    -1 4 10 166.96 6.12
    -1 -4 -10 142.74 5.17
    1 -4 10 150.95 5.77
    -1 -4 -10 26.12 6.03
    1 -4 10 157.83 5.68
    -1 -4 -10 152.18 5.66
    -1 -4 -10 150.57 5.26
    -1 4 10 149.29 5.29
    -1 4 10 162.22 6.08
    1 4 -10 150.89 6.01
    1 4 -9 61.79 3.06
    -1 -4 -9 60.35 2.54
    -1 4 9 63.38 3.01
    1 -4 9 64.59 2.17
    1 -4 9 64.52 3.26
    -1 4 9 68.88 3.34
    1 4 -9 62.12 2.91
    -1 -4 -9 67.52 3.34
    1 4 -9 53.64 3.01
    -1 4 9 62.45 3.17
    -1 4 9 60.81 2.98
    -1 4 9 69.58 2.84
    1 4 -9 61.15 2.91
    1 4 -9 63.76 2.52
    -1 -4 -9 65.04 2.77
    1 -4 9 61.87 3.21
    -1 -4 -9 12.57 3.43
    -1 -4 -9 61.33 2.5
    -1 -4 -9 63.03 2.73
    -1 -4 -9 64.67 2.89
    1 4 -9 65.95 3.38
    -1 4 9 60.14 3.46
    1 -4 9 61.17 2.73
    1 -4 9 61.95 2.91
    1 -4 9 66.89 3.31
    1 -4 9 61.81 3.1
    1 -4 9 55.98 2.41
    -1 4 9 60.71 2.57
    1 4 -9 63.15 3.48
    -1 4 9 64.66 2.82
    -1 -4 -9 64.3 3.11
    -1 -4 -9 64.83 3.17
    -1 4 9 63.14 3.44
    -1 -4 -9 60.48 2.73
    1 4 -8 729.53 21.9
    1 -4 8 765.1 22.27
    -1 -4 -8 739.89 21.63
    1 -4 8 764.38 22.16
    1 -4 8 743.06 21.24
    1 4 -8 762.78 21.95
    1 4 -8 709.49 21.96
    -1 4 8 734.85 22.26
    -1 4 8 758.13 22.11
    -1 -4 -8 768.54 22.28
    -1 4 8 726.36 21.95
    -1 4 8 749.05 22.22
    -1 4 8 782.74 21.91
    1 4 -8 750.65 21.94
    1 4 -8 741.59 21.56
    -1 -4 -8 743.81 21.85
    -1 4 8 730.37 21.95
    1 -4 8 753.63 22.24
    1 -4 8 729.08 21.92
    -1 4 8 742.17 22.01
    1 -4 8 726.08 22.24
    -1 4 8 769.72 22.44
    1 4 -8 756.83 22.4
    1 -4 8 733.19 21.7
    -1 -4 -8 769.62 21.81
    1 4 -8 708.05 22.03
    -1 -4 -8 729.38 21.54
    -1 -4 -8 758.44 21.85
    1 -4 8 733.06 21.49
    1 4 -8 724.19 22.03
    -1 4 8 725.92 21.86
    -1 -4 -8 755.53 22.21
    -1 4 8 734.57 22.32
    -1 -4 -8 761.29 22.11
    1 -4 8 743.07 22.07
    1 4 -8 726.26 22.43
    -1 4 8 715.27 21.58
    1 4 -7 104.38 4
    1 -4 7 115.72 4.27
    1 -4 7 99.78 3.3
    1 -4 7 110 4.18
    -1 4 7 106.37 4.32
    -1 4 7 108.9 4.11
    -1 -4 -7 103.49 3.72
    1 4 -7 103.7 3.91
    -1 -4 -7 104.62 4.17
    1 4 -7 103.81 3.93
    -1 -4 -7 103.74 3.94
    -1 4 7 102.97 3.94
    1 4 -7 95.21 3.64
    -1 4 7 102.85 3.91
    1 4 -7 102.64 3.92
    -1 4 7 104.13 3.96
    1 -4 7 106.09 4.19
    1 4 -7 112.35 4.42
    1 -4 7 105.4 3.74
    -1 -4 -7 104.95 3.85
    -1 -4 -7 17.72 4.37
    -1 -4 -7 106.92 3.87
    -1 4 7 106.37 4.39
    1 -4 7 110.3 3.93
    1 4 -7 103.59 4.04
    1 -4 7 108.47 4.27
    -1 4 7 106.6 4.35
    1 -4 7 110.52 4.08
    1 4 -7 109.42 4.45
    -1 -4 -7 110.67 4.14
    -1 4 7 106.18 3.91
    -1 4 7 103.44 3.62
    -1 -4 -7 105.04 3.57
    1 4 -7 109.72 4.07
    1 -4 7 103.2 3.57
    -1 -4 -7 112.63 4.24
    1 -4 6 365.94 11.43
    1 -4 6 371.7 11.42
    1 -4 6 360.7 10.69
    -1 -4 -6 370.94 11.04
    1 4 -6 370.89 11.23
    -1 -4 -6 378.2 11.38
    1 4 -6 387.29 11.29
    1 4 -6 363.8 11.15
    -1 4 6 372.53 11.56
    -1 4 6 360.99 11.37
    1 4 -6 359.23 10.98
    -1 4 6 368.47 11.21
    1 -4 6 363.94 11.43
    1 4 -6 379.82 11.24
    -1 -4 -6 376.48 11.3
    -1 4 6 389.39 11.31
    -1 4 6 354.77 11.19
    -1 4 6 382.85 11.66
    1 -4 6 382.74 11.26
    1 -4 6 366.38 11.5
    -1 -4 -6 64.78 11.62
    1 -4 6 362 11
    -1 -4 -6 383.92 11.18
    1 4 -6 379.43 11.67
    -1 -4 -6 368.08 11.15
    1 4 -6 366.27 11.65
    1 -4 6 360.21 10.91
    1 -4 6 353.38 11.25
    -1 -4 -6 360.03 11.46
    1 4 -6 363.74 11.31
    -1 4 6 368.79 11.25
    -1 -4 -6 360.19 10.87
    -1 4 6 373.49 11.52
    -1 4 6 360.7 10.9
    -1 -4 -6 364.3 11.35
    1 -4 5 493.63 15.27
    1 4 -5 507.35 14.99
    1 -4 5 524.69 15.31
    -1 -4 -5 514.91 15.01
    1 4 -5 507.82 15.19
    1 -4 5 489.42 14.69
    -1 -4 -5 499.33 15.18
    1 4 -5 504.48 15.12
    -1 4 5 502.99 15.44
    -1 4 5 504.42 15.27
    1 4 -5 487.43 14.96
    -1 -4 -5 514.68 15.35
    -1 -4 -5 511.78 15.24
    -1 -4 -5 523.94 15.38
    -1 4 5 497.93 15.07
    1 -4 5 499.04 15.3
    -1 4 5 490.64 15.05
    1 4 -5 491.35 15.11
    -1 4 5 539.75 15.27
    -1 4 5 520.1 15.52
    1 -4 5 508.77 15.16
    1 -4 5 517.22 15.39
    1 -4 5 522.94 15.41
    -1 -4 -5 516.48 15.41
    1 -4 5 506.02 14.92
    -1 -4 -5 497.11 15.09
    1 4 -5 508.77 15.53
    1 -4 5 481.05 15.12
    1 4 -5 485.33 14.63
    -1 -4 -5 500.95 14.82
    1 -4 5 504.79 14.91
    -1 4 5 491.2 15.33
    -1 4 5 483.78 15.14
    1 4 -5 498.66 15.52
    -1 -4 -5 506.2 15.38
    -1 -4 -5 518.6 15.27
    -1 4 5 486.47 14.82
    1 4 -5 503.36 15.2
    -1 -4 -4 213.25 7.26
    1 4 -4 241.6 7.41
    1 4 -4 232.18 7.09
    -1 4 4 221.34 7.59
    1 -4 4 223.83 6.96
    -1 4 4 232.61 7.42
    -1 -4 -4 216.73 7.21
    1 4 -4 236.64 7.3
    1 -4 4 228.72 7.45
    -1 -4 -4 237.57 7.44
    1 -4 4 233.21 7.41
    -1 4 4 233.4 7.23
    -1 -4 -4 233.14 7.44
    1 4 -4 231.89 7.29
    -1 4 4 222.38 7.21
    -1 -4 -4 231.89 7.53
    1 4 -4 221.48 7.19
    -1 4 4 251.27 7.46
    1 -4 4 221.73 7.38
    -1 -4 -4 233.87 7.52
    -1 -4 -4 230.15 7.31
    1 -4 4 224.81 7.09
    1 4 -4 235.96 7.74
    -1 -4 -4 235.71 7.54
    1 -4 4 238.2 7.54
    1 -4 4 240.06 7.57
    -1 4 4 248.77 7.78
    1 -4 4 244.2 7.37
    1 -4 4 223.65 7.16
    -1 -4 -4 230.52 7.51
    1 -4 4 230.45 7.27
    -1 4 4 223.63 7.01
    -1 4 4 223.62 7.5
    -1 -4 -4 227.87 7.03
    -1 4 4 228.08 7.35
    1 4 -4 227.03 7.63
    1 4 -4 234.36 7.37
    1 4 -4 226.33 6.93
    1 -4 3 1340.55 40.11
    -1 -4 -3 1422.17 40.36
    1 4 -3 1436.2 40.37
    -1 -4 -3 1396.92 40.25
    -1 -4 -3 1459.64 40.48
    -1 4 3 1386.11 40.62
    1 -4 3 1438.27 40.41
    1 4 -3 1413.01 40.45
    1 4 -3 1427.01 40.07
    -1 4 3 1445.35 40.48
    -1 4 3 1328.54 40.25
    1 4 -3 1427.85 40.34
    -1 4 3 1323.28 40.25
    -1 -4 -3 1395.11 40.55
    -1 -4 -3 1462.67 40.53
    -1 -4 -3 1428.36 40.57
    1 4 -3 1444.07 40.37
    1 -4 3 1413.92 40.4
    1 -4 3 1396.57 40.51
    1 -4 3 1413.58 40.53
    1 4 -3 1318.48 40.4
    1 -4 3 1348.18 40.19
    -1 -4 -3 1438.7 40.43
    -1 4 3 1316.37 39.89
    -1 -4 -3 1395.58 40.29
    -1 -4 -3 1442.65 40.5
    1 4 -3 1398.4 40.75
    -1 4 3 1512.92 40.81
    1 4 -3 1371.88 40.61
    1 4 -3 1416.66 40.39
    -1 -4 -3 1416.82 40.57
    -1 4 3 1377.37 40.13
    -1 -4 -3 1387.27 40.15
    1 -4 3 1324.5 40.3
    1 4 -3 1389.35 40.1
    -1 4 3 1340.85 40.48
    -1 -4 -2 707.79 20.91
    -1 -4 -2 688.67 20.62
    -1 4 2 705.73 20.86
    -1 4 2 716.26 21.07
    -1 -4 -2 739.49 20.9
    1 -4 2 685.65 20.8
    -1 4 2 729.1 20.92
    1 4 -2 731.66 20.85
    1 -4 2 692.97 20.68
    1 -4 2 700.3 20.91
    1 4 -2 710.68 20.46
    -1 4 2 686.05 20.73
    1 4 -2 705.41 21.03
    -1 -4 -2 731.85 21.02
    1 4 -2 711.73 21.04
    -1 -4 -2 740.42 21.01
    1 -4 2 690.34 20.8
    -1 4 2 710.16 20.75
    -1 -4 -2 734.56 21.03
    1 4 -2 740.29 20.86
    1 4 -2 730.07 20.87
    1 4 -2 696.04 21.19
    1 4 -2 726.54 20.91
    -1 4 2 672.08 20.49
    1 -4 2 681.18 20.69
    1 4 -2 704.36 20.42
    1 -4 2 723.04 20.95
    -1 -4 -2 693.72 20.79
    -1 -4 -2 715.87 20.94
    -1 4 2 738.7 21.1
    1 -4 2 704.6 20.92
    -1 -4 -2 713.48 20.89
    1 -4 2 693.04 20.74
    -1 4 2 711.45 20.92
    -1 -4 -2 738.27 21.02
    -1 4 2 697.71 20.65
    -1 -4 -2 683.35 20.67
    1 4 -2 724.39 21.05
    1 4 -2 707.12 20.83
    1 4 -2 726.78 20.69
    -1 4 1 1193.97 33.81
    -1 -4 -1 1191.21 33.84
    -1 4 1 1146.03 33.91
    1 -4 1 1110.47 33.65
    -1 4 1 1159.57 33.56
    -1 4 1 1158.45 33.74
    -1 4 1 1176.26 33.8
    1 -4 1 1126.93 33.65
    -1 -4 -1 1118.88 33.42
    1 4 -1 1207.25 33.76
    1 -4 1 1172.49 33.81
    -1 -4 -1 1157.88 33.88
    1 4 -1 1161.53 33.8
    1 -4 1 1111.84 33.65
    -1 -4 -1 1150.18 33.88
    1 4 -1 1218.3 33.97
    1 -4 1 1182.87 33.75
    1 4 -1 1211.79 33.97
    -1 4 1 1150.06 33.56
    -1 4 1 1145.09 33.68
    -1 4 1 1220.94 33.85
    1 4 -1 1220.98 33.77
    -1 4 1 1144.26 33.67
    -1 -4 -1 1206.82 33.92
    1 4 -1 1171.12 33.77
    -1 -4 -1 1166.66 33.74
    -1 -4 -1 1144.27 33.69
    1 4 -1 1137.77 33.44
    1 4 -1 1179.09 34.04
    1 -4 1 1195.11 33.8
    -1 4 1 1161.84 33.53
    1 -4 1 1153.43 33.75
    1 -4 1 1159.36 33.65
    -1 4 1 1133.67 33.88
    -1 -4 -1 1140.96 33.87
    1 -4 1 1141.74 33.78
    -1 4 1 1187.95 33.63
    1 4 -1 1162.27 33.72
    -1 -4 -1 1119.91 33.65
    -1 4 1 1190.08 33.81
    -1 -4 -1 1176.31 33.85
    1 4 -1 1143.63 33.66
    1 -4 1 1152.17 33.64
    1 4 -1 1187.13 33.87
    -1 4 0 1289.43 39.05
    -1 -4 0 1359.51 39.16
    -1 4 0 1321.86 39.14
    -1 4 0 1405.45 39.08
    -1 4 0 1345.05 38.89
    1 -4 0 1341.83 38.9
    -1 4 0 1347.74 39
    1 -4 0 1385.61 39.14
    1 4 0 1356.3 39.09
    -1 -4 0 1344.22 39.17
    1 4 0 1347.85 39.11
    -1 4 0 1305.94 39
    1 4 0 1374.46 39.25
    -1 -4 0 1405.74 39.2
    1 -4 0 1329 38.9
    -1 4 0 1351.7 39.02
    1 -4 0 1353.73 39.1
    -1 -4 0 1356.5 39.18
    1 4 0 1352.98 39.24
    -1 4 0 1428.57 39.1
    -1 4 0 1359.07 38.89
    -1 -4 0 1340.95 38.87
    1 -4 0 1347.43 38.95
    1 4 0 1340.87 39.02
    1 4 0 1346.88 38.85
    1 -4 0 1296.68 39
    -1 4 0 1354.84 38.92
    1 4 0 1367.04 39.28
    -1 4 0 1330.5 38.97
    -1 -4 0 1356.59 39.22
    -1 -4 0 1305.66 39.05
    -1 4 0 1297.61 39.11
    -1 4 0 1331.6 38.97
    -1 -4 0 1372.94 39.09
    1 -4 0 1368.85 39.14
    -1 4 0 1348.07 39.07
    1 4 0 1364.88 39
    1 4 0 1316.32 39.06
    -1 -4 0 1343.37 39.04
    -1 4 0 1313.44 38.92
    -1 -4 0 1319.79 39.02
    1 4 0 1385.01 39.04
    -1 4 -1 1079.5 33.65
    -1 -4 1 1204.81 33.8
    1 4 1 1148.44 33.31
    -1 4 -1 1214.21 33.68
    -1 4 -1 1172.54 33.54
    1 -4 -1 1122.74 33.63
    1 4 1 1182.1 33.77
    -1 4 -1 1139.22 33.52
    1 4 1 1170.07 33.67
    1 -4 -1 1170.84 33.73
    -1 4 -1 1127.98 33.52
    1 4 1 1154.64 33.86
    1 4 1 1144.3 33.85
    -1 -4 1 1192.77 33.76
    -1 4 -1 1246.5 33.64
    -1 4 -1 1147.92 33.72
    -1 -4 1 1165.6 33.74
    -1 -4 1 1187.86 33.75
    1 -4 -1 1174.73 33.75
    -1 4 -1 1157.69 33.59
    1 4 1 1122 33.56
    1 -4 -1 1155.07 33.55
    -1 -4 1 1151.82 33.34
    1 -4 -1 1211.34 33.74
    1 4 1 1155.91 33.54
    1 -4 -1 1159.4 33.44
    -1 4 -1 1109.24 33.61
    -1 -4 1 1147.35 33.71
    1 4 1 1198.41 33.86
    -1 4 -1 1142 33.51
    -1 -4 1 1155.29 33.6
    1 4 1 1159.55 33.69
    1 -4 -1 1160.17 33.77
    1 4 1 1175.45 33.58
    -1 4 -1 1137.63 33.51
    1 4 1 1108.08 33.58
    -1 -4 1 1132.81 33.65
    -1 -4 1 1173.6 33.7
    -1 4 -1 1146.03 33.62
    -1 -4 2 722.88 21.15
    -1 4 -2 713.61 20.82
    1 4 2 712.87 20.76
    1 -4 -2 705.02 21.11
    1 4 2 704.86 21.12
    -1 -4 2 679.8 20.59
    -1 4 -2 732.02 20.93
    1 4 2 727.87 20.98
    -1 4 -2 723.85 21
    1 -4 -2 739.56 21.14
    1 -4 -2 701.14 21.03
    1 -4 -2 700.79 20.87
    1 4 2 722.9 21.26
    1 4 2 706.9 21.24
    -1 4 -2 744.43 20.9
    -1 4 -2 712.55 20.99
    -1 -4 2 738.49 21.08
    -1 4 -2 715.49 20.92
    1 -4 -2 737.07 20.89
    1 -4 -2 706.21 21.13
    -1 4 -2 740.74 21.14
    -1 4 -2 719.97 21.04
    -1 4 -2 736.99 20.84
    -1 -4 2 708.93 21.1
    1 -4 -2 685.79 20.65
    1 -4 -2 739.39 21.14
    1 4 2 736.79 21
    1 4 2 676.61 21.11
    1 4 2 725.93 20.9
    -1 -4 2 696.86 20.57
    -1 4 -2 713.09 21.02
    -1 -4 2 685.23 20.84
    -1 4 -2 735.03 20.94
    1 -4 -2 711.47 20.84
    1 4 2 692.56 20.86
    1 -4 -2 716.16 21.16
    -1 4 -2 718.34 21.05
    -1 -4 2 696.93 21.11
    -1 -4 2 731.5 21.05
    1 4 2 724.49 21.09
    -1 4 -2 722.06 20.87
    1 -4 -3 1418.8 40.63
    -1 4 -3 1368.88 40.65
    -1 -4 3 1381.77 40.13
    -1 4 -3 1360.04 40.19
    1 4 3 1421.63 40.39
    -1 4 -3 1371.68 40.43
    -1 -4 3 1406.17 40.49
    -1 4 -3 1362.62 40.45
    -1 -4 3 1428.04 40.61
    1 4 3 1391.2 40.29
    -1 4 -3 1390.38 40.33
    -1 -4 3 1424.45 40.5
    -1 -4 3 1445.29 40.47
    -1 4 -3 1409.96 40.44
    1 4 3 1421.57 40.5
    1 -4 -3 1383.55 40.31
    1 4 3 1371.25 40.71
    -1 4 -3 1475.24 40.26
    1 -4 -3 1387.74 40.31
    1 4 3 1359.59 40.71
    1 -4 -3 1399.96 40.6
    -1 -4 3 1440.1 40.62
    -1 4 -3 1438.87 40.54
    1 4 3 1372.12 40.3
    1 4 3 1353.02 40.53
    -1 4 -3 1455.6 40.6
    -1 4 -3 1379.01 40.24
    1 -4 -3 1333.34 39.96
    -1 4 -3 1386.65 40.52
    1 -4 -3 1424.03 40.63
    1 4 3 1443.7 40.52
    1 4 3 1395.21 40.6
    -1 -4 3 1392.17 40.6
    -1 -4 3 1370.95 40.19
    1 -4 -3 1409.01 40.61
    -1 4 -3 1438.87 40.33
    -1 -4 3 1408.11 40.53
    1 4 3 1363.72 40.25
    1 -4 -3 1372.18 40.23
    1 -4 -3 1394.3 40.52
    -1 4 -3 1398.34 40.34
    -1 4 -3 1388.36 40.42
    1 4 4 236.81 7.15
    -1 4 -4 222.13 7.52
    1 4 4 212.37 7.16
    -1 4 -4 236.95 7.3
    -1 -4 4 219.46 7
    -1 -4 4 223.65 7.3
    1 -4 -4 220.65 7.47
    -1 -4 4 234.22 7.43
    -1 4 -4 225.88 6.92
    -1 4 -4 250.35 6.99
    -1 4 -4 227.18 7.03
    -1 4 -4 239.25 7.31
    1 4 4 234.85 7.62
    1 4 4 219.17 7.25
    -1 -4 4 235.77 7.25
    1 4 4 232.68 7.59
    1 -4 -4 226.34 7.15
    1 -4 -4 232.02 7.16
    -1 -4 4 230.89 7.33
    1 -4 -4 230.53 7.42
    -1 4 -4 230.57 7.02
    -1 4 -4 230.41 7.36
    1 4 4 227.18 7.29
    1 4 4 227.65 7.39
    -1 -4 4 234.81 7.5
    -1 4 -4 218.97 7.32
    1 -4 -4 243.66 7.51
    -1 -4 4 225.94 7.46
    -1 4 -4 236.31 7.39
    1 4 4 228.86 7.35
    1 4 4 235.41 7.11
    -1 4 -4 226.94 7.17
    -1 -4 4 222.2 6.89
    -1 4 -4 225.04 7.16
    1 -4 -4 225.57 7.36
    1 4 4 220.77 7.43
    1 -4 -4 220.36 7
    -1 -4 4 216.1 7.44
    -1 -4 4 229.35 7.4
    1 -4 -4 227.83 7.43
    -1 4 -4 222.47 7.05
    1 4 4 228.15 7.01
    -1 4 -5 507.76 14.67
    -1 -4 5 489.22 14.89
    -1 -4 5 494.18 15.16
    -1 4 -5 490.97 15.35
    -1 -4 5 497.13 15.21
    1 -4 -5 517.48 15.29
    -1 4 -5 499.02 15.16
    1 -4 -5 498.64 15.35
    1 4 5 506.72 15.08
    1 4 5 499.44 14.91
    -1 4 -5 543.96 14.69
    -1 -4 5 497.36 15.16
    -1 -4 5 488.39 14.97
    1 4 5 505.06 15.44
    1 4 5 501.28 15.06
    1 -4 -5 506.6 15.25
    -1 4 -5 507.5 15.17
    1 -4 -5 511.82 15
    1 4 5 507.65 15.43
    -1 4 -5 492.25 14.7
    1 -4 -5 495.43 15
    -1 4 -5 507.95 15.22
    -1 -4 5 484.89 14.52
    1 4 5 506.17 14.81
    -1 4 -5 503.91 14.84
    1 4 5 506.47 14.91
    -1 -4 5 476.16 15.28
    1 4 5 508.05 15.12
    -1 4 -5 500.63 15.21
    -1 -4 5 523.15 15.34
    -1 4 -5 511.05 15.16
    1 4 5 527.31 15.26
    1 4 5 497.68 15.11
    -1 4 -5 491.18 14.9
    1 4 5 487.6 15.28
    -1 4 -5 502.51 15.5
    -1 -4 5 483.36 14.6
    1 -4 -5 482.01 15.23
    1 4 5 493.66 15.15
    -1 4 -5 490.87 15.02
    -1 -4 5 485.03 15.23
    1 -4 -5 508.15 14.82
    1 -4 -5 520.84 15.25
    1 -4 -6 358.24 11.4
    1 4 6 377.12 11.02
    -1 -4 6 364.04 11.35
    1 4 6 371.67 11.3
    -1 4 -6 375.01 11.6
    -1 4 -6 368.97 10.74
    -1 -4 6 368.62 11.36
    1 -4 -6 65.39 11.58
    -1 -4 6 367.77 11.11
    -1 4 -6 374.65 11.36
    -1 4 -6 382.36 11.38
    1 -4 -6 370.63 11.4
    1 -4 -6 371.97 11.19
    1 4 6 376.22 11.2
    1 4 6 374.6 11.65
    1 -4 -6 369.47 11.19
    -1 4 -6 376.04 10.69
    -1 4 -6 355.91 10.71
    -1 -4 6 369.22 11.08
    1 4 6 385.36 11.68
    -1 -4 6 369.34 11.35
    1 4 6 370 11.27
    1 4 6 371.54 11.05
    1 4 6 353.9 10.94
    -1 4 -6 367.12 10.99
    -1 -4 6 366.16 11.49
    1 4 6 386.68 11.47
    1 4 6 359.28 11.31
    -1 -4 6 356.26 10.71
    -1 -4 6 357.47 11.49
    -1 4 -6 378.77 11.36
    -1 4 -6 376.07 11.77
    -1 -4 6 360.78 10.63
    -1 4 -6 364.69 11
    1 4 6 362.7 11.51
    -1 -4 6 360.98 10.65
    1 -4 -6 360.68 11.4
    1 4 6 367.01 11.35
    1 -4 -6 370.64 11.41
    -1 4 -6 378.07 11.24
    1 -4 -6 372.28 10.98
    -1 -4 6 373.77 11.48
    -1 -4 7 99.86 3.83
    -1 -4 7 103.45 4.07
    -1 4 -7 106.34 3.33
    1 4 7 107.99 4.05
    1 -4 -7 17.88 4.29
    1 4 7 110.98 3.66
    -1 4 -7 109.8 4.08
    1 -4 -7 105.35 4.11
    -1 -4 7 112.14 4.13
    -1 4 -7 107.37 4.37
    -1 -4 7 100.19 3.7
    -1 -4 7 104.81 4.06
    1 -4 -7 107.16 3.89
    -1 4 -7 108.34 4.09
    1 -4 -7 104.22 4.08
    1 4 7 109.19 4.38
    -1 4 -7 105.37 3.2
    1 -4 -7 107.18 3.91
    1 4 7 109.07 4.4
    -1 4 -7 100.91 3.23
    1 4 7 112.25 3.85
    -1 -4 7 108.06 4.18
    1 4 7 98.87 3.9
    -1 -4 7 102.31 3.42
    -1 -4 7 98.91 4.16
    1 4 7 104.12 3.64
    1 4 7 116.78 4.17
    -1 4 -7 101.47 4.04
    -1 4 -7 107.17 3.65
    1 4 7 111.05 4.13
    -1 -4 7 100.63 3.23
    1 -4 -7 105.3 4.13
    1 -4 -7 105.98 4.07
    -1 4 -7 104.67 3.59
    1 4 7 110.05 4.28
    -1 -4 7 104.63 3.2
    1 -4 -7 101.5 3.65
    1 4 7 112.35 4.07
    -1 4 -7 106.42 4.47
    -1 -4 7 103.73 4.21
    -1 4 -7 108.51 3.95
    -1 4 -8 732.64 20.54
    -1 4 -8 718.39 21.65
    -1 -4 8 731.59 21.4
    1 4 8 713.75 20.85
    -1 -4 8 729.34 21.16
    1 -4 -8 712.06 21.33
    -1 4 -8 755 21.38
    -1 -4 8 782.29 21.68
    1 4 8 743.01 21.36
    1 -4 -8 746.58 21.18
    1 -4 -8 736.91 21.35
    1 4 8 745.34 21.72
    1 -4 -8 724.35 21.16
    1 4 8 718.54 21.03
    -1 -4 8 771.69 21.06
    1 4 8 748.54 21.73
    -1 -4 8 726.32 21.39
    -1 4 -8 744.22 21.37
    -1 -4 8 726.86 20.72
    -1 4 -8 300.92 20.68
    1 4 8 716.21 20.9
    1 -4 -8 851.21 21.81
    -1 -4 8 766.73 21.65
    -1 4 -8 707.66 20.92
    -1 4 -8 745.14 21.37
    -1 -4 8 749.71 21.47
    1 4 8 739.44 21.19
    1 -4 -8 695.99 20.39
    -1 4 -8 738.01 21.34
    1 4 8 780.73 21.36
    1 -4 -8 732.57 20.44
    -1 -4 8 723.33 21.5
    1 -4 -8 742.72 21.45
    -1 -4 8 692.34 20.39
    1 4 8 737.67 21.56
    -1 4 -8 702.93 21.2
    1 -4 -8 712.28 20.94
    -1 -4 8 757.07 21.58
    -1 4 -8 745.38 20.84
    1 4 8 752.96 21.3
    1 -4 -8 715.71 21.35
    -1 -4 8 723.83 20.43
    -1 4 -8 743.06 21.82
    -1 -4 9 65.04 2.91
    1 4 9 59.37 2.7
    1 -4 -9 8.66 3.33
    -1 -4 9 49.67 3.2
    1 4 9 61.49 2.46
    1 4 9 59.17 3
    -1 4 -9 56.12 3.54
    1 -4 -9 61.3 2.96
    -1 -4 9 63.46 3.04
    1 -4 -9 61.73 2.85
    -1 -4 9 58.87 2.98
    1 4 9 64.69 2.67
    1 -4 -9 68.81 2.99
    -1 -4 9 53.62 2.68
    1 4 9 60.95 3.4
    1 -4 -9 59.93 2.84
    1 4 9 61.16 3.42
    -1 -4 9 65.65 3.06
    -1 -4 9 60.75 2.4
    -1 4 -9 68.6 3.43
    1 4 9 59.53 3
    1 -4 -9 62.04 2.13
    -1 4 -9 59.38 2.62
    -1 -4 9 57.48 3.21
    1 -4 -9 62.09 2.07
    1 4 9 55.74 2.73
    -1 -4 9 63.25 3.21
    1 -4 -9 61.45 2.64
    -1 4 -9 69.92 2.65
    1 4 9 59.87 3.32
    1 4 9 59.04 2.84
    -1 -4 9 61.74 1.97
    -1 4 -9 60.19 3.45
    -1 4 -9 62.03 2.9
    1 -4 -9 67.34 3
    -1 -4 9 59.09 2.01
    -1 -4 10 148.12 5.67
    -1 -4 10 206.67 6.43
    -1 -4 10 147.82 5.48
    1 -4 -10 29.18 5.98
    1 4 10 146.67 4.98
    1 4 10 149.82 5.25
    -1 4 -10 139.32 6.06
    1 4 10 154.3 6.04
    1 -4 -10 153.91 5.43
    1 4 10 148.38 5.14
    1 4 10 152.87 6.01
    1 -4 -10 149.84 5.51
    -1 -4 10 196.32 5.55
    -1 -4 10 155.38 5.72
    1 -4 -10 159.52 5.47
    -1 -4 10 175.44 6.2
    1 -4 -10 147.12 4.74
    1 4 10 154.37 5.54
    -1 4 -10 147.68 5.67
    -1 -4 10 150.9 5.02
    -1 4 -10 142.74 5.23
    1 4 10 152.97 5.37
    -1 4 -10 151.28 6.07
    -1 -4 10 152.51 5.86
    -1 4 -10 143.05 4.99
    1 4 10 151.71 5.94
    1 -4 -10 145.75 5.23
    1 -4 -10 145.52 5.55
    -1 -4 11 72.79 3.49
    -1 -4 11 77.11 3.61
    1 -4 -11 9.53 4.02
    -1 4 -11 83.36 4.16
    1 4 11 77.55 3.99
    1 4 11 77.08 3.21
    1 4 11 82.12 3.1
    1 4 11 79.69 4.02
    -1 -4 11 75.35 3.6
    -1 -4 11 74.52 2.93
    -1 4 -11 76.99 3.66
    -1 -4 11 77.77 3.78
    1 4 11 79.36 3.33
    1 4 11 77.89 3.52
    1 -4 -11 74.76 3.44
    1 -4 -11 74.08 3.19
    1 4 11 73.4 3.89
    -1 4 -11 83.68 4.11
    -1 -4 11 73.9 3.78
    1 4 12 46.85 2.48
    -1 4 -12 51.25 3.35
    -1 -4 12 52.98 2.99
    1 -4 -12 45.82 3.15
    1 4 12 47.63 3.27
    -1 -4 12 50.58 3
    -1 -4 12 52.33 3.02
    1 4 12 50.94 3.34
    1 4 12 50.61 2.68
    -1 4 -12 51.4 3.03
    1 4 12 49.13 2.97
    -1 -4 12 53.82 3.21
    -1 -4 12 52.31 3.27
    1 4 12 56.41 3.38
    1 -4 -12 47.45 2.77
    1 -4 -12 52.53 2.62
    -1 4 -12 44.68 3.22
    -1 -4 13 120.14 5.12
    1 4 13 117.98 5.38
    -1 4 -13 122.43 5.51
    -1 -4 13 114.29 4.85
    1 -4 -13 122.04 5.47
    -1 -4 13 120.34 5.12
    1 4 13 116.54 5.45
    1 4 13 114.96 4.68
    -1 -4 13 117.15 5.25
    -1 4 -13 118.68 4.96
    1 4 13 122.71 4.96
    -1 4 -13 115.52 5.5
    1 -4 -13 115.55 4.8
    1 4 13 120.68 5.43
    1 -4 -13 112.46 4.6
    -1 -4 13 126.41 5.38
    1 4 14 125.93 5.76
    -1 -4 14 126.15 5.41
    -1 -4 14 116.41 5.04
    1 -4 -14 119.89 5.74
    -1 4 -14 133.22 5.83
    -1 -4 14 129.66 5.44
    1 4 14 120.16 5.66
    1 4 14 122.39 5.19
    -1 -4 14 122.64 5.5
    -1 4 -14 129.69 5.28
    -1 -4 14 130.27 5.69
    -1 4 -14 123.81 5.8
    1 -4 -14 125.39 5.06
    1 4 14 113.24 5.55
    -1 -4 15 56.61 3.54
    1 -4 -15 62.37 3.95
    -1 -4 15 45.03 3.82
    -1 4 -15 63.35 4.11
    1 4 15 53.97 3.83
    -1 -4 15 52.37 3.41
    1 4 15 56.12 3.9
    -1 -4 15 49.89 4.15
    -1 4 -15 54.88 3.42
    1 4 15 52.14 3.23
    -1 4 -15 62.1 3.98
    -1 -4 15 64.51 3.97
    1 4 15 60 3.91
    1 -4 -15 56.32 3.09
    -1 -4 16 50.3 3.48
    -1 4 -16 54.83 3.99
    1 -4 -16 54.85 3.9
    -1 -4 16 52.82 3.5
    1 4 16 46.06 3.75
    1 4 16 54.45 3.97
    1 4 16 53.97 3.38
    -1 -4 16 51.59 3.68
    -1 4 -16 52.72 3.44
    -1 -4 16 55.11 3.81
    -1 4 -16 53.67 3.99
    1 4 16 52.45 3.86
    1 -4 -17 40.21 3.62
    -1 -4 17 41.45 3.24
    -1 4 -17 41.51 3.67
    -1 -4 17 42.78 3.28
    1 4 17 48.77 3.83
    1 4 17 51.41 3.91
    -1 4 -17 36.55 3.48
    -1 -4 17 35.77 3.44
    -1 4 -17 35.72 3.59
    -1 -4 17 39.59 3.49
    1 4 17 41.22 3.66
    -1 4 -18 -4.37 2.94
    -1 -4 18 3.71 2.08
    1 -4 -18 3.14 2.3
    -1 -4 18 1.85 1.99
    1 4 18 -1.5 2.47
    1 4 18 -2.57 2.67
    -1 4 -18 -0.42 2.1
    -1 -4 18 3.5 2.47
    1 4 18 -2.46 2.62
    -1 4 -18 -3.06 2.58
    -1 4 -19 3.23 2.78
    -1 -4 19 2.55 2.26
    1 -4 -19 3.33 2.49
    -1 -4 19 0.78 2.25
    1 4 19 2.49 2.48
    1 4 19 2.25 2.42
    -1 4 -19 -0.66 2.39
    -1 -4 19 2.17 2.44
    -1 4 -19 1.14 2.53
    1 4 19 1.73 2.59
    1 -4 -20 30.59 3.61
    -1 4 -20 29.85 3.59
    -1 -4 20 27.11 3.12
    -1 -4 20 27.48 3.16
    1 4 20 28.65 3.52
    1 4 20 27.59 3.5
    -1 4 -20 30.68 3.41
    -1 -4 20 34.47 3.53
    -1 -4 20 36.58 3.69
    -1 4 -20 33.82 3.61
    1 4 20 29.09 3.53
    1 -4 -21 8.18 2.79
    -1 -4 21 9.57 2.52
    -1 4 -21 11.25 3.06
    1 4 21 11.16 2.9
    -1 -4 21 9.55 2.44
    1 4 21 12.1 2.94
    -1 4 -21 10.96 2.77
    -1 -4 21 7.36 2.73
    -1 4 -21 13.73 2.99
    1 4 21 9.99 2.93
    -1 -4 21 15.13 2.89
    -1 -4 22 0.68 2.24
    -1 4 -22 -0.27 2.8
    1 -4 -22 -1.38 2.57
    1 4 22 -0.26 2.53
    -1 -4 22 2.73 2.31
    1 4 22 0.26 2.79
    -1 -4 22 4.15 2.78
    -1 -4 22 2.01 2.57
    -1 4 -22 0.78 2.78
    1 4 22 1.74 2.75
    -1 -4 23 -1.19 2.32
    1 -4 -23 0.58 2.8
    -1 4 -23 -1.12 2.82
    1 4 23 -0.81 2.75
    -1 -4 23 0.47 2.3
    1 4 23 -0.81 2.73
    -1 -4 23 4.08 2.73
    -1 4 -23 3.77 2.72
    1 4 23 0.26 2.93
    -1 -4 23 0.26 2.7
    1 -4 -24 4.23 3.03
    -1 -4 24 6.19 2.67
    -1 4 -24 9.87 3.16
    1 4 24 8.66 3.1
    -1 -4 24 7.66 2.66
    1 4 24 5.58 2.92
    -1 -4 24 4.91 3.35
    1 4 24 9.17 3.23
    -1 -4 24 11.49 3.14
    1 4 25 4.05 2.93
    -1 -4 25 2.05 2.54
    1 4 25 1.73 2.84
    1 -4 -25 1.57 2.91
    -1 -4 25 0.51 2.54
    -1 4 -25 3.62 3.03
    -1 -4 25 2.84 2.94
    1 4 25 4.19 3.34
    1 4 26 5.37 2.94
    1 4 26 1.79 3.02
    1 -4 -26 13.61 3.28
    -1 4 -26 11.89 3.49
    -1 -4 26 7.05 3.1
    1 4 26 11.27 3.3
    1 4 27 2.77 3.21
    1 4 27 3.99 2.99
    -1 4 -27 1.94 3.14
    1 -4 -27 -0.33 2.96
    1 4 27 -0.89 3.12
    -1 -4 27 3.63 3.4
    1 4 28 0.95 3.09
    1 4 28 8.82 3.28
    -1 4 -28 0.67 3.11
    1 -4 -28 2.41 3.11
    -1 -4 28 1.87 3.19
    1 4 28 -1.53 3.32
    1 -5 28 7.77 3.14
    -1 -5 -28 9.3 3.35
    1 -5 28 4.67 3.19
    1 -5 28 -0.88 3.06
    -1 5 28 6.13 3.5
    1 -5 27 -3.63 2.99
    -1 -5 -27 -0.33 3.16
    1 -5 27 0.91 2.94
    1 -5 27 -2.28 2.87
    -1 5 27 0.31 3.38
    1 -5 26 7.36 3.05
    -1 -5 -26 8.73 3.39
    1 5 -26 8.53 3.07
    1 -5 26 6.78 3.03
    -1 5 26 8.86 3.56
    1 -5 26 3.87 3.13
    1 5 -25 1.98 2.85
    -1 -5 -25 2.19 2.95
    1 -5 25 0.57 2.68
    1 -5 25 3.13 2.7
    -1 5 25 3.64 4.01
    1 -5 25 4.55 2.82
    -1 5 25 2.08 3.34
    1 5 -24 3.81 2.65
    1 -5 24 1.38 2.79
    -1 -5 -24 3.3 2.74
    1 -5 24 6.06 2.71
    -1 5 24 -0.25 3.25
    1 5 -24 -0.85 2.75
    1 -5 24 2.32 2.48
    -1 5 24 4.29 3.19
    1 5 -23 0.52 2.48
    1 -5 23 0.53 2.55
    -1 -5 -23 2.01 2.7
    1 -5 23 2.65 2.64
    -1 5 23 1.72 2.85
    -1 5 23 1.66 2.69
    1 -5 23 2.47 2.54
    1 5 -23 -4.38 2.86
    1 5 -22 0.99 2.32
    -1 -5 -22 1.65 2.67
    1 -5 22 3.31 2.53
    1 -5 22 8.13 2.8
    -1 5 22 3.58 2.73
    1 -5 22 5.69 2.62
    -1 5 22 6.88 3.08
    1 5 -22 2.91 2.74
    -1 -5 -21 15.95 3.21
    1 5 -21 16.26 3.01
    1 -5 21 13.38 2.97
    -1 5 21 12.33 2.8
    1 -5 21 17.74 3.08
    -1 5 21 9.92 2.59
    -1 -5 -21 14.59 2.84
    -1 5 21 10.82 3.1
    1 5 -21 10.23 2.94
    -1 5 21 16.77 3.3
    1 -5 21 11.76 2.67
    1 5 -20 12.05 2.66
    1 -5 20 11.14 2.64
    -1 -5 -20 11.91 2.81
    -1 5 20 7.21 2.52
    -1 5 20 10.67 2.57
    1 -5 20 12.28 2.7
    -1 5 20 8.68 2.82
    -1 -5 -20 10.02 2.71
    -1 5 20 5.34 2.82
    1 -5 20 9.47 2.53
    1 5 -20 7.85 2.87
    1 -5 19 9.71 2.67
    1 5 -19 11.19 2.52
    -1 -5 -19 12.93 2.84
    1 -5 19 12.79 2.88
    -1 5 19 8.8 2.38
    -1 5 19 9.55 2.55
    -1 5 19 12.84 3.03
    1 5 -19 10.95 2.5
    -1 -5 -19 12.69 2.66
    1 -5 19 11.43 2.43
    1 5 -19 11.49 2.88
    -1 5 19 7.63 2.81
    1 -5 18 3.57 2.22
    -1 -5 -18 1.99 2.31
    1 5 -18 5.36 2.28
    -1 5 18 6.81 2.3
    -1 5 18 4.62 2.24
    1 -5 18 6.08 2.32
    1 5 -18 6.16 2.26
    -1 -5 -18 4.66 2.3
    -1 5 18 6.96 2.98
    1 5 -18 4.03 2.49
    -1 5 18 2.63 2.9
    1 -5 18 3.67 2.16
    1 5 -17 16.16 2.52
    -1 5 17 13.55 2.53
    -1 -5 -17 21.05 2.94
    1 -5 17 12.51 2.62
    1 -5 17 16.07 2.73
    -1 5 17 15.85 2.49
    -1 5 17 12.07 2.5
    1 -5 17 16.42 2.48
    -1 5 17 8.16 2.74
    -1 -5 -17 17.54 2.65
    1 5 -17 13.9 2.64
    -1 -5 -17 15.07 2.16
    1 5 -17 14.14 2.75
    1 -5 17 12.02 2.33
    -1 5 17 17.06 2.97
    1 -5 16 96.67 5.02
    -1 5 16 92.56 4.71
    -1 5 16 100.77 4.87
    -1 -5 -16 97.96 5.26
    1 5 -16 87.41 4.8
    -1 5 16 95.08 4.84
    1 -5 16 101.98 5.12
    1 5 -16 101.81 5.07
    -1 -5 -16 95.04 5.07
    1 -5 16 92.76 4.82
    -1 5 16 89.83 5.07
    1 5 -16 90.27 5.2
    1 -5 16 86.79 4.83
    -1 -5 -16 92.31 4.58
    -1 5 16 91.19 5.2
    -1 5 15 135.72 6.08
    1 -5 15 142.29 6.34
    1 5 -15 147.71 6.18
    -1 -5 -15 151.35 6.57
    -1 5 15 146.78 6.16
    1 -5 15 138.25 6.29
    -1 5 15 141.72 5.89
    -1 5 15 145.37 6.08
    1 -5 15 127.85 5.55
    1 5 -15 138.69 6.36
    -1 5 15 142.44 6.46
    1 -5 15 152.66 6.25
    -1 -5 -15 152.17 6.49
    1 5 -15 134.71 6.47
    -1 -5 -15 140.3 5.91
    -1 5 15 145.49 6.63
    1 -5 15 150.71 6.23
    1 -5 14 16.66 2.37
    1 5 -14 17.94 2.17
    -1 5 14 15.57 2.32
    -1 -5 -14 11.22 2.31
    -1 5 14 20.3 2.38
    -1 5 14 18.24 2.27
    1 -5 14 16.48 2.38
    -1 5 14 18.18 2.16
    1 -5 14 14.74 1.83
    -1 5 14 19.99 2.59
    -1 -5 -14 13.86 2.42
    1 -5 14 14.19 2.26
    1 5 -14 16.16 2.39
    -1 5 14 20.25 2.84
    1 -5 14 14.07 2.21
    -1 -5 -14 20.72 2.17
    1 5 -14 15.81 2.57
    1 -5 13 59.91 3.68
    -1 -5 -13 56.34 3.62
    1 5 -13 65.71 3.47
    -1 5 13 58.14 3.58
    -1 5 13 58.57 3.36
    -1 5 13 59.76 3.47
    -1 5 13 55.77 3.34
    1 -5 13 63.23 3.66
    -1 -5 -13 62.46 3.03
    1 5 -13 57.92 3.67
    1 -5 13 54.66 2.93
    -1 -5 -13 61.26 3.7
    1 -5 13 54.11 3.42
    -1 5 13 64.76 3.93
    -1 5 13 66.81 3.93
    1 -5 13 63.46 3.58
    -1 -5 -13 64.82 3.44
    1 5 -13 60.03 3.79
    -1 -5 -12 0.29 1.7
    1 5 -12 1.12 1.42
    -1 5 12 0.13 1.67
    1 -5 12 0.43 1.68
    1 -5 12 -0.14 1.68
    -1 5 12 1.23 1.61
    -1 5 12 -0.24 1.52
    -1 5 12 1.1 1.55
    -1 -5 -12 0.73 1.13
    -1 -5 -12 -0.91 1.68
    1 -5 12 -0.65 1.33
    1 -5 12 1.52 1.6
    -1 5 12 -0.9 2.07
    1 5 -12 0.89 1.66
    -1 -5 -12 1.39 1.49
    1 -5 12 -0.26 1.54
    1 5 -12 0.32 1.93
    -1 5 12 -2.13 2.06
    -1 5 11 69.66 3.59
    -1 -5 -11 63.87 3.55
    -1 5 11 65.64 3.41
    1 -5 11 76.44 3.74
    1 5 -11 66.56 3.4
    -1 -5 -11 68.32 3.04
    -1 5 11 70.43 3.44
    1 -5 11 64.08 3.59
    -1 5 11 63.73 3.45
    1 -5 11 68.03 3.11
    -1 -5 -11 62.54 3.11
    1 -5 11 66.51 3.56
    -1 -5 -11 73.58 3.79
    1 5 -11 66.29 3.69
    -1 5 11 67.33 3.84
    1 -5 11 61.99 3.07
    -1 5 11 69.34 3.86
    -1 -5 -11 65.83 2.91
    1 -5 11 62.95 3.42
    -1 -5 -11 67.12 3.44
    1 5 -11 70.7 3.88
    1 -5 10 149.49 5.66
    -1 -5 -10 139.33 5.58
    1 -5 10 153.02 4.51
    1 5 -10 144.29 5.26
    1 5 -10 140.6 5.34
    -1 5 10 148.95 5.66
    -1 -5 -10 142.37 5.15
    1 -5 10 146.68 5.66
    -1 5 10 136.83 5.41
    -1 5 10 143.93 5.45
    1 -5 10 146.66 5.14
    -1 -5 -10 155.8 5.03
    -1 5 10 149.38 5.9
    1 5 -10 154.66 5.88
    -1 -5 -10 26.28 5.82
    1 -5 10 145.24 5.05
    -1 -5 -10 144.9 5.19
    1 -5 10 139.12 5.6
    1 5 -10 144.78 5.92
    -1 5 10 3.92 5.94
    -1 -5 -10 142.93 5.55
    1 -5 10 151.62 5.52
    -1 -5 -10 148.04 4.93
    1 -5 9 68.13 3.52
    -1 -5 -9 76.07 3.57
    1 5 -9 73.97 3.26
    1 5 -9 66.12 3.18
    -1 -5 -9 72.31 2.92
    -1 5 9 72.81 3.62
    1 -5 9 68.68 2.5
    -1 -5 -9 65.32 3.11
    -1 5 9 71.13 3.3
    -1 5 9 73.99 3.34
    1 -5 9 74.33 3.54
    -1 5 9 72.46 3.08
    1 -5 9 71.68 3.55
    -1 -5 -9 11.87 3.71
    -1 -5 -9 68.82 2.97
    -1 -5 -9 69.79 3.1
    1 5 -9 69.46 3.66
    -1 5 9 77.66 3.85
    1 -5 9 73.45 3.04
    1 -5 9 77.93 3.27
    1 -5 9 66.91 2.62
    -1 -5 -9 71.57 2.68
    -1 -5 -9 70.74 2.85
    -1 -5 -9 71.37 3.49
    1 5 -9 74.55 3.86
    1 -5 9 74.73 3.39
    -1 5 9 74.66 3.83
    1 -5 8 1509.03 43.54
    1 5 -8 1523.56 44.15
    1 5 -8 1511.4 44.18
    -1 -5 -8 1514.88 43.96
    -1 5 8 1561.34 44.56
    1 5 -8 1594.45 44.16
    -1 5 8 1518.84 44.11
    -1 -5 -8 1499.55 44.38
    1 -5 8 1587.8 44.51
    1 -5 8 1528.91 44.33
    -1 5 8 1576.61 44.16
    -1 5 8 1533.24 44.23
    1 -5 8 1591.45 44.52
    1 5 -8 1495.06 43.76
    -1 5 8 1524.99 44.24
    -1 -5 -8 1527.34 44.17
    1 5 -8 1493.01 44.17
    -1 -5 -8 1566.34 43.98
    1 -5 8 1568.55 44.07
    1 5 -8 1547.35 44.71
    -1 5 8 1585.61 44.73
    1 -5 8 1567.85 44.54
    -1 -5 -8 1534.37 44.13
    1 -5 8 1555.35 43.98
    -1 -5 -8 1497.66 43.65
    1 -5 8 1471.19 43.65
    -1 -5 -8 1567.18 44.51
    1 5 -8 1551.59 44.75
    -1 -5 -8 1567.45 44.37
    -1 5 8 1531.48 43.71
    -1 5 8 1562.75 44.62
    1 -5 8 1510.59 44.3
    -1 5 8 1539.65 44.16
    -1 5 7 212.83 7.06
    1 5 -7 217.26 7
    1 5 -7 204.67 7.1
    1 -5 7 224.99 7.38
    1 -5 7 209.1 6.54
    1 5 -7 212.42 7.09
    -1 -5 -7 214.55 7.39
    -1 -5 -7 208.99 6.93
    -1 5 7 215.44 7.23
    -1 5 7 222.52 7.52
    1 -5 7 219.41 7.26
    1 -5 7 223.5 7.38
    1 5 -7 218.69 7.11
    -1 5 7 213.38 7.14
    -1 -5 -7 228.1 7.19
    -1 5 7 212.37 7.13
    -1 5 7 218.38 7.1
    1 5 -7 203.76 6.75
    1 -5 7 223.52 7.1
    -1 -5 -7 36.86 7.54
    1 5 -7 211.16 7.2
    1 -5 7 211.68 6.88
    1 -5 7 215.52 7.42
    -1 -5 -7 223.99 6.95
    -1 -5 -7 213.99 7.04
    -1 5 7 211.59 7.58
    1 5 -7 218.98 7.61
    1 -5 7 211.26 6.67
    1 -5 7 219.43 7.2
    -1 5 7 216.83 6.64
    -1 5 7 216.53 7.1
    -1 5 7 206.88 7.44
    -1 -5 -7 224.79 7.46
    -1 -5 -7 226.73 7.32
    -1 -5 -7 218.77 6.62
    1 5 -7 213.19 7.61
    1 5 -7 213.02 7.17
    -1 5 6 284.39 9.48
    1 -5 6 280.2 8.65
    -1 -5 -6 289.71 9.19
    1 5 -6 289.52 9.14
    -1 5 6 281.76 9.1
    -1 -5 -6 288.48 9
    1 -5 6 290.59 9.33
    1 5 -6 290.6 8.94
    -1 5 6 296.31 9.25
    1 -5 6 300.85 9.27
    1 5 -6 285.29 9.12
    1 -5 6 293.64 9.34
    1 5 -6 294.17 8.9
    -1 -5 -6 297.06 9.25
    -1 5 6 284.05 9.12
    1 5 -6 293.04 9.14
    -1 5 6 307.97 9.21
    -1 5 6 279.11 9.13
    1 -5 6 285.67 9.07
    1 5 -6 37.19 9.62
    1 5 -6 283.63 9.21
    1 -5 6 287.42 8.93
    -1 5 6 308.6 9.66
    -1 -5 -6 308.09 9.5
    -1 -5 -6 299 9.02
    1 -5 6 293.35 9.42
    1 5 -6 280.03 9.53
    -1 -5 -6 296.12 8.68
    -1 -5 -6 301.2 9.32
    -1 -5 -6 305.95 9.47
    1 5 -6 284.89 8.44
    -1 5 6 281.36 8.66
    -1 5 6 296.51 9.5
    1 5 -6 296.56 9.22
    -1 5 6 289.08 9.16
    1 -5 6 290.77 9.18
    1 -5 6 280.22 8.77
    -1 -5 -5 93.19 3.58
    -1 -5 -5 99.1 3.62
    1 5 -5 101 3.67
    1 -5 5 94.79 3.78
    1 -5 5 95.4 3.26
    -1 -5 -5 105.27 3.87
    -1 5 5 99.9 3.63
    -1 5 5 95.42 4.04
    1 5 -5 96.89 3.38
    1 -5 5 100.33 3.79
    -1 5 5 95.67 3.74
    1 5 -5 100.53 3.71
    1 -5 5 97.06 3.8
    -1 -5 -5 98.26 3.82
    -1 5 5 92.42 3.6
    -1 5 5 95.06 3.63
    1 5 -5 100.14 3.48
    -1 5 5 100.02 3.71
    -1 -5 -5 100.2 3.92
    1 5 -5 101.66 3.68
    -1 5 5 107.28 4.21
    -1 -5 -5 95.42 3.59
    1 -5 5 95.11 3.47
    1 5 -5 9.49 4.24
    -1 -5 -5 101.05 3.91
    1 -5 5 92.04 3.57
    1 -5 5 93.04 3.85
    -1 -5 -5 91.56 3.21
    -1 5 5 92.61 3.2
    -1 5 5 99.71 3.68
    -1 -5 -5 100.6 3.94
    1 5 -5 101.51 3.75
    1 5 -5 97.55 3.1
    -1 5 5 94.26 3.92
    1 5 -5 98.85 4.09
    1 -5 5 91.25 3.63
    1 5 -4 607.68 17.29
    -1 5 4 586.28 17.57
    1 5 -4 598.21 17.25
    -1 -5 -4 603.75 17.37
    -1 -5 -4 590.68 17.22
    1 -5 4 576.87 17.32
    1 5 -4 586.93 16.86
    1 -5 4 557.77 16.91
    -1 -5 -4 549.92 17.06
    -1 5 4 587.57 17.31
    1 5 -4 578.4 17.22
    -1 -5 -4 591.95 17.4
    -1 5 4 572.51 17.18
    -1 5 4 565 17.18
    -1 -5 -4 603.01 17.48
    1 5 -4 598.36 17.12
    1 -5 4 577.71 17.31
    -1 -5 -4 602.38 17.47
    1 -5 4 587.37 16.92
    -1 5 4 570.95 17.25
    1 -5 4 571.51 17.05
    1 -5 4 594.09 17.43
    -1 -5 -4 578 17.4
    1 -5 4 568.47 17.39
    -1 -5 -4 604.78 17.23
    -1 5 4 632.49 17.8
    1 -5 4 561.23 17.2
    -1 -5 -4 591.51 17.49
    -1 -5 -4 560.4 16.83
    1 5 -4 580.36 17.56
    1 5 -4 595.87 16.81
    -1 5 4 592.55 17.47
    1 5 -4 584.88 17.26
    -1 5 4 572.16 16.83
    -1 5 3 545.45 15.54
    -1 -5 -3 533.75 15.51
    -1 -5 -3 515.78 15.23
    1 5 -3 503.35 15.01
    1 5 -3 527.58 15.53
    -1 5 3 524.6 15.78
    1 -5 3 527.66 15.52
    1 -5 3 510.04 15.25
    -1 -5 -3 518.5 15.59
    1 5 -3 535.57 15.5
    1 5 -3 520.51 15.43
    1 5 -3 539.29 15.5
    -1 -5 -3 527.92 15.69
    -1 -5 -3 527.22 15.69
    1 -5 3 531.19 15.53
    1 -5 3 514.97 15.29
    -1 5 3 519.7 15.43
    -1 5 3 516.79 15.44
    -1 -5 -3 537.58 15.67
    -1 5 3 499.14 14.94
    -1 -5 -3 516.26 15.43
    -1 -5 -3 523.96 15.57
    -1 5 3 554.57 15.87
    1 -5 3 524.19 15.62
    -1 -5 -3 528.09 15.51
    1 -5 3 530.69 15.61
    1 5 -3 320.2 15.22
    1 5 -3 539.15 15.92
    -1 5 3 517.37 14.99
    1 -5 3 523.8 15.33
    -1 -5 -3 518.24 15.16
    -1 5 3 524.64 15.66
    -1 5 3 531.86 15.15
    1 -5 3 508.15 15.42
    1 5 -3 529.65 15.5
    -1 -5 -3 518.78 15.68
    1 5 -3 527.69 15.17
    1 5 -3 505.3 15.72
    1 -5 2 155.72 5.09
    -1 5 2 157.64 5.11
    -1 -5 -2 147.51 4.73
    1 5 -2 152.35 5.14
    -1 -5 -2 155.87 5.22
    1 5 -2 158.57 5.12
    -1 5 2 156.71 5.11
    1 -5 2 138.57 4.95
    -1 -5 -2 147.41 5.17
    -1 5 2 148.58 5.35
    1 -5 2 150.41 5.12
    1 5 -2 156.05 5.4
    -1 5 2 163.46 5.22
    1 -5 2 155.37 5
    1 5 -2 156.38 5.1
    1 5 -2 154.94 5.11
    -1 -5 -2 164.15 5.33
    -1 -5 -2 152.51 5.28
    -1 5 2 141.31 5.01
    1 5 -2 148.25 5.36
    1 -5 2 148.32 5.06
    -1 5 2 147.96 5.03
    -1 -5 -2 155.97 5.31
    1 5 -2 154.66 5.14
    1 -5 2 153.72 5.17
    -1 -5 -2 155.53 5.17
    1 -5 2 142.83 4.96
    1 5 -2 147.59 4.55
    -1 -5 -2 159.89 5.1
    1 5 -2 149.71 5.5
    1 -5 2 148.92 5.14
    -1 5 2 147.58 4.68
    -1 -5 -2 156.61 5.1
    -1 5 2 155.19 5.36
    -1 5 2 152.58 5.14
    -1 5 2 151.74 4.81
    -1 5 2 145.89 5.19
    -1 -5 -2 146.67 4.86
    -1 -5 -2 148.99 5.23
    1 -5 2 148.4 5.01
    1 5 -2 152.65 5.07
    1 5 -2 155.39 5.28
    1 -5 2 147.26 5.04
    1 5 -2 159.38 4.9
    1 -5 1 498.65 16.32
    -1 5 1 577.29 16.42
    -1 5 1 560.34 16.25
    1 5 -1 557.99 16.43
    1 -5 1 546.87 16.35
    -1 5 1 569.75 16.41
    1 -5 1 526.48 16.42
    -1 5 1 555.47 16.52
    -1 -5 -1 575.66 16.55
    -1 -5 -1 507.05 15.93
    -1 5 1 546.41 16.61
    1 5 -1 554.97 16.7
    -1 5 1 599.2 16.51
    1 -5 1 561.25 16.41
    -1 -5 -1 574.86 16.61
    -1 -5 -1 564.34 16.6
    1 5 -1 564.18 16.46
    -1 5 1 541.7 16.39
    -1 5 1 565.84 16.41
    1 5 -1 574.06 16.46
    -1 5 1 549.85 16.25
    1 5 -1 553.26 16.69
    1 -5 1 557.6 16.35
    -1 -5 -1 538.09 16.57
    -1 -5 -1 559.24 16.47
    1 -5 1 556.01 16.38
    1 -5 1 526.66 16.33
    -1 -5 -1 547.04 16.55
    -1 5 1 554.2 16.6
    1 5 -1 539.36 16.02
    -1 -5 -1 530.92 16.27
    1 -5 1 569.45 16.44
    -1 5 1 571.62 16.39
    -1 5 1 546.05 16.14
    1 5 -1 541.54 16.71
    1 5 -1 563.74 16.44
    -1 5 1 550.9 16.32
    -1 5 1 546.02 16.21
    -1 -5 -1 535.89 16.25
    -1 5 1 565.4 16.45
    1 -5 1 550.95 16.43
    1 5 -1 555.96 16.3
    1 -5 1 550.77 16.33
    -1 -5 -1 564.23 16.52
    1 5 -1 535.39 16.49
    1 5 -1 551.82 16.39
    1 -5 0 2811.54 78.91
    1 5 0 2682.42 78.88
    -1 5 0 2684.9 78.81
    -1 -5 0 2861.59 79.03
    -1 5 0 2705.89 78.83
    -1 5 0 2852.99 78.74
    -1 5 0 2750.84 78.95
    1 -5 0 2658.94 78.85
    -1 5 0 2868.34 78.75
    1 5 0 2745.74 79.12
    1 -5 0 2711.46 78.92
    -1 -5 0 2827.86 79.02
    -1 -5 0 2755.58 79.04
    1 5 0 2775.8 78.92
    -1 5 0 2811.87 78.9
    -1 -5 0 2801.31 79.05
    -1 5 0 2782.99 78.91
    -1 5 0 2815 78.91
    1 5 0 2694.7 79.11
    1 5 0 2763.44 79.11
    -1 5 0 2734.04 78.99
    -1 -5 0 2688.63 78.91
    -1 -5 0 2671.29 78.61
    1 -5 0 2674.81 78.77
    -1 5 0 2651.98 78.72
    -1 -5 0 2722.23 79.03
    1 5 0 2711.62 78.6
    1 5 0 2730.52 78.84
    -1 5 0 2861.22 78.81
    -1 5 0 2642.12 78.68
    1 -5 0 2676.14 78.72
    1 5 0 2658.86 78.84
    -1 5 0 2767.48 78.86
    1 -5 0 2780.63 78.94
    1 5 0 2628.18 78.8
    -1 5 0 2770.46 78.76
    -1 -5 0 2669.57 78.86
    1 5 0 2778.33 78.83
    -1 -5 0 2809.22 78.8
    -1 -5 0 2641.27 78.87
    -1 -5 1 557.5 16.6
    1 5 1 537.41 16.61
    1 5 1 539.44 15.97
    1 -5 -1 552.54 16.49
    -1 5 -1 556.39 16.32
    1 -5 -1 543.14 16.46
    1 5 1 582.79 16.49
    -1 5 -1 552.93 16.32
    -1 5 -1 547.53 16.38
    -1 -5 1 564.6 16.59
    -1 -5 1 564.76 16.56
    1 5 1 554.76 16.73
    -1 5 -1 566.69 16.4
    -1 -5 1 555.12 16.58
    1 -5 -1 568.16 16.57
    -1 5 -1 540.53 16.31
    1 5 1 552.84 16.72
    -1 -5 1 563.97 16.54
    1 5 1 553.26 16.27
    -1 5 -1 553.22 16.34
    1 -5 -1 536.1 16.26
    -1 -5 1 554.58 16.05
    1 5 1 564.27 16.65
    1 -5 -1 536.99 16.17
    1 5 1 540.06 16.37
    -1 5 -1 526.25 16.34
    -1 5 -1 539.41 16.31
    -1 -5 1 566.56 16.66
    -1 5 -1 565.96 16.32
    -1 5 -1 547.8 16.38
    -1 -5 1 556.87 16.48
    1 5 1 538.9 16.37
    -1 -5 1 548.89 16.44
    1 5 1 536.56 16.3
    1 -5 -1 564.75 16.56
    -1 -5 1 540.96 16.35
    1 5 1 550.28 16.44
    1 5 2 146.74 4.76
    1 5 2 153.05 5.13
    -1 5 -2 153.74 5.05
    1 5 2 150.05 5.37
    -1 5 -2 159.22 5.07
    1 -5 -2 153.29 5.21
    1 -5 -2 148.04 5.21
    -1 -5 2 166.85 5.38
    -1 5 -2 151.91 4.95
    -1 5 -2 159.47 5.02
    1 5 2 153.49 5.46
    -1 5 -2 152.97 5.04
    1 -5 -2 155.01 5.07
    -1 -5 2 155.57 5.21
    1 -5 -2 156.31 5.31
    1 5 2 152.69 5.44
    1 -5 -2 160.76 5.08
    -1 5 -2 145.54 5.1
    -1 5 -2 156.1 5.14
    1 -5 -2 158.75 5.29
    -1 -5 2 146.41 5.23
    1 5 2 158.89 5.33
    -1 -5 2 149.86 4.58
    1 -5 -2 153.54 4.9
    1 5 2 157.41 5.09
    1 -5 -2 152.63 4.74
    1 5 2 147.75 5.03
    -1 5 -2 154.21 4.97
    -1 -5 2 146.82 5.18
    -1 -5 2 149.17 4.95
    1 -5 -2 151.43 5.29
    -1 5 -2 153.56 5.01
    1 5 2 159.83 5.1
    1 5 2 151.84 4.93
    1 5 2 154.58 5.23
    -1 5 -2 155.54 5
    -1 -5 2 151.36 5.23
    -1 5 -3 522.17 15.91
    1 -5 -3 523.66 15.89
    -1 -5 3 516.91 15.82
    -1 5 -3 519.03 15.69
    -1 5 -3 527.76 15.51
    -1 -5 3 536.42 15.93
    1 5 3 546.75 15.71
    1 5 3 511.25 15.48
    -1 -5 3 515.12 15.29
    -1 5 -3 524.64 15.71
    1 -5 -3 540.2 15.87
    1 5 3 529.86 15.8
    1 5 3 522.3 16.08
    -1 5 -3 541.82 15.55
    -1 -5 3 540.57 15.76
    1 -5 -3 516.51 15.65
    1 -5 -3 523.31 15.66
    1 -5 -3 550.15 15.95
    1 5 3 525.95 16.09
    -1 5 -3 535.33 15.73
    -1 -5 3 525.44 15.84
    -1 5 -3 534.84 15.8
    -1 -5 3 544.99 15.95
    1 5 3 507.65 15.74
    -1 5 -3 544.59 15.85
    -1 5 -3 523.32 15.56
    1 5 3 499.5 15.8
    -1 5 -3 532.84 15.79
    1 -5 -3 541.48 15.93
    1 5 3 510.22 15.62
    -1 -5 3 526.64 15.46
    -1 5 -3 526.61 15.71
    -1 5 -3 519.35 15.57
    1 5 3 526.74 15.82
    1 5 3 509.12 15.95
    -1 -5 3 525.69 15.88
    1 5 3 496.35 15.44
    -1 -5 3 522.42 15.85
    1 -5 -3 520.31 15.43
    -1 5 -3 521.67 15.63
    1 -5 -3 532.3 15.93
    -1 5 -4 607.8 17.2
    -1 -5 4 579.61 17.64
    -1 5 -4 589.98 17.51
    -1 -5 4 561.92 17.1
    1 5 4 568.41 17.3
    -1 -5 4 587.84 17.6
    1 5 4 569.15 17.38
    -1 5 -4 588.24 17.7
    1 -5 -4 585.92 17.69
    -1 5 -4 588.38 17.46
    1 -5 -4 593.17 17.42
    -1 5 -4 576.41 17.49
    1 5 4 588.36 17.86
    1 5 4 579.31 17.84
    -1 5 -4 566.27 17.27
    -1 -5 4 612 17.46
    1 5 4 592.6 17.52
    -1 -5 4 580.95 17.6
    -1 5 -4 603.51 17.18
    1 -5 -4 577.95 17.4
    1 -5 -4 597.71 17.7
    1 5 4 586.71 17.56
    1 5 4 585.81 17.35
    -1 5 -4 586.71 17.28
    1 -5 -4 614.47 17.72
    -1 5 -4 598.5 17.57
    -1 5 -4 571.89 17.56
    -1 5 -4 578.23 17.56
    1 5 4 582.12 17.59
    1 5 4 575.03 17.53
    -1 -5 4 594.84 17.7
    -1 -5 4 557.54 17.64
    -1 5 -4 587.21 17.88
    -1 5 -4 587.94 17.36
    1 -5 -4 579.82 17.62
    -1 5 -4 611.09 17.27
    -1 -5 4 574.79 17.07
    1 -5 -4 562.02 17.11
    1 5 4 574.93 17.13
    1 5 4 581.25 17.72
    1 -5 -4 594.87 17.69
    -1 5 -4 590.48 17.41
    -1 -5 4 579.44 17.63
    -1 5 -5 94.67 3.93
    1 5 5 94 3.59
    -1 -5 5 92.47 3.81
    -1 5 -5 100.07 3.3
    -1 -5 5 94.14 3.38
    -1 -5 5 101.64 3.82
    -1 5 -5 97.35 3.72
    1 5 5 94.62 3.53
    1 -5 -5 91.18 3.88
    -1 5 -5 95.08 3.7
    1 5 5 99.34 4.08
    1 5 5 100.75 3.69
    1 -5 -5 97.61 3.62
    -1 5 -5 96.01 3.33
    1 5 5 98.17 4.09
    1 -5 -5 96.82 3.6
    -1 5 -5 101.99 3.25
    1 -5 -5 101.15 3.9
    -1 -5 5 96.95 3.79
    -1 -5 5 99.71 3.57
    -1 -5 5 104.51 4
    -1 -5 5 94.56 3.9
    -1 5 -5 97.33 3.42
    -1 5 -5 108.99 3.87
    -1 5 -5 100.75 3.67
    1 5 5 90.32 3.49
    1 5 5 101.66 3.73
    -1 5 -5 95.66 3.75
    1 5 5 95.71 3.79
    1 5 5 94.26 3.26
    1 5 5 100.41 3.78
    1 5 5 100.49 4.04
    1 -5 -5 95.6 3.26
    -1 5 -5 89.92 3.55
    1 -5 -5 95.81 3.86
    -1 5 -5 94.29 3.33
    -1 -5 5 97.45 3.89
    -1 5 -5 99.46 3.47
    -1 -5 5 97.22 3.87
    1 -5 -5 97.59 3.85
    -1 5 -5 95.69 4.12
    -1 -5 5 96.16 3.12
    -1 -5 6 300.08 9.31
    -1 -5 6 290.61 8.9
    1 5 6 294.86 9.11
    -1 5 -6 297.19 8.7
    -1 5 -6 287.46 9.42
    1 5 6 288.63 8.95
    1 -5 -6 280.59 9.28
    -1 5 -6 285 9.21
    -1 -5 6 278.53 9.26
    1 -5 -6 302.58 9.47
    -1 5 -6 295.81 8.57
    1 -5 -6 286.5 9.31
    -1 -5 6 299.37 8.96
    1 5 6 287.49 9.59
    1 5 6 287.88 9.1
    -1 5 -6 289.77 9.22
    1 -5 -6 287.01 9.1
    -1 5 -6 278.88 8.65
    -1 -5 6 298.56 9.3
    1 -5 -6 294.75 9.12
    1 5 6 289.15 9.58
    -1 5 -6 304.32 9.31
    -1 5 -6 283.05 8.9
    1 5 6 293.36 8.72
    -1 -5 6 294.76 9.44
    -1 -5 6 282.62 9.37
    1 5 6 294.41 9.29
    -1 5 -6 304.11 9.18
    -1 5 -6 293.66 9.28
    -1 -5 6 286.07 8.42
    1 5 6 297.71 9.11
    1 5 6 294.34 9.3
    1 5 6 285.36 8.96
    -1 -5 6 170.22 8.92
    -1 5 -6 294.83 8.77
    -1 -5 6 289.1 8.47
    -1 5 -6 283.58 9.08
    1 -5 -6 280.75 9.29
    -1 5 -6 293.8 9.66
    1 -5 -6 294.46 9.37
    1 5 6 270.52 9.16
    1 -5 -6 288.63 8.72
    1 5 6 285.11 9.48
    -1 5 -6 287.44 8.84
    -1 -5 6 296.95 9.4
    -1 5 -7 222.35 6.59
    -1 -5 7 201.95 6.93
    1 -5 -7 220.49 7.31
    1 -5 -7 231.09 7.53
    -1 -5 7 221.83 7.31
    -1 5 -7 217.92 7.48
    1 5 7 209.84 6.86
    -1 5 -7 219.12 7.23
    1 5 7 202.82 7.12
    -1 -5 7 191.45 7.4
    -1 5 -7 215.72 7.22
    1 -5 -7 227.38 7.12
    1 -5 -7 224.26 7.09
    1 5 7 215.77 7.6
    -1 -5 7 200.89 6.94
    1 5 7 222.09 7.04
    -1 5 -7 205.94 6.46
    -1 5 -7 207.04 6.39
    1 5 7 222.85 7.65
    1 -5 -7 209.39 7.25
    -1 -5 7 225.03 7.31
    1 5 7 222.05 6.92
    1 5 7 206.9 7.24
    -1 -5 7 206.26 6.45
    -1 5 -7 220.64 7.16
    1 5 7 224.77 7.32
    -1 5 -7 212.18 6.86
    -1 -5 7 201.08 7.41
    1 5 7 215.91 6.68
    -1 -5 7 211.54 7.34
    1 5 7 212.42 7.04
    1 -5 -7 218.96 6.7
    1 -5 -7 220.04 7.34
    -1 -5 7 216.87 7.38
    1 -5 -7 219.76 7.34
    1 5 7 203.96 7.16
    -1 5 -7 216.18 7.09
    1 5 7 216.57 7.5
    -1 5 -7 217.36 6.74
    -1 5 -7 212.75 7.67
    -1 5 -8 1515.01 43.73
    1 -5 -8 1547.09 44.77
    -1 5 -8 1586.1 44.78
    1 5 8 1545.62 44.03
    1 5 8 1536.06 44.4
    -1 -5 8 1496.95 44.53
    -1 -5 8 1513.56 44.22
    1 -5 -8 1491.1 44.46
    -1 -5 8 1522.59 44.46
    -1 -5 8 1497.35 44.52
    -1 5 -8 1482.7 43.5
    1 -5 -8 1514.71 44.49
    -1 5 -8 1455.98 43.47
    1 -5 -8 1534.82 44.31
    1 -5 -8 1463.52 44.28
    1 5 8 1510.45 44.81
    -1 -5 8 1511.14 43.99
    1 5 8 1573.51 44.87
    1 5 8 1534.23 44.21
    -1 5 -8 1537.59 44.38
    -1 -5 8 1577.13 44.7
    1 5 8 1505.6 44.24
    -1 -5 8 1485.66 43.7
    -1 5 -8 1540.34 44.09
    -1 -5 8 1514.9 44.58
    1 5 8 1720.35 44.74
    1 5 8 1529.59 43.91
    1 -5 -8 1493.78 44.52
    1 5 8 1508.16 44.72
    1 -5 -8 1510.36 43.92
    -1 5 -8 1538.37 44.34
    1 -5 -8 1564.86 44.59
    1 5 8 1570 44.42
    -1 5 -8 1524.31 43.89
    -1 -5 8 1576.39 44.71
    -1 5 -8 1546.93 44.99
    -1 -5 9 64.94 3.72
    -1 5 -9 70.75 3.7
    1 5 9 70.76 3.28
    1 5 9 69.61 2.84
    1 -5 -9 74.16 3.62
    -1 -5 9 80.78 3.23
    -1 -5 9 70.21 3.4
    -1 -5 9 77.31 3.48
    1 5 9 69.48 2.99
    -1 -5 9 71.18 3.01
    1 5 9 76.64 3.84
    1 5 9 71.83 3.77
    1 -5 -9 70.62 3.31
    1 -5 -9 75.87 3.24
    1 -5 -9 68.41 3.2
    -1 5 -9 67.48 2.93
    -1 -5 9 69.23 3.61
    1 5 9 69.59 3.4
    -1 5 -9 71.62 3.31
    1 5 9 71.97 3.09
    -1 5 -9 72.69 2.73
    -1 5 -9 70.27 3.2
    1 5 9 72.67 3.67
    1 -5 -9 71.28 3.35
    -1 -5 9 75.54 3.58
    1 -5 -9 66.94 2.8
    -1 5 -9 69 3.81
    -1 -5 10 137.25 5.53
    -1 5 -10 163.78 6.23
    1 5 10 146.32 4.97
    -1 -5 10 143.33 5.61
    -1 -5 10 148.91 5.34
    1 -5 -10 142.5 5.88
    1 5 10 141.83 5.28
    1 5 10 141.08 5.89
    1 -5 -10 143.37 5.47
    -1 -5 10 139.61 4.94
    1 5 10 149.83 5.17
    1 -5 -10 145.17 5.37
    1 -5 -10 146.78 5.37
    1 5 10 148.55 5.99
    -1 -5 10 149.74 5.66
    -1 5 -10 138.25 5.16
    -1 -5 10 139.16 5.74
    1 5 10 148.85 5.25
    -1 5 -10 158.96 5.73
    1 5 10 155.81 5.62
    1 -5 -10 150.2 5.59
    1 5 10 149.71 5.94
    -1 -5 10 159.2 5.9
    1 -5 -10 142.84 5.02
    -1 5 -10 145.26 6.03
    -1 -5 11 68.09 3.3
    -1 5 -11 63.56 3.75
    -1 -5 11 65.08 3.44
    1 -5 -11 69.93 3.69
    1 5 11 67.28 3.12
    1 5 11 64.98 2.91
    1 -5 -11 67.65 3.2
    1 5 11 72.14 3.85
    -1 -5 11 67.57 3.45
    1 5 11 75.26 3.89
    1 5 11 63.22 3.37
    1 5 11 64.32 3.01
    -1 -5 11 67.97 3.56
    -1 5 -11 69.23 3.37
    -1 5 -11 66.25 3.83
    1 5 11 62.43 3.64
    -1 -5 11 63.13 3.53
    1 -5 -11 66.35 2.85
    1 -5 -11 64.75 3.32
    1 -5 -12 1.53 1.84
    -1 5 -12 0.15 1.77
    -1 -5 12 -1.03 1.55
    -1 -5 12 -0.2 1.52
    1 5 12 0.54 1.26
    1 -5 -12 -0.63 1.23
    -1 -5 12 0.64 1.48
    1 5 12 2.28 1.8
    1 5 12 0.15 1.79
    -1 -5 12 0.4 1.68
    1 5 12 1.17 1.15
    1 5 12 0.11 1.62
    -1 5 -12 0.22 1.42
    1 -5 -12 3.01 1.35
    -1 -5 12 -0.99 1.61
    -1 5 -12 0.81 1.97
    1 5 12 -1.31 1.82
    -1 -5 13 61.29 3.48
    -1 5 -13 57.86 3.73
    1 -5 -13 57.23 3.7
    -1 -5 13 60.76 3.26
    1 5 13 57.06 3.76
    1 5 13 58.92 3.81
    -1 -5 13 64.76 3.52
    1 5 13 61.12 3.45
    -1 5 -13 59.85 3.24
    -1 -5 13 63.28 3.62
    -1 5 -13 60.7 3.86
    1 -5 -13 57.72 3.18
    -1 -5 13 59.27 3.63
    1 5 13 61 3.77
    1 -5 -14 21.95 2.57
    -1 -5 14 15.93 2.15
    -1 5 -14 17.61 2.66
    -1 -5 14 22.75 2.36
    1 5 14 19.24 2.68
    1 5 14 16.43 2.49
    -1 -5 14 18.99 2.37
    1 5 14 18 2.25
    -1 5 -14 19.27 2.21
    -1 -5 14 16.63 2.49
    1 5 14 17.01 2.6
    -1 5 -14 15.92 2.56
    -1 -5 14 19.91 2.52
    1 -5 -14 14.96 1.94
    1 5 15 137.02 6.44
    -1 5 -15 147.43 6.6
    -1 -5 15 144.21 6.17
    1 -5 -15 145.65 6.5
    -1 -5 15 141.04 6.13
    1 5 15 136.24 6.45
    -1 -5 15 147.12 6.47
    -1 5 -15 143.69 5.95
    1 5 15 153.19 6.02
    -1 -5 15 144.03 6.36
    -1 5 -15 142.26 6.57
    1 5 15 142.43 6.5
    1 -5 -15 140.43 5.79
    -1 -5 16 93.64 4.81
    1 -5 -16 92.51 5.13
    -1 5 -16 89.71 5.15
    1 5 16 94.38 5.21
    -1 -5 16 99.16 4.85
    1 5 16 95 5.19
    -1 -5 16 96.63 4.99
    1 5 16 99.57 4.78
    -1 5 -16 96.15 5.28
    -1 5 -16 93.75 5.26
    1 -5 -16 97.88 4.51
    -1 -5 16 85.25 4.92
    1 5 16 91.89 5.17
    1 -5 -17 13.53 2.65
    -1 -5 17 14.17 2.48
    -1 5 -17 15.1 2.88
    -1 -5 17 15.04 2.39
    1 5 17 16.13 2.93
    1 5 17 12.58 2.73
    -1 5 -17 9.26 2.69
    -1 -5 17 12.62 2.9
    1 5 17 14.74 2.73
    -1 -5 17 15.33 2.61
    -1 5 -17 12.35 2.86
    1 -5 -18 4.78 2.37
    -1 5 -18 9.37 3.04
    -1 -5 18 3.8 2.02
    -1 -5 18 4.93 2.13
    1 5 18 6.13 2.68
    1 5 18 5.67 2.65
    -1 5 -18 5.06 2.48
    -1 -5 18 8.01 3.61
    -1 5 -18 2.74 2.51
    -1 -5 18 1.25 2.35
    1 5 18 10.07 2.84
    -1 -5 19 7.01 2.31
    1 -5 -19 6.5 2.56
    -1 5 -19 16.99 3.1
    -1 -5 19 12 2.47
    1 5 19 4.13 2.72
    1 5 19 13.35 2.9
    -1 5 -19 12.64 2.72
    -1 -5 19 7.22 3.08
    -1 5 -19 7.15 2.8
    -1 -5 19 9.65 2.6
    1 5 19 7.73 2.96
    -1 -5 20 11.39 2.41
    -1 5 -20 6.78 2.66
    1 -5 -20 8.62 2.69
    1 5 20 11.98 2.82
    -1 -5 20 9.68 2.41
    1 5 20 12.28 2.75
    -1 5 -20 8.14 2.72
    -1 -5 20 10.8 2.69
    -1 -5 20 9.23 2.67
    1 5 20 8.82 2.82
    -1 5 -20 7.7 2.72
    -1 5 -21 9.92 2.97
    -1 -5 21 13.94 2.65
    1 -5 -21 15.73 3.02
    1 5 21 11.03 2.84
    1 5 21 12.98 2.98
    -1 -5 21 11.7 2.64
    -1 5 -21 12.19 2.96
    -1 -5 21 14.21 2.83
    -1 5 -21 9.08 3.04
    1 5 21 16.26 3.23
    -1 -5 21 13.56 2.98
    1 -5 -22 1.96 2.71
    -1 5 -22 2.94 2.76
    -1 -5 22 2.31 2.38
    1 5 22 1.57 2.7
    -1 -5 22 7.62 2.49
    1 5 22 2.87 2.84
    -1 -5 22 11.68 2.96
    -1 5 -22 6.71 2.88
    -1 5 -22 8.32 3.07
    1 5 22 8.12 3.01
    -1 -5 22 4.56 2.57
    -1 5 -23 -0.28 2.78
    1 -5 -23 -0.88 2.94
    -1 -5 23 2.66 2.42
    -1 -5 23 4.34 2.39
    1 5 23 0.54 2.65
    1 5 23 0.27 2.6
    -1 -5 23 1.37 2.71
    1 5 23 1.32 2.83
    -1 -5 23 -2.91 2.89
    -1 5 -23 0.56 2.86
    -1 -5 24 5.01 2.61
    1 5 24 4.78 2.91
    1 5 24 0.56 2.81
    -1 5 -24 3.19 2.83
    -1 -5 24 1.76 2.38
    1 -5 -24 0.91 2.9
    -1 -5 24 -1.37 2.72
    1 5 24 -1.92 3.39
    -1 5 -24 3.73 2.97
    -1 -5 25 1.82 2.42
    1 5 25 1.45 3.04
    1 5 25 -0.87 3.02
    -1 -5 25 1.82 2.53
    1 -5 -25 5.99 3.03
    -1 5 -25 0.6 3.2
    -1 -5 25 5.99 3.06
    1 5 25 2.55 3.42
    1 5 26 3.31 3.12
    -1 -5 26 3.49 2.84
    1 5 26 5.7 3.06
    -1 5 -26 10.88 3.32
    -1 -5 26 2.15 2.79
    1 -5 -26 4.24 3.27
    -1 -5 26 7.37 3.08
    1 5 26 3.51 3.31
    1 5 27 -0.62 3.03
    1 5 27 0.93 3.03
    1 -5 -27 0.67 3.34
    -1 5 -27 1.61 3
    1 5 27 3.01 3.38
    -1 -5 27 1.21 2.96
    1 5 28 11.38 3.37
    1 5 28 7.59 3.24
    -1 5 -28 10.24 3.63
    1 -5 -28 3.79 3.37
    -1 -5 28 8.42 3.31
    1 5 28 6.16 3.41
    1 -6 28 -1.88 3.06
    1 -6 28 3.13 3.01
    -1 -6 -28 -2.75 3.28
    1 -6 28 1.76 2.92
    1 -6 27 2.13 2.94
    -1 -6 -27 3.34 3.25
    1 -6 27 2.14 3.16
    -1 6 27 2.22 3.5
    1 -6 27 0.86 2.73
    1 -6 26 3.26 2.81
    -1 -6 -26 7.12 3.22
    1 -6 26 0.59 3.03
    1 -6 26 8.02 3.16
    -1 6 26 5.57 3.46
    -1 -6 -25 5.93 3.08
    1 -6 25 6.9 3.04
    1 -6 25 -3.45 2.99
    -1 6 25 5.3 3.73
    1 -6 25 1.88 2.73
    1 6 -25 3.89 3.18
    -1 6 25 2.1 3.36
    -1 -6 -24 12.93 3.31
    1 -6 24 6.67 2.97
    1 -6 24 10.54 3.06
    -1 6 24 5.94 3.37
    -1 6 24 10.16 3.58
    1 -6 24 14.78 3.12
    1 6 -24 9.07 3.37
    -1 -6 -23 8.35 3.13
    1 -6 23 14.45 3.12
    1 -6 23 14.96 3.04
    -1 6 23 16.34 3.38
    -1 6 23 15.93 3.38
    1 -6 23 10.97 2.85
    1 6 -23 18.97 3.39
    1 6 -22 3.18 2.49
    -1 -6 -22 0.55 2.65
    1 -6 22 3.85 2.69
    1 -6 22 0.77 2.56
    -1 6 22 2.45 2.94
    1 -6 22 -0.24 2.33
    1 6 -22 3.55 2.79
    -1 6 22 2.42 3
    1 -6 21 4.68 2.47
    -1 -6 -21 1.84 2.52
    1 6 -21 -0.46 2.39
    1 -6 21 -0.25 2.41
    -1 6 21 1.18 2.74
    1 -6 21 2.97 2.26
    -1 6 21 1.55 2.82
    1 6 -21 3.18 2.68
    -1 -6 -20 10.45 2.85
    1 -6 20 13.4 2.69
    1 6 -20 10.14 2.46
    -1 6 20 9.39 2.55
    -1 6 20 13.3 2.56
    1 -6 20 11.27 2.77
    -1 6 20 10.04 2.98
    -1 -6 -20 8.14 2.63
    1 6 -20 9.98 2.79
    1 6 -20 7.37 2.78
    1 -6 20 9.36 2.47
    -1 6 20 9.15 2.93
    -1 -6 -19 16.25 2.92
    1 -6 19 8.96 2.53
    1 6 -19 9.56 2.56
    -1 6 19 10.76 2.65
    -1 6 19 14.68 2.57
    1 -6 19 12.97 2.67
    1 6 -19 11.81 2.79
    -1 -6 -19 11.21 2.61
    -1 6 19 12.65 2.97
    1 6 -19 11.44 2.92
    1 -6 19 10.14 2.59
    -1 6 19 11.8 3.08
    1 -6 18 42.98 3.66
    -1 -6 -18 43.81 3.71
    1 6 -18 41.01 3.48
    -1 6 18 41.93 3.55
    1 -6 18 38.96 3.62
    -1 6 18 42.86 3.49
    -1 -6 -18 46.52 3.75
    -1 6 18 49.57 4.2
    1 6 -18 38.92 3.62
    -1 -6 -18 43.19 3.27
    -1 6 18 43.78 4.23
    1 6 -18 41.62 4.01
    1 -6 18 41.01 3.43
    -1 -6 -17 10.45 2.6
    1 6 -17 10.78 2.2
    1 -6 17 2.83 2.37
    -1 6 17 7.2 2.32
    -1 6 17 8.41 2.36
    -1 6 17 8.2 2.38
    1 -6 17 3.03 2.31
    1 6 -17 4.65 2.27
    -1 6 17 4.42 2.63
    -1 -6 -17 8.72 2.3
    -1 -6 -17 6.94 1.95
    -1 6 17 6.62 2.8
    1 6 -17 8.47 2.57
    1 -6 17 9.09 2.45
    1 -6 16 67.93 4.29
    -1 -6 -16 69.04 4.36
    -1 6 16 76.77 4.25
    -1 6 16 70.57 4.09
    1 6 -16 69.02 4.09
    -1 6 16 69.78 4.13
    1 -6 16 67.28 4.29
    -1 -6 -16 80.04 4.48
    -1 6 16 73.49 4.62
    1 6 -16 67.6 4.36
    -1 -6 -16 63.41 3.91
    1 6 -16 65.67 4.59
    -1 6 16 70.07 4.57
    1 -6 16 69.04 4.14
    -1 -6 -15 24.08 2.79
    1 6 -15 32.23 2.74
    -1 6 15 23.48 2.72
    1 -6 15 24.23 2.8
    -1 6 15 25.69 2.61
    -1 6 15 31.64 2.74
    -1 6 15 25.43 2.69
    1 -6 15 22.99 2.79
    -1 -6 -15 28.12 2.98
    1 -6 15 25.26 2.74
    1 6 -15 23.52 2.95
    -1 6 15 24.04 3.13
    1 6 -15 25.91 3.15
    -1 -6 -15 22.61 2.5
    -1 6 15 27.78 3.34
    1 -6 15 27.92 2.74
    1 -6 14 0.17 1.85
    -1 6 14 1.06 1.98
    1 6 -14 -0.15 1.75
    -1 -6 -14 0.17 1.91
    1 -6 14 -0.17 1.8
    -1 6 14 -0.44 1.76
    -1 6 14 0.57 1.66
    -1 6 14 -1.91 1.96
    -1 -6 -14 1.75 1.93
    1 -6 14 0.48 1.77
    1 -6 14 1.12 1.51
    -1 6 14 1.4 2.25
    1 6 -14 -0.53 2.11
    1 -6 14 2 1.82
    -1 -6 -14 -1.03 1.72
    -1 6 14 0.36 2.14
    1 6 -14 -1.9 2.39
    -1 6 13 13.53 2.22
    -1 -6 -13 17.86 2.29
    1 6 -13 9.08 1.84
    1 -6 13 15.63 2.19
    -1 6 13 12.16 2.02
    -1 -6 -13 13.09 1.69
    -1 6 13 13.7 2.08
    -1 6 13 12 2.07
    1 -6 13 14.04 2.16
    1 6 -13 15.3 2.38
    -1 -6 -13 15.31 2.35
    1 -6 13 11.68 1.69
    -1 6 13 13.84 2.62
    1 -6 13 14.04 2.11
    -1 6 13 12.88 2.54
    1 6 -13 14.87 2.49
    1 -6 13 15.44 2.13
    -1 -6 -13 16.12 2.03
    1 -6 12 36.26 2.84
    -1 6 12 39.93 2.78
    -1 6 12 42.34 2.95
    -1 -6 -12 38.56 2.91
    1 6 -12 40.44 2.65
    1 -6 12 39.01 2.85
    -1 -6 -12 38 2.41
    -1 6 12 39.34 2.82
    1 6 -12 40.44 3.09
    -1 -6 -12 39.34 2.96
    -1 6 12 35.41 3.12
    1 -6 12 37.78 2.83
    1 -6 12 35.93 2.34
    1 6 -12 33.03 3.09
    -1 6 12 40.14 3.17
    -1 -6 -12 38.9 2.8
    1 -6 12 40.44 2.78
    1 6 -11 123.31 5.12
    -1 -6 -11 122.47 5.41
    -1 6 11 125.58 5.46
    1 -6 11 125.48 5.45
    -1 -6 -11 123.78 4.98
    1 -6 11 135.74 5.54
    -1 6 11 131.97 5.28
    -1 6 11 125.86 5.23
    1 -6 11 126.23 4.88
    1 6 -11 131.38 5.67
    -1 -6 -11 135.26 5.63
    1 -6 11 132.76 5.49
    -1 6 11 128.89 5.66
    1 -6 11 138.57 5.38
    -1 -6 -11 131.02 5.4
    1 6 -11 124.34 5.7
    -1 6 11 138.25 5.77
    -1 -6 -10 51.17 2.59
    -1 -6 -10 55.1 3.09
    1 6 -10 53.41 2.81
    1 -6 10 51.83 3.12
    -1 6 10 54.12 3.21
    -1 6 10 50.4 2.93
    1 -6 10 57.58 3.21
    -1 6 10 49.41 3
    -1 -6 -10 55.04 2.82
    -1 -6 -10 50.75 3.14
    1 6 -10 50.32 3.26
    -1 6 10 49.27 3.35
    1 -6 10 49.62 3.11
    1 -6 10 49.56 2.57
    1 -6 10 56.25 2.73
    -1 -6 -10 52.81 2.33
    1 6 -10 56.26 3.4
    -1 6 10 55.11 3.4
    1 -6 10 51.82 2.95
    -1 -6 -10 59.94 3.22
    -1 -6 -9 137.86 5.25
    -1 6 9 137.48 5.5
    1 6 -9 139.56 5.02
    1 6 -9 141.84 5.22
    1 -6 9 132.95 4.4
    -1 -6 -9 137.64 4.88
    1 -6 9 135.15 5.38
    -1 -6 -9 134.24 5.05
    -1 6 9 130.32 5.17
    1 -6 9 132 5.34
    -1 6 9 130.79 5.19
    -1 6 9 149.57 5.76
    -1 -6 -9 138.03 4.77
    -1 -6 -9 120.39 4.95
    1 6 -9 138.84 5.64
    1 -6 9 139.35 5.46
    1 -6 9 133.28 4.88
    1 -6 9 133.6 4.88
    -1 -6 -9 23.42 5.56
    1 -6 9 142.23 5.25
    -1 -6 -9 137.92 4.54
    -1 6 9 141.37 5.62
    1 6 -9 135.57 5.65
    -1 -6 -9 141.11 5.41
    1 6 -8 233.38 7.91
    1 -6 8 242.82 8.18
    -1 -6 -8 233.5 8.21
    1 -6 8 243.38 8.37
    1 -6 8 239.57 7.51
    -1 6 8 246.83 8.53
    -1 -6 -8 245.4 7.96
    1 6 -8 247.99 8.05
    1 -6 8 238.97 8.36
    -1 -6 -8 232.77 8.12
    1 6 -8 241.18 7.68
    -1 6 8 245.14 8.21
    -1 6 8 239.59 8.17
    -1 6 8 253.87 8.68
    1 6 -8 241.19 8.68
    1 -6 8 233.44 7.87
    -1 -6 -8 243.96 8.5
    -1 -6 -8 241.91 7.82
    1 -6 8 254.81 7.95
    1 -6 8 238.45 8.41
    -1 -6 -8 256.5 8.48
    -1 -6 -8 244.69 7.46
    -1 6 8 235.93 8.53
    1 -6 8 243.02 8.25
    1 6 -8 240.69 8.66
    -1 6 7 1145.25 32.85
    -1 6 7 1139.03 32.49
    1 -6 7 1136.3 32.47
    -1 -6 -7 1082.72 32.42
    1 6 -7 1127.87 32.4
    1 -6 7 1104.14 31.88
    1 -6 7 1152.64 32.68
    1 6 -7 1084.45 32.36
    -1 6 7 1126.15 32.36
    -1 -6 -7 1107.26 32.28
    1 6 -7 1081.2 32.13
    -1 6 7 1112.32 32.37
    -1 6 7 1111.48 32.46
    -1 -6 -7 1107.13 32.5
    1 -6 7 1136.39 32.66
    -1 6 7 1072.83 32.43
    1 6 -7 1120.73 32.04
    1 6 -7 1129.25 32.4
    -1 6 7 1171.34 33.01
    1 -6 7 1139.83 32.23
    -1 -6 -7 1147.59 32.19
    1 -6 7 1100.79 32.21
    -1 -6 -7 1147.34 32.74
    1 -6 7 1122.43 32.71
    -1 -6 -7 1123.67 32.72
    -1 -6 -7 1106.33 31.76
    -1 6 7 1146.38 32.81
    1 6 -7 1071.8 31.48
    -1 6 7 1073.63 31.75
    -1 -6 -7 1158.9 32.61
    1 -6 7 1084.52 32.46
    -1 6 7 1112.39 32.4
    1 6 -7 1175.47 32.97
    -1 6 6 53.17 2.64
    1 6 -6 54.03 2.33
    -1 -6 -6 56.86 2.63
    -1 -6 -6 55.2 2.57
    -1 6 6 58.15 2.59
    1 6 -6 55.11 2.64
    1 -6 6 53.48 2.68
    1 -6 6 60.05 2.89
    -1 6 6 59.07 3.14
    -1 -6 -6 51.07 2.78
    1 6 -6 57.61 2.67
    1 -6 6 54.66 2.23
    1 6 -6 55.97 2.63
    -1 6 6 57.83 2.63
    -1 6 6 54.5 2.67
    1 6 -6 56.81 2.41
    -1 -6 -6 52.93 2.73
    1 -6 6 55.09 2.84
    -1 6 6 59.48 2.73
    1 -6 6 57.05 2.91
    -1 6 6 61.76 3.34
    -1 -6 -6 62.22 3.05
    1 6 -6 4.54 3.15
    1 6 -6 52.59 2.7
    -1 -6 -6 55.7 2.47
    1 -6 6 56.19 2.49
    1 -6 6 53.38 2.51
    1 6 -6 54.23 2.67
    -1 -6 -6 58.64 2.93
    1 6 -6 54.61 3.07
    -1 6 6 62.13 2.68
    -1 -6 -6 54.86 2.06
    1 -6 6 51.91 2.66
    -1 6 6 54.57 2.04
    -1 6 6 56.42 3.02
    1 6 -6 52.86 1.91
    -1 6 5 8.27 1.68
    -1 -6 -5 9.44 1.28
    1 -6 5 9.99 1.36
    -1 6 5 9.59 1.73
    -1 6 5 8.64 1.22
    1 -6 5 8.19 1.02
    1 6 -5 9.96 1.37
    -1 -6 -5 7.37 1.43
    1 6 -5 10.23 1.33
    -1 -6 -5 8.79 1.31
    -1 6 5 4.05 0.85
    1 6 -5 9.6 0.96
    1 -6 5 8.53 1.51
    -1 6 5 10.3 1.3
    1 -6 5 10.15 1.46
    1 -6 5 7.51 0.89
    1 6 -5 7.65 1.23
    1 6 -5 9.42 1.12
    -1 -6 -5 8.78 1.44
    -1 6 5 7.31 1.31
    -1 6 5 9.49 1.34
    1 -6 5 8.19 1.47
    1 6 -5 0.85 1.75
    -1 -6 -5 8.97 1.52
    -1 6 5 7.7 1.89
    -1 -6 -5 9.23 1.19
    1 -6 5 7.87 1.18
    1 -6 5 7.44 1.28
    1 6 -5 11.83 1.78
    -1 6 5 8.16 0.69
    -1 -6 -5 9.89 1.61
    1 6 -5 8.69 0.76
    -1 -6 -5 9.47 0.82
    1 6 -5 9.75 1.29
    1 -6 4 90.55 3.27
    -1 -6 -4 89.11 3.28
    -1 -6 -4 93.21 3.56
    1 6 -4 91.18 3.56
    1 -6 4 93.33 3.64
    -1 6 4 96.45 3.56
    -1 6 4 95.17 3.93
    1 6 -4 92.09 3.57
    -1 -6 -4 91.22 3.69
    1 6 -4 89.97 3.03
    1 6 -4 94.08 3.58
    1 -6 4 94.57 3.65
    -1 -6 -4 93.68 3.78
    -1 -6 -4 97.24 3.83
    -1 6 4 86.73 3.53
    -1 6 4 88.1 3.51
    1 -6 4 98.83 3.27
    -1 -6 -4 85.81 3.73
    1 6 -4 95.33 3.41
    1 6 -4 12.47 4.07
    -1 6 4 88.85 2.8
    1 -6 4 86.07 3.4
    -1 -6 -4 87.29 3.48
    -1 -6 -4 94.19 3.49
    1 -6 4 88.49 3.65
    -1 6 4 95.16 3.97
    -1 -6 -4 99.09 3.7
    -1 6 4 91.13 2.84
    -1 6 4 88.33 3
    1 6 -4 88.79 3.52
    1 6 -4 93.54 3.07
    1 6 -4 91.28 3.86
    1 -6 4 91.29 3.53
    -1 6 4 93.89 3.86
    -1 -6 -4 87.49 3.05
    -1 -6 -4 87.16 3.73
    -1 6 3 322.33 9.78
    -1 -6 -3 296.69 9.38
    1 6 -3 321.32 9.81
    -1 -6 -3 311.38 9.82
    1 6 -3 316.17 9.78
    1 -6 3 299.93 9.57
    1 -6 3 309.54 9.81
    1 6 -3 309.97 9.15
    -1 6 3 317.54 10.09
    -1 -6 -3 301.7 9.87
    -1 6 3 319.29 9.75
    1 6 -3 324.25 10.14
    1 6 -3 326.72 9.8
    -1 -6 -3 325.74 10.01
    1 6 -3 330.07 10.15
    -1 -6 -3 334.45 10.02
    -1 -6 -3 331.79 10.02
    1 6 -3 328.56 9.71
    -1 6 3 320.28 9.78
    -1 6 3 306.49 9.76
    1 -6 3 304.03 9.8
    1 -6 3 313.39 9.59
    1 6 -3 48.49 10.27
    1 -6 3 315.36 9.88
    -1 -6 -3 335.96 9.83
    -1 6 3 321.87 10.14
    1 -6 3 318.95 9.87
    -1 6 3 313.33 9.2
    -1 6 3 310.22 9.27
    1 -6 3 321.76 9.67
    -1 -6 -3 321.47 9.77
    -1 -6 -3 317.6 9.78
    1 6 -3 313.98 10
    1 6 -3 316.79 9.42
    -1 -6 -3 293.36 9.34
    1 -6 3 321.9 9.63
    -1 -6 -3 334.38 10.02
    -1 6 3 306.64 9.98
    1 -6 3 314.25 9.73
    -1 6 3 291.59 9.3
    -1 6 3 319.42 9.81
    1 6 -3 319.48 9.79
    1 6 -2 16.57 1.35
    -1 -6 -2 14.64 0.92
    1 -6 2 14.42 1.34
    -1 6 2 18.63 1.74
    1 -6 2 15.78 1.28
    1 -6 2 14.9 1.33
    -1 6 2 16.25 1.35
    -1 6 2 13.58 1.54
    1 6 -2 16.93 1.41
    -1 6 2 16.21 1.22
    -1 -6 -2 14.05 1.5
    1 6 -2 13.73 1.37
    -1 -6 -2 15.79 1.55
    -1 6 2 15.45 1.38
    1 -6 2 14.83 1.3
    -1 -6 -2 13.37 1.48
    1 6 -2 18 1.4
    1 -6 2 15.88 1.39
    -1 -6 -2 13.64 1.56
    1 6 -2 20.24 1.84
    -1 6 2 12.83 1.32
    -1 6 2 13.78 1.25
    1 6 -2 16.38 1.8
    -1 -6 -2 14.63 1.41
    -1 -6 -2 16.43 1.39
    1 6 -2 0.8 1.78
    1 6 -2 16.91 1.37
    1 6 -2 15.43 0.76
    -1 6 2 14.96 1.04
    1 -6 2 15.24 1.33
    -1 -6 -2 14.56 1.48
    -1 6 2 15.17 1.69
    -1 6 2 14.89 1.24
    1 -6 2 13.06 1.39
    -1 6 2 14.07 0.95
    -1 6 2 15.4 1.34
    -1 -6 -2 13.71 1.5
    -1 -6 -2 15.5 1.13
    1 -6 2 15.08 1.45
    1 6 -2 14.58 1.34
    1 -6 2 15.1 1.32
    1 -6 2 13.77 1.32
    -1 6 2 14.5 1.01
    1 6 -2 13.81 1.59
    1 6 -2 15.11 1.14
    -1 -6 -1 220.67 6.82
    1 -6 1 218.6 7.39
    -1 -6 -1 234.99 7.61
    1 6 -1 238.94 7.47
    1 -6 1 214.45 7.35
    -1 6 1 234.02 7.27
    1 -6 1 234.76 7.41
    -1 6 1 229.85 7.39
    -1 6 1 221.45 7.57
    -1 6 1 242.76 7.38
    -1 -6 -1 235.21 7.65
    1 6 -1 246.38 7.5
    1 -6 1 228.51 7.39
    -1 6 1 231.32 7.28
    1 6 -1 235.68 7.45
    1 6 -1 240.55 7.81
    -1 6 1 233.57 7.48
    -1 6 1 229.07 7.46
    1 6 -1 237.52 7.81
    -1 -6 -1 237.08 7.65
    -1 -6 -1 239.29 7.66
    1 -6 1 237.54 7.46
    -1 6 1 257.14 7.52
    -1 -6 -1 234.92 7.56
    1 -6 1 220.39 7.37
    1 6 -1 234.01 7.44
    1 -6 1 222.13 7.39
    -1 -6 -1 227.54 7.24
    -1 6 1 233.2 7.68
    -1 -6 -1 231.62 7.49
    1 6 -1 230.16 6.98
    -1 6 1 245.2 7.42
    1 -6 1 226.85 7.39
    -1 6 1 230.5 7.25
    -1 6 1 235.99 7.15
    1 6 -1 235.33 7.82
    1 -6 1 215.49 7.36
    -1 6 1 236.93 7.44
    -1 6 1 241.27 7.35
    -1 -6 -1 229.25 7.51
    1 6 -1 227.63 7.51
    1 6 -1 232.59 7.42
    -1 6 1 226.9 7.15
    -1 -6 -1 231.77 7.23
    1 -6 1 234.08 7.44
    1 6 -1 228.2 7.26
    -1 6 0 1164.63 33.14
    -1 6 0 1092.7 33.19
    -1 6 0 1144.61 33.18
    -1 6 0 1103.02 33.39
    -1 -6 0 1167.13 33.44
    1 -6 0 1106.06 33.25
    1 -6 0 1158.8 33.27
    1 6 0 1101.1 33.55
    -1 -6 0 1172.27 33.46
    -1 6 0 1158.7 33.26
    1 6 0 1121.77 33.57
    -1 6 0 1194.65 33.16
    1 -6 0 1140.27 33.35
    -1 6 0 1124.75 33.36
    -1 6 0 1171.94 33.38
    -1 -6 0 1160.74 33.46
    1 6 0 1095.86 33.27
    -1 -6 0 1161.27 33.44
    -1 6 0 1180.14 33.21
    -1 -6 0 1152.85 33.42
    1 6 0 1139.93 32.95
    1 -6 0 1167.94 33.15
    -1 -6 0 1125.36 32.95
    1 6 0 1161.44 33.56
    1 6 0 1107.68 33.22
    -1 6 0 1119.68 33.06
    -1 -6 0 1133.99 33.35
    -1 6 0 1136.25 33.45
    -1 6 0 1105.71 33.07
    1 -6 0 1126.44 33.09
    1 -6 0 1122.62 33.25
    -1 -6 0 1147.06 33.16
    -1 6 0 1137.03 33.22
    1 6 0 1105.08 33.2
    -1 -6 0 1187.95 33.28
    -1 -6 0 1103.94 33.3
    -1 6 0 1108.13 33.16
    1 -6 0 1122.34 33.31
    1 6 0 1133.55 33.23
    1 6 0 1125.03 33.17
    -1 6 -1 238.65 7.28
    1 6 1 233.45 7.4
    1 6 1 220.67 6.77
    -1 6 -1 240.12 7.3
    -1 -6 1 234.84 7.59
    -1 6 -1 237.35 7.27
    1 -6 -1 215.36 7.4
    1 6 1 223.92 7.63
    1 -6 -1 229.28 7.4
    -1 6 -1 236.2 7.3
    1 -6 -1 245.32 7.58
    1 6 1 228.41 7.71
    -1 6 -1 231.58 7.26
    1 6 1 229.58 7.72
    -1 -6 1 238.64 7.53
    1 6 1 230.04 7.44
    1 6 1 228 7.32
    1 6 1 236.5 7.15
    1 -6 -1 233 7.17
    -1 -6 1 222.44 6.91
    -1 6 -1 225.38 7.22
    1 6 1 240.58 7.64
    -1 -6 1 231.46 7.59
    -1 -6 1 239.5 7.52
    -1 6 -1 214.72 7.21
    -1 6 -1 217.1 7.24
    1 -6 -1 220.26 7.07
    1 -6 -1 227.8 7.48
    1 6 1 235.32 7.37
    -1 -6 1 227.81 7.33
    -1 -6 1 229.82 7.45
    -1 6 -1 231.02 7.26
    1 6 1 231.49 7.35
    -1 -6 1 226.6 7.29
    -1 6 -1 229.13 7.29
    1 6 1 228.75 7.21
    1 6 2 14.5 0.92
    1 6 2 11.87 1.36
    1 -6 -2 16.3 1.44
    -1 -6 2 2.13 1.61
    1 -6 -2 17.86 1.51
    1 6 2 17.35 1.78
    -1 6 -2 16.94 1.26
    1 -6 -2 14.05 1.46
    -1 6 -2 18.28 1.25
    -1 6 -2 14.06 1.16
    -1 6 -2 14.55 1.24
    -1 -6 2 13.64 1.46
    1 6 2 13.02 1.75
    -1 6 -2 15.3 1.25
    1 -6 -2 15.14 1.36
    1 -6 -2 15.8 1.37
    1 -6 -2 16.72 1.61
    1 6 2 14.4 1.82
    1 -6 -2 14.88 1.08
    -1 -6 2 15.84 1.57
    1 6 2 14.96 1.58
    1 6 2 15.02 1.24
    -1 6 -2 15.87 1.21
    -1 6 -2 16.79 1.35
    1 6 2 13.07 1.27
    -1 -6 2 15.43 1.56
    -1 6 -2 15.05 1.19
    1 6 2 15.48 1.43
    -1 6 -2 14.18 1.14
    -1 6 -2 16.13 1.27
    -1 -6 2 16.85 1.46
    -1 -6 2 13.25 1.46
    -1 -6 2 13.99 1.18
    1 -6 -2 14.74 1.6
    1 6 2 14.91 1.34
    1 6 2 15.67 1.15
    -1 -6 3 300.51 9.16
    1 6 3 297.8 9.39
    -1 6 -3 317.8 9.9
    -1 6 -3 328.26 9.77
    1 6 3 316.03 9.73
    -1 -6 3 315.52 9.91
    1 6 3 321.82 10.1
    1 -6 -3 324.04 9.91
    -1 -6 3 68.58 10.01
    -1 6 -3 314.67 9.66
    -1 6 -3 311.56 9.55
    1 -6 -3 328.61 9.91
    1 -6 -3 321.15 10
    -1 -6 3 316.86 9.91
    1 6 3 289.44 9.72
    -1 6 -3 334.64 9.56
    1 -6 -3 315.76 9.74
    -1 -6 3 324.79 9.79
    1 6 3 329.17 10.24
    1 6 3 324.93 10.23
    -1 6 -3 322.86 9.75
    1 -6 -3 332.97 9.75
    -1 6 -3 321.46 9.82
    -1 6 -3 321.04 9.6
    -1 -6 3 321.75 9.97
    1 6 3 310.98 9.66
    1 6 3 328.61 9.74
    1 -6 -3 315.74 9.95
    1 -6 -3 307.45 9.36
    -1 6 -3 326.58 9.8
    -1 6 -3 316.33 9.79
    1 6 3 320.88 9.89
    -1 6 -3 306.48 10.02
    1 -6 -3 310.11 9.94
    -1 6 -3 323.64 9.68
    1 6 3 323.83 9.86
    -1 -6 3 316.65 9.91
    -1 6 -3 309.7 9.72
    -1 -6 3 318.52 9.47
    -1 6 -3 318.06 9.57
    1 6 3 294.36 9.38
    -1 -6 3 319.54 9.9
    -1 -6 4 90.15 3.06
    -1 6 -4 87.47 3.27
    -1 6 -4 96.82 3.57
    -1 6 -4 97.33 3.45
    -1 6 -4 94.38 3.7
    -1 -6 4 89.96 3.65
    1 -6 -4 95.2 3.74
    1 6 4 96.53 3.51
    1 6 4 85.89 3.27
    -1 -6 4 93.57 3.78
    1 -6 -4 94.73 3.72
    -1 6 -4 91.65 3.55
    -1 -6 4 93.55 3.52
    1 -6 -4 85.62 3.48
    -1 -6 4 87.56 3.66
    1 -6 -4 91.13 3.53
    1 6 4 87.53 3.56
    1 6 4 98.14 4.06
    -1 6 -4 94.03 3.23
    1 -6 -4 91.6 3.76
    1 6 4 92.28 4.02
    -1 -6 4 92.96 3.79
    1 6 4 90.57 3.58
    1 6 4 97.46 3.59
    -1 6 -4 89.54 3.33
    1 -6 -4 87.58 3.06
    -1 6 -4 93.08 3.61
    -1 6 -4 92.74 3.6
    -1 6 -4 95.85 3.65
    1 6 4 89.18 3.41
    1 6 4 92.07 3.78
    1 -6 -4 101.37 3.79
    -1 6 -4 94.06 3.45
    -1 6 -4 89.71 3.41
    -1 -6 4 96.61 3.77
    1 -6 -4 87.58 3.72
    1 6 4 96.35 3.93
    -1 -6 4 95.04 3.13
    1 6 4 91.74 3.6
    -1 6 -4 88.91 3.91
    1 6 4 91.76 3.12
    -1 -6 4 90.64 3.73
    -1 6 -4 93.52 3.27
    1 6 5 8.31 1.18
    -1 6 -5 8 0.97
    1 -6 -5 8.49 1.48
    -1 -6 5 7.44 1.47
    -1 -6 5 8.01 1.41
    -1 6 -5 7.96 1.5
    1 6 5 8.47 1.69
    -1 6 -5 9.41 1.31
    -1 6 -5 7.06 0.98
    1 6 5 7.52 1.13
    1 -6 -5 8.03 1.44
    -1 -6 5 8.69 0.96
    1 -6 -5 10.69 1.34
    1 -6 -5 9.74 1.55
    1 6 5 10.2 1.75
    1 6 5 7.79 1.31
    -1 6 -5 7.65 0.85
    -1 -6 5 6.94 1.21
    1 -6 -5 8.12 1.24
    1 6 5 6.2 1.68
    -1 6 -5 9.04 1.3
    -1 -6 5 7.83 1.4
    1 6 5 9.4 1.17
[truncated: 1,506,727 more chars]
