# Supplementary material for: 4-Fluoro-2-({[(2R)-1-hy­droxy-1,1,3-tri­phenyl­propan-2-yl]imino}­meth­yl)phenol
Source: IUCrdata. 2020 Dec 11;5(Pt 12):x201580. doi: 10.1107/S2414314620015801 (PMC9462175; doi:10.1107/S2414314620015801)
Supplement: Supplementary file 2 [file x-05-x201580-Isup2.hkl]

#
# h,k,l, Fc-squared, Fo-squared, sigma(Fo-squared), status flag
#
data_I
_shelx_title ' exp_271_a.res in P2(1)2(1)2(1)'
_shelx_refln_list_code          4
_shelx_F_calc_maximum      183.00
_exptl_crystal_F_000       896.00
_reflns_d_resolution_high  0.7501

loop_
 _space_group_symop_operation_xyz
 'x, y, z'
 '-x+1/2, -y, z+1/2'
 '-x, y+1/2, -z+1/2'
 'x+1/2, -y+1/2, -z'

_cell_length_a     6.0147
_cell_length_b    18.8172
_cell_length_c    20.4530
_cell_angle_alpha  90.000
_cell_angle_beta   90.000
_cell_angle_gamma  90.000

_shelx_F_squared_multiplier     1.000

loop_
 _refln_index_h
 _refln_index_k
 _refln_index_l
 _refln_F_squared_calc
 _refln_F_squared_meas
 _refln_F_squared_sigma
 _refln_observed_status
   2   0   0        773.04        706.23         5.30 o
   4   0   0        439.99        419.83         6.88 o
   6   0   0         36.53         34.74         3.83 o
   8   0   0          2.19         -0.16         6.60 o
   1   1   0       4420.70       4274.88        22.02 o
   2   1   0       1276.45       1214.11         5.89 o
   3   1   0         35.09         36.20         1.39 o
   4   1   0          0.34          1.16         1.49 o
   5   1   0          1.95          6.34         1.89 o
   6   1   0         18.56         18.30         2.47 o
   7   1   0          0.24          5.46         2.92 o
   8   1   0          0.00          1.05         4.27 o
   0   2   0       4187.55       3438.31       332.22 o
   1   2   0      11432.11      11225.53        51.31 o
   2   2   0         11.96          8.78         0.82 o
   3   2   0          3.23          5.70         0.80 o
   4   2   0        283.86        286.96         3.84 o
   5   2   0        148.84        143.89         3.11 o
   6   2   0          3.04          2.22         2.54 o
   7   2   0          3.19          2.90         2.97 o
   1   3   0          1.43          2.20         0.38 o
   2   3   0        319.62        350.29         3.41 o
   3   3   0       1347.99       1355.30         7.46 o
   4   3   0         16.70         14.13         1.65 o
   5   3   0         67.54         62.23         2.36 o
   6   3   0         21.03         20.76         3.09 o
   7   3   0          0.23          2.66         3.04 o
   0   4   0       1038.58        997.58         7.09 o
   1   4   0       4553.33       4612.82        20.61 o
   2   4   0         57.43         56.50         1.10 o
   3   4   0       1590.65       1756.08         9.65 o
   4   4   0          3.66         -0.48         1.57 o
   5   4   0          0.19          4.60         2.10 o
   6   4   0         25.32         19.86         2.89 o
   7   4   0          0.00          2.32         3.11 o
   1   5   0       9347.61       9381.16        42.66 o
   2   5   0        102.08         89.03         1.14 o
   3   5   0        116.32        117.51         1.88 o
   4   5   0        230.72        236.33         3.35 o
   5   5   0        196.29        178.75         3.86 o
   6   5   0          6.65          1.11         3.01 o
   7   5   0          0.30          3.49         3.20 o
   0   6   0       5536.60       5604.35        35.25 o
   1   6   0       3813.48       3892.39        18.00 o
   2   6   0          3.06          6.14         0.82 o
   3   6   0        356.32        384.64         3.12 o
   4   6   0         41.02         42.02         2.07 o
   5   6   0        451.29        432.99         6.38 o
   6   6   0         16.94         11.26         3.10 o
   7   6   0          4.60          4.67         3.22 o
   1   7   0       3883.24       3913.96        17.95 o
   2   7   0         26.20         20.29         0.98 o
   3   7   0        725.51        809.67         6.66 o
   4   7   0        285.62        278.10         3.78 o
   5   7   0        193.75        184.79         4.45 o
   6   7   0         81.25         78.14         3.66 o
   7   7   0         21.86         17.16         4.27 o
   0   8   0        362.99        337.79         9.63 o
   1   8   0         11.37          9.69         0.58 o
   2   8   0         43.22         51.32         1.07 o
   3   8   0         49.17         63.03         1.68 o
   4   8   0         95.65        104.59         2.65 o
   5   8   0         89.24         87.86         5.29 o
   6   8   0          4.41          2.72         2.89 o
   7   8   0          2.00          2.62         3.66 o
   1   9   0        127.19        133.05         1.92 o
   2   9   0         14.81         29.03         0.96 o
   3   9   0        203.02        204.08         2.89 o
   4   9   0         35.64         32.71         2.67 o
   5   9   0         69.04         71.99         5.35 o
   6   9   0         23.97         20.81         3.09 o
   7   9   0          0.20          1.02         3.43 o
   0  10   0        165.81        169.55         9.56 o
   1  10   0         15.05         10.97         0.85 o
   2  10   0          6.86          4.82         1.06 o
   3  10   0         75.67         73.41         1.95 o
   4  10   0        117.73        124.89         2.88 o
   5  10   0          0.99          1.38         2.63 o
   6  10   0          1.73          0.40         2.95 o
   7  10   0         14.24         14.48         3.67 o
   1  11   0        598.81        617.41        10.23 o
   2  11   0        242.60        245.43         2.89 o
   3  11   0          5.30          3.68         1.57 o
   4  11   0        219.07        218.40         3.82 o
   5  11   0          0.85          1.18         2.64 o
   6  11   0          0.15          0.03         2.92 o
   7  11   0         13.54         10.92         4.25 o
   0  12   0          0.21          1.30         1.63 o
   1  12   0        454.85        441.88         4.09 o
   2  12   0        137.82        133.31         2.20 o
   3  12   0          9.23          9.77         1.64 o
   4  12   0         29.53         34.89         2.46 o
   5  12   0          5.66          5.01         3.09 o
   6  12   0         15.08          6.91         3.66 o
   7  12   0          3.83          6.65         4.69 o
   1  13   0        136.81        126.74         2.35 o
   2  13   0         50.25         44.76         1.80 o
   3  13   0          0.07          1.13         1.76 o
   4  13   0        236.01        218.64         4.25 o
   5  13   0          4.56          4.27         3.41 o
   6  13   0          5.17         12.34         3.87 o
   0  14   0         35.83         35.37         2.44 o
   1  14   0         58.67         60.39         2.00 o
   2  14   0        422.89        418.64         4.81 o
   3  14   0         10.74         14.02         1.91 o
   4  14   0          5.77          7.05         2.58 o
   5  14   0        129.46        135.58         9.89 o
   6  14   0         14.25         14.13         4.18 o
   1  15   0        217.20        207.89         3.29 o
   2  15   0          2.19          3.88         1.70 o
   3  15   0         92.43         89.10         2.87 o
   4  15   0         62.69         67.84         3.27 o
   5  15   0         13.21          9.83         3.74 o
   6  15   0          1.31          9.38         3.92 o
   0  16   0          6.81         11.58         2.67 o
   1  16   0        284.96        292.63         4.15 o
   2  16   0          0.28         -0.32         1.85 o
   3  16   0          1.30          3.89         2.26 o
   4  16   0          1.06          3.42         2.54 o
   5  16   0         10.24         10.81         3.89 o
   6  16   0          7.45         17.23         4.02 o
   1  17   0        120.24        119.64         3.08 o
   2  17   0        184.12        180.76         4.01 o
   3  17   0          1.23          3.23         2.26 o
   4  17   0          0.05          2.95         3.11 o
   5  17   0         13.74         17.84         3.99 o
   0  18   0        479.80        488.81         9.52 o
   1  18   0         81.08         90.39         3.19 o
   2  18   0          0.01          2.62         2.20 o
   3  18   0          3.30          2.18         2.46 o
   4  18   0         44.12         48.23         5.51 o
   5  18   0         24.23         21.82         5.07 o
   1  19   0         27.29         29.66         2.65 o
   2  19   0          0.89          4.29         2.61 o
   3  19   0         27.35         32.60         3.21 o
   4  19   0          0.01          2.83         4.26 o
   5  19   0          9.51         20.59         9.16 o
   0  20   0        485.43        468.77         9.05 o
   1  20   0          3.42          5.05         2.53 o
   2  20   0          0.80          2.12         2.73 o
   3  20   0          5.64          7.62         3.52 o
   4  20   0          0.07          1.69         4.19 o
   1  21   0          3.45          5.61         2.59 o
   2  21   0         13.15         17.35         2.99 o
   3  21   0          0.87          0.33         3.78 o
   4  21   0          5.62          5.86         4.95 o
   0  22   0         55.17         69.76         4.51 o
   1  22   0          1.62          4.52         2.71 o
   2  22   0         17.33         15.50         3.39 o
   3  22   0          5.13          3.91         4.06 o
   1  23   0         10.65         13.27         2.78 o
   2  23   0         22.32         27.25         3.64 o
   3  23   0         20.89         23.73         4.47 o
   0  24   0         94.75         97.18         5.71 o
   1  24   0          0.52          3.98         3.01 o
   2  24   0         22.60         22.16         3.83 o
   1   0   1      13921.96      13337.92        72.15 o
   2   0   1        164.28        158.96         1.15 o
   3   0   1        170.72        162.49         1.67 o
   4   0   1          0.30          1.10         1.52 o
   5   0   1         39.37         42.92         2.22 o
   6   0   1         73.31         65.64         3.05 o
   7   0   1          3.53          2.37         2.72 o
   8   0   1         26.03         39.79         5.24 o
  -8   1   1          9.47         14.32         4.83 o
  -7   1   1         14.96         13.29         2.92 o
  -6   1   1         61.02         66.20         3.34 o
  -5   1   1         11.85         10.77         1.93 o
  -4   1   1         24.46         27.44         1.71 o
  -3   1   1        130.25        144.37         1.78 o
  -2   1   1       1565.36       1544.07         7.63 o
  -1   1   1       9600.07       9288.93        44.33 o
   1   1   1       9599.81       9331.95        48.69 o
   2   1   1       1565.87       1540.77         7.46 o
   3   1   1        129.57        143.32         1.48 o
   4   1   1         24.58         25.10         1.71 o
   5   1   1         11.86         13.65         1.94 o
   6   1   1         61.07         55.04         2.95 o
   7   1   1         14.98         17.80         3.06 o
   8   1   1          9.48          5.84         3.99 o
  -7   2   1          1.17          2.23         3.03 o
  -6   2   1         22.98         24.59         3.43 o
  -5   2   1          5.30          2.35         1.89 o
  -4   2   1         71.82         68.20         2.09 o
  -3   2   1        119.04        131.39         1.48 o
  -2   2   1       2323.42       2222.15        11.13 o
  -1   2   1       2295.90       2296.20        11.01 o
   0   2   1        833.71        830.64        47.39 o
   1   2   1       2296.68       2297.46        10.85 o
   2   2   1       2323.78       2249.55        10.62 o
   3   2   1        119.33        131.70         1.69 o
   4   2   1         71.69         67.01         2.06 o
   5   2   1          5.30          5.31         2.03 o
   6   2   1         22.92         27.87         2.59 o
   7   2   1          1.17          1.22         3.02 o
  -7   3   1          1.66          0.81         3.50 o
  -6   3   1         15.74         13.97         2.73 o
  -5   3   1         72.53         67.56         2.42 o
  -4   3   1         90.38         93.33         2.46 o
  -3   3   1        378.61        410.09         2.82 o
  -2   3   1       1238.04       1212.14         8.41 o
  -1   3   1       6455.56       6747.40        30.62 o
   0   3   1          0.03          2.72         0.39 o
   1   3   1       6451.28       6700.02        29.74 o
   2   3   1       1237.04       1201.89         8.56 o
   3   3   1        378.25        416.41         5.11 o
   4   3   1         89.92         93.69         2.18 o
   5   3   1         72.61         67.41         2.79 o
   6   3   1         15.84         13.11         2.46 o
   7   3   1          1.65         -0.56         3.10 o
  -7   4   1         16.47         22.45         3.84 o
  -6   4   1         29.72         26.08         2.96 o
  -5   4   1        883.88        889.15         9.05 o
  -4   4   1         60.66         57.00         1.93 o
  -3   4   1       1103.25       1188.70         6.89 o
  -2   4   1       1032.36       1097.71         8.76 o
  -1   4   1       4012.76       3986.34        17.41 o
   0   4   1       4709.69       4493.18        28.47 o
   1   4   1       4009.47       3967.69        18.43 o
   2   4   1       1032.78       1105.04         7.63 o
   3   4   1       1102.43       1186.55         7.03 o
   4   4   1         60.70         55.76         1.96 o
   5   4   1        883.47        884.72         9.77 o
   6   4   1         29.68         27.12         2.90 o
   7   4   1         16.49         14.16         3.20 o
  -7   5   1          4.06          6.52         3.55 o
  -6   5   1         58.45         55.99         3.41 o
  -5   5   1         10.33         12.78         2.26 o
  -4   5   1         14.08         10.13         1.58 o
  -3   5   1         88.31         89.87         1.95 o
  -2   5   1        122.97        127.71         1.24 o
  -1   5   1       1814.40       1892.89         8.28 o
   0   5   1        455.69        416.67         2.35 o
   1   5   1       1815.18       1888.64         9.24 o
   2   5   1        123.35        125.39         1.69 o
   3   5   1         88.08         91.22         2.30 o
   4   5   1         14.11         12.49         1.60 o
   5   5   1         10.33         13.00         2.36 o
   6   5   1         58.30         57.94         3.39 o
   7   5   1          4.04          3.72         3.21 o
  -7   6   1         30.35         27.55         4.65 o
  -6   6   1         19.82         24.84         3.31 o
  -5   6   1         19.71         20.02         2.29 o
  -4   6   1         79.62         68.92         2.53 o
  -3   6   1        348.75        356.73         2.87 o
  -2   6   1       1253.31       1288.90         9.22 o
  -1   6   1        791.48        795.47         3.74 o
   0   6   1        128.91        133.53         1.07 o
   1   6   1        793.92        787.96         4.19 o
   2   6   1       1251.72       1276.97        15.96 o
   3   6   1        348.58        355.26         2.95 o
   4   6   1         79.72         65.80         1.93 o
   5   6   1         19.74         18.56         2.75 o
   6   6   1         19.85         22.54         2.99 o
   7   6   1         30.42         25.26         3.46 o
  -7   7   1         35.72         30.66         4.22 o
  -6   7   1         84.24         82.55         5.25 o
  -5   7   1         61.74         63.68         2.86 o
  -4   7   1         13.16         11.59         1.90 o
  -3   7   1        177.53        178.35         2.19 o
  -2   7   1       1577.83       1655.44        10.67 o
  -1   7   1         31.32         29.52         0.67 o
   0   7   1        812.98        819.60        15.82 o
   1   7   1         31.48         28.50         0.72 o
   2   7   1       1578.34       1650.32        10.33 o
   3   7   1        177.52        178.77         2.18 o
   4   7   1         13.22         11.15         1.61 o
   5   7   1         61.79         60.57         3.17 o
   6   7   1         84.33         78.28         3.67 o
   7   7   1         35.65         36.78         3.81 o
  -7   8   1          8.33         17.06         4.06 o
  -6   8   1         37.52         43.41         3.48 o
  -5   8   1         64.80         67.14         4.83 o
  -4   8   1         51.60         60.82         3.08 o
  -3   8   1         50.75         42.49         1.89 o
  -2   8   1        435.11        494.44         4.96 o
  -1   8   1        700.73        737.87         8.45 o
   0   8   1        168.84        203.86         4.13 o
   1   8   1        700.81        730.32         9.25 o
   2   8   1        434.11        485.08         4.67 o
   3   8   1         50.66         43.14         1.41 o
   4   8   1         51.52         60.86         3.11 o
   5   8   1         64.81         69.76         5.49 o
   6   8   1         37.58         36.85         3.22 o
   7   8   1          8.34         11.86         3.58 o
  -7   9   1         10.50          9.39         3.88 o
  -6   9   1         25.56         27.70         3.42 o
  -5   9   1         32.85         26.53         4.25 o
  -4   9   1         55.52         57.66         2.53 o
  -3   9   1        122.62        131.31         2.29 o
  -2   9   1       1417.92       1426.18         9.06 o
  -1   9   1       1734.97       1818.19         9.46 o
   0   9   1        251.68        254.35         4.23 o
   1   9   1       1737.37       1840.59         9.75 o
   2   9   1       1417.77       1433.61         8.43 o
   3   9   1        122.41        127.21         2.14 o
   4   9   1         55.60         53.10         2.20 o
   5   9   1         32.91         23.27         3.44 o
   6   9   1         25.59         20.54         3.06 o
   7   9   1         10.47         11.24         3.52 o
  -7  10   1          7.24          8.50         5.48 o
  -6  10   1         14.46         18.73         3.27 o
  -5  10   1         40.78         41.89         3.02 o
  -4  10   1          9.61          4.77         2.05 o
  -3  10   1         78.09         88.86         2.12 o
  -2  10   1       1338.67       1382.58        10.02 o
  -1  10   1        313.73        306.80         6.35 o
   0  10   1       1604.29       1662.23        46.43 o
   1  10   1        314.16        306.21         6.68 o
   2  10   1       1338.10       1395.34         9.18 o
   3  10   1         78.02         85.83         2.05 o
   4  10   1          9.58          7.75         1.84 o
   5  10   1         40.71         33.98         2.96 o
   6  10   1         14.53         18.22         3.06 o
   7  10   1          7.26          6.87         4.17 o
  -7  11   1          2.01          7.03         4.05 o
  -6  11   1         15.31         16.29         3.46 o
  -5  11   1         42.80         42.11         3.04 o
  -4  11   1         61.70         65.07         2.67 o
  -3  11   1        119.49        119.21         2.42 o
  -2  11   1        236.08        241.04         2.98 o
  -1  11   1        289.53        309.09         3.35 o
   0  11   1         29.48         33.32         1.80 o
   1  11   1        288.31        303.52         2.99 o
   2  11   1        236.31        240.02         2.78 o
   3  11   1        119.53        114.76         2.29 o
   4  11   1         61.69         63.15         2.46 o
   5  11   1         42.67         43.54         3.00 o
   6  11   1         15.25         22.40         3.58 o
   7  11   1          2.00          5.99         4.55 o
  -7  12   1          2.84          2.87         4.95 o
  -6  12   1          5.98         10.45         3.81 o
  -5  12   1         54.35         44.02         3.09 o
  -4  12   1        171.80        180.22         4.75 o
  -3  12   1         24.00         26.04         1.81 o
  -2  12   1        223.07        221.97         2.93 o
  -1  12   1        154.55        158.95         2.29 o
   0  12   1        413.07        405.29         4.08 o
   1  12   1        154.11        161.78         2.39 o
   2  12   1        223.20        221.66         2.85 o
   3  12   1         24.17         26.15         1.87 o
   4  12   1        171.78        178.40         4.50 o
   5  12   1         54.34         54.56         4.03 o
   6  12   1          5.97          2.57         3.70 o
   7  12   1          2.85          4.79         4.44 o
  -6  13   1          9.85         17.61         4.35 o
  -5  13   1         87.40         80.80         4.05 o
  -4  13   1         67.51         72.91         3.18 o
  -3  13   1         11.45         10.03         1.93 o
  -2  13   1          9.74          9.21         1.44 o
  -1  13   1         69.56         68.93         1.99 o
   0  13   1         29.14         34.83         1.64 o
   1  13   1         69.64         66.11         1.84 o
   2  13   1          9.87          9.12         1.51 o
   3  13   1         11.53         13.65         1.84 o
   4  13   1         67.32         73.85         3.24 o
   5  13   1         87.31         86.74         4.48 o
   6  13   1          9.83         15.89         3.97 o
  -6  14   1          2.22          4.74         4.06 o
  -5  14   1         35.25         34.61         3.78 o
  -4  14   1         88.50        101.23         4.05 o
  -3  14   1         57.45         52.49         2.52 o
  -2  14   1        160.79        163.35         3.54 o
  -1  14   1        138.99        133.73         2.61 o
   0  14   1        244.89        240.70         3.37 o
   1  14   1        139.23        140.15         2.73 o
   2  14   1        161.05        162.19         3.03 o
   3  14   1         57.33         50.82         2.41 o
   4  14   1         88.31         97.73         3.58 o
   5  14   1         35.33         33.82         3.84 o
   6  14   1          2.22          2.24         3.87 o
  -6  15   1         14.99         19.17         4.09 o
  -5  15   1          0.62          2.50         3.45 o
  -4  15   1         88.38         82.31         3.41 o
  -3  15   1         88.51         79.74         2.89 o
  -2  15   1        279.95        275.18         3.86 o
  -1  15   1         71.25         72.07         2.21 o
   0  15   1         12.60         15.18         1.75 o
   1  15   1         71.08         68.94         2.33 o
   2  15   1        280.18        275.43         4.18 o
   3  15   1         88.48         79.34         2.89 o
   4  15   1         88.23         81.33         3.44 o
   5  15   1          0.61          7.79         3.53 o
   6  15   1         15.02         12.92         4.22 o
  -6  16   1         26.85         31.72         5.17 o
  -5  16   1         17.88          9.79         3.62 o
  -4  16   1          7.76         10.63         2.89 o
  -3  16   1         58.77         49.76         2.84 o
  -2  16   1         49.72         50.32         2.17 o
  -1  16   1         42.94         37.82         2.04 o
   0  16   1          0.16          3.21         1.73 o
   1  16   1         42.78         36.20         2.27 o
   2  16   1         49.71         52.70         2.39 o
   3  16   1         58.77         50.46         2.80 o
   4  16   1          7.73          9.15         2.61 o
   5  16   1         17.89         24.97         3.73 o
   6  16   1         26.84         28.07         5.32 o
  -5  17   1          0.30          0.58         3.56 o
  -4  17   1          0.03          6.11         3.44 o
  -3  17   1        131.43        122.90         3.66 o
  -2  17   1        207.55        195.78         3.88 o
  -1  17   1        127.89        123.65         3.00 o
   0  17   1        248.92        256.98         4.35 o
   1  17   1        127.82        124.51         3.26 o
   2  17   1        207.46        202.47         3.98 o
   3  17   1        131.41        121.92         3.64 o
   4  17   1          0.03          2.20         3.06 o
   5  17   1          0.29         -0.10         3.85 o
  -5  18   1          3.32         -1.25         4.40 o
  -4  18   1          3.21         -0.61         3.29 o
  -3  18   1          8.61         10.15         2.73 o
  -2  18   1          5.21          4.93         2.28 o
  -1  18   1        140.38        126.29         3.37 o
   0  18   1         58.10         58.95         2.61 o
   1  18   1        140.49        126.89         3.38 o
   2  18   1          5.20         11.67         2.41 o
   3  18   1          8.57          4.98         2.76 o
   4  18   1          3.22          2.28         3.57 o
   5  18   1          3.30         -0.68         5.85 o
  -5  19   1          1.47         -0.31         4.88 o
  -4  19   1          2.73          3.05         3.55 o
  -3  19   1          0.49          0.70         2.81 o
  -2  19   1         16.64         13.20         2.47 o
  -1  19   1         18.83         18.73         2.41 o
   0  19   1         62.82         70.48         2.96 o
   1  19   1         18.86         25.95         2.58 o
   2  19   1         16.62         15.21         2.59 o
   3  19   1          0.51          2.28         3.26 o
   4  19   1          2.72          5.99         3.73 o
   5  19   1          1.46          7.18         8.09 o
  -4  20   1          3.99          2.10         4.42 o
  -3  20   1          3.97          6.40         3.03 o
  -2  20   1         16.32         19.48         2.76 o
  -1  20   1         30.83         30.81         2.72 o
   0  20   1          7.29          8.88         2.53 o
   1  20   1         30.85         31.85         2.78 o
   2  20   1         16.28         15.45         2.84 o
   3  20   1          3.97         -0.64         3.78 o
   4  20   1          4.02          4.81         4.12 o
  -4  21   1          0.93          1.65         4.47 o
  -3  21   1          3.02          2.98         3.42 o
  -2  21   1         15.96         16.84         3.27 o
  -1  21   1          9.77         10.79         2.61 o
   0  21   1         87.05         93.83         3.60 o
   1  21   1          9.76         12.48         2.66 o
   2  21   1         15.92         21.61         3.15 o
   3  21   1          3.01          5.27         3.90 o
   4  21   1          0.92          1.00         4.37 o
  -3  22   1          2.51          5.48         3.79 o
  -2  22   1          0.65          4.33         3.21 o
  -1  22   1         44.74         50.86         3.35 o
   0  22   1          0.01          0.12         2.61 o
   1  22   1         44.75         51.76         3.16 o
   2  22   1          0.66          3.47         3.02 o
   3  22   1          2.53          5.79         3.99 o
  -3  23   1          7.67         10.37         4.22 o
  -2  23   1          8.50         13.18         3.44 o
  -1  23   1         39.91         47.96         3.62 o
   0  23   1         22.55         20.73         3.03 o
   1  23   1         39.88         45.49         3.17 o
   2  23   1          8.49          9.21         3.13 o
   3  23   1          7.67          5.20         4.24 o
  -2  24   1          2.74          6.82         3.67 o
  -1  24   1         26.09         32.75         3.57 o
   0  24   1          0.38          1.70         3.22 o
   1  24   1         26.06         27.81         3.19 o
   2  24   1          2.73          2.39         3.72 o
   0  25   1          0.01          1.73         3.23 o
   0   0   2       2353.39        863.72       195.79 o
   1   0   2       4702.11       4770.65        23.87 o
   2   0   2         78.84         79.56         0.88 o
   3   0   2          0.11          0.74         0.54 o
   4   0   2          0.00          0.03         1.42 o
   5   0   2         22.57         25.19         2.17 o
   6   0   2          8.82         11.55         2.44 o
   7   0   2          3.78          1.36         3.11 o
  -7   1   2          5.81          5.67         3.05 o
  -6   1   2         19.20         18.30         2.54 o
  -5   1   2         85.45         90.15         2.91 o
  -4   1   2        264.61        284.35         3.53 o
  -3   1   2       2242.95       2289.74        11.42 o
  -2   1   2         87.73         78.25         0.91 o
  -1   1   2        376.21        378.85         2.14 o
   0   1   2       3418.82       2807.53       217.13 o
   1   1   2        374.48        376.24         2.47 o
   2   1   2         87.66         77.09         0.84 o
   3   1   2       2241.57       2301.24        12.78 o
   4   1   2        264.40        280.62         3.61 o
   5   1   2         85.18         84.42         2.77 o
   6   1   2         19.29         19.50         2.46 o
   7   1   2          5.83          6.05         3.01 o
  -7   2   2          3.21          1.14         3.06 o
  -6   2   2         60.53         67.39         3.18 o
  -5   2   2         89.30         84.37         2.70 o
  -4   2   2         49.62         51.23         1.79 o
  -3   2   2        110.42        108.80         1.28 o
  -2   2   2        441.47        454.31         2.47 o
  -1   2   2       4056.17       4098.77        19.14 o
   0   2   2        191.21        189.39         1.45 o
   1   2   2       4057.73       4091.71        18.71 o
   2   2   2        440.45        447.10         4.88 o
   3   2   2        110.93        109.76         1.94 o
   4   2   2         49.74         49.82         1.87 o
   5   2   2         89.19         89.84         2.86 o
   6   2   2         60.42         64.54         2.92 o
   7   2   2          3.24          7.13         3.05 o
  -7   3   2         10.91         10.25         3.26 o
  -6   3   2         23.82         19.44         3.19 o
  -5   3   2         73.86         75.65         2.52 o
  -4   3   2        279.57        306.06         3.90 o
  -3   3   2        185.35        200.32         1.63 o
  -2   3   2        149.05        164.60         2.01 o
  -1   3   2        596.42        572.21         3.02 o
   0   3   2       2807.69       2738.03        14.04 o
   1   3   2        596.88        572.45         2.75 o
   2   3   2        148.57        163.19         1.92 o
   3   3   2        185.26        200.99         3.88 o
   4   3   2        279.82        303.32         4.73 o
   5   3   2         73.91         76.95         2.77 o
   6   3   2         23.80         21.98         3.41 o
   7   3   2         10.94         14.85         3.12 o
  -7   4   2          3.65         11.96         3.69 o
  -6   4   2         88.22         83.99         3.69 o
  -5   4   2        104.44        100.48         2.91 o
  -4   4   2        184.21        178.68         2.95 o
  -3   4   2       1111.77       1161.05         6.67 o
  -2   4   2        196.74        199.92         1.96 o
  -1   4   2       2417.47       2433.35        11.28 o
   0   4   2       1647.26       1730.78         9.04 o
   1   4   2       2417.33       2451.06        11.21 o
   2   4   2        196.19        199.40         1.67 o
   3   4   2       1112.28       1162.12         7.43 o
   4   4   2        184.17        179.14         2.99 o
   5   4   2        104.44        102.16         3.10 o
   6   4   2         88.17         87.47         4.09 o
   7   4   2          3.66          3.68         3.11 o
  -7   5   2          8.52         10.74         3.96 o
  -6   5   2         59.55         55.82         3.44 o
  -5   5   2         54.52         49.61         2.57 o
  -4   5   2        140.69        135.23         2.77 o
  -3   5   2         18.25         20.13         1.10 o
  -2   5   2        707.19        741.75         4.94 o
  -1   5   2        540.05        520.68         2.63 o
   0   5   2      16819.32      16241.66        79.70 o
   1   5   2        540.93        525.69         2.87 o
   2   5   2        707.91        739.50         5.24 o
   3   5   2         18.24         22.64         2.04 o
   4   5   2        140.88        139.50         2.47 o
   5   5   2         54.65         44.12         2.95 o
   6   5   2         59.53         59.39         3.37 o
   7   5   2          8.53         11.88         3.15 o
  -7   6   2         12.59         15.09         3.85 o
  -6   6   2         50.35         48.47         3.31 o
  -5   6   2         11.50          9.29         2.26 o
  -4   6   2         19.69         15.63         1.89 o
  -3   6   2         96.39        107.15         1.40 o
  -2   6   2         64.17         74.95         0.90 o
  -1   6   2         67.68         51.73         0.71 o
   0   6   2        398.02        393.52         2.30 o
   1   6   2         67.47         51.95         0.83 o
   2   6   2         64.31         75.68         1.26 o
   3   6   2         96.55        104.31         1.56 o
   4   6   2         19.72         19.89         1.55 o
   5   6   2         11.40         11.85         2.62 o
   6   6   2         50.36         53.45         3.19 o
   7   6   2         12.55         14.14         3.33 o
  -7   7   2         15.19         20.54         4.00 o
  -6   7   2         11.24         15.05         3.21 o
  -5   7   2        126.89        113.08         3.46 o
  -4   7   2         63.07         58.88         2.46 o
  -3   7   2        211.39        200.60         2.38 o
  -2   7   2        186.71        173.86         1.83 o
  -1   7   2        378.41        349.67         3.45 o
   0   7   2        972.97       1022.81        17.38 o
   1   7   2        379.02        347.13         4.26 o
   2   7   2        186.79        172.15         1.54 o
   3   7   2        211.47        203.51         2.48 o
   4   7   2         63.06         62.54         2.18 o
   5   7   2        126.95        114.06         3.97 o
   6   7   2         11.19         11.74         2.81 o
   7   7   2         15.19         17.53         3.53 o
  -7   8   2          5.55         11.47         4.00 o
  -6   8   2         18.00         18.08         3.31 o
  -5   8   2         57.01         68.75         5.71 o
  -4   8   2         23.23         50.48        11.78 o
  -3   8   2        191.09        189.73         2.44 o
  -2   8   2       1362.25       1446.72        12.76 o
  -1   8   2        459.16        469.28         4.49 o
   0   8   2         10.87          9.78         0.56 o
   1   8   2        458.57        462.51         5.32 o
   2   8   2       1362.99       1439.85        13.17 o
   3   8   2        191.37        195.07         2.56 o
   4   8   2         23.21         30.63         3.87 o
   5   8   2         57.02         69.27         7.30 o
   6   8   2         17.94         17.28         2.84 o
   7   8   2          5.53          7.65         3.84 o
  -7   9   2          0.61          4.26         4.40 o
  -6   9   2          1.87          0.79         3.11 o
  -5   9   2         40.02         32.99         2.90 o
  -4   9   2         23.33         24.73         2.03 o
  -3   9   2         49.78         53.44         1.60 o
  -2   9   2         53.48         47.48         1.57 o
  -1   9   2         49.56         52.58         1.12 o
   0   9   2        237.28        299.03         6.08 o
   1   9   2         49.26         52.12         1.15 o
   2   9   2         53.43         48.03         1.60 o
   3   9   2         49.80         53.18         1.67 o
   4   9   2         23.31         27.64         2.06 o
   5   9   2         40.06         39.60         5.29 o
   6   9   2          1.88          2.02         2.76 o
   7   9   2          0.62          2.16         3.61 o
  -7  10   2          0.19         -1.42         3.83 o
  -6  10   2          0.91          1.11         3.11 o
  -5  10   2         80.57         81.74         3.30 o
  -4  10   2         84.62         87.67         3.07 o
  -3  10   2         15.26         17.38         1.53 o
  -2  10   2        904.11        947.00         7.07 o
  -1  10   2         31.80         34.79         1.02 o
   0  10   2         83.56        104.49         3.05 o
   1  10   2         31.81         34.23         1.41 o
   2  10   2        903.78        946.64         7.10 o
   3  10   2         15.36         15.70         1.38 o
   4  10   2         84.63         84.01         2.62 o
   5  10   2         80.55         77.90         3.44 o
   6  10   2          0.92          2.10         2.87 o
   7  10   2          0.19         -4.54         4.54 o
  -7  11   2          0.03          1.17         3.79 o
  -6  11   2          1.07          7.24         3.17 o
  -5  11   2          4.77          4.98         2.51 o
  -4  11   2         13.59         11.38         2.26 o
  -3  11   2         34.62         35.84         1.85 o
  -2  11   2        137.58        131.80         2.03 o
  -1  11   2        164.46        146.95         2.36 o
   0  11   2          2.76          2.51         0.89 o
   1  11   2        164.38        147.91         2.07 o
   2  11   2        137.61        132.39         2.07 o
   3  11   2         34.68         32.78         1.66 o
   4  11   2         13.64         15.81         2.31 o
   5  11   2          4.76          6.22         3.03 o
   6  11   2          1.07          7.04         3.65 o
   7  11   2          0.04         -1.41         4.50 o
  -7  12   2          2.03          8.48         5.07 o
  -6  12   2          6.06          0.35         3.39 o
  -5  12   2          1.53          4.14         2.66 o
  -4  12   2        161.29        150.62         3.61 o
  -3  12   2        174.38        171.16         3.05 o
  -2  12   2         20.68         20.46         1.45 o
  -1  12   2        635.43        661.25         5.85 o
   0  12   2         15.47         16.27         1.34 o
   1  12   2        636.76        661.46         5.68 o
   2  12   2         20.75         19.75         1.37 o
   3  12   2        174.25        166.74         2.99 o
   4  12   2        161.43        156.44         6.94 o
   5  12   2          1.52          6.95         3.11 o
   6  12   2          6.07          6.60         3.86 o
   7  12   2          2.01         -4.46         4.46 o
  -6  13   2          4.21         10.05         4.25 o
  -5  13   2         39.40         42.34         3.56 o
  -4  13   2         19.68         15.49         2.36 o
  -3  13   2        135.76        130.54         2.94 o
  -2  13   2        114.82        107.29         2.24 o
  -1  13   2        194.78        188.40         2.89 o
   0  13   2          4.89          6.87         1.32 o
   1  13   2        194.30        180.62         2.73 o
   2  13   2        114.52        113.76         2.77 o
   3  13   2        135.76        126.90         2.88 o
   4  13   2         19.62         12.42         2.57 o
   5  13   2         39.45         42.91         4.99 o
   6  13   2          4.22          4.97         4.24 o
  -6  14   2          2.27         12.18         4.70 o
  -5  14   2         20.91         22.14         3.34 o
  -4  14   2         18.05         13.91         2.65 o
  -3  14   2        117.93        111.36         3.16 o
  -2  14   2         79.37         78.74         2.12 o
  -1  14   2         90.47         88.89         2.23 o
   0  14   2        182.64        177.50         2.92 o
   1  14   2         90.38         93.11         2.28 o
   2  14   2         79.30         81.77         2.26 o
   3  14   2        117.90        109.99         2.98 o
   4  14   2         18.03         13.51         2.49 o
   5  14   2         20.97         35.74         3.86 o
   6  14   2          2.26          6.40         3.98 o
  -6  15   2          6.00         10.57         4.92 o
  -5  15   2         39.23         41.38         4.32 o
  -4  15   2         72.11         73.82         3.92 o
  -3  15   2        144.62        139.32         3.52 o
  -2  15   2         27.71         31.87         1.92 o
  -1  15   2          2.51          1.30         1.66 o
   0  15   2        190.82        186.66         3.13 o
   1  15   2          2.49          2.81         1.73 o
   2  15   2         27.70         30.24         2.03 o
   3  15   2        144.64        136.32         3.29 o
   4  15   2         72.15         67.26         3.53 o
   5  15   2         39.23         36.72         3.89 o
   6  15   2          6.00          7.29         3.89 o
  -6  16   2          2.16          4.55         4.77 o
  -5  16   2         23.35         32.17         4.28 o
  -4  16   2         21.50         17.40         2.77 o
  -3  16   2         94.60         91.78         3.34 o
  -2  16   2         68.65         60.98         2.45 o
  -1  16   2        420.20        409.44         5.15 o
   0  16   2        242.05        239.85         3.81 o
   1  16   2        420.16        415.83         5.85 o
   2  16   2         68.91         62.07         2.46 o
   3  16   2         94.74         88.96         3.36 o
   4  16   2         21.53         21.18         2.89 o
   5  16   2         23.32         27.24         3.75 o
   6  16   2          2.15          5.29         4.00 o
  -5  17   2         28.05         36.56         4.39 o
  -4  17   2         12.22         10.00         3.23 o
  -3  17   2         21.54         23.22         2.64 o
  -2  17   2         21.65         18.58         2.22 o
  -1  17   2         41.06         41.77         2.26 o
   0  17   2        129.94        127.29         3.04 o
   1  17   2         41.12         38.67         2.56 o
   2  17   2         21.53         17.88         2.20 o
   3  17   2         21.45         26.22         3.14 o
   4  17   2         12.19         12.43         3.80 o
   5  17   2         28.03         29.36         4.55 o
  -5  18   2          5.01          2.42         4.01 o
  -4  18   2          5.66         13.95         3.39 o
  -3  18   2          8.13         14.40         2.96 o
  -2  18   2         29.43         25.65         2.52 o
  -1  18   2        100.32         99.73         2.88 o
   0  18   2        204.28        200.59         4.02 o
   1  18   2        100.32        101.51         3.24 o
   2  18   2         29.39         30.39         2.44 o
   3  18   2          8.16          9.23         3.04 o
   4  18   2          5.71          3.02         3.67 o
   5  18   2          5.01         12.15         5.56 o
  -5  19   2          6.66         18.12         6.98 o
  -4  19   2          1.05          0.42         3.62 o
  -3  19   2         27.73         26.44         3.04 o
  -2  19   2         45.56         49.69         3.00 o
  -1  19   2         33.19         31.62         2.51 o
   0  19   2          0.66          2.18         2.31 o
   1  19   2         33.19         28.69         2.50 o
   2  19   2         45.53         47.73         2.92 o
   3  19   2         27.77         26.46         3.55 o
   4  19   2          1.05         -0.89         3.76 o
   5  19   2          6.67          7.52         5.70 o
  -4  20   2          6.80          9.91         4.50 o
  -3  20   2         17.14         17.91         3.06 o
  -2  20   2         28.54         34.88         2.96 o
  -1  20   2         73.77         69.72         3.02 o
   0  20   2        106.87        108.00         3.62 o
   1  20   2         73.82         68.47         3.06 o
   2  20   2         28.50         26.33         3.09 o
   3  20   2         17.17         16.62         3.48 o
   4  20   2          6.81          2.44         4.21 o
  -4  21   2          1.93          3.08         4.56 o
  -3  21   2          1.00          5.47         3.05 o
  -2  21   2         34.79         39.03         3.28 o
  -1  21   2        104.55        102.70         4.93 o
   0  21   2          0.07          2.92         2.62 o
   1  21   2        104.46        100.85         3.51 o
   2  21   2         34.80         39.28         3.23 o
   3  21   2          0.99          7.77         3.93 o
   4  21   2          1.92          1.75         4.83 o
  -3  22   2          2.89          2.27         3.63 o
  -2  22   2          1.22          5.09         2.98 o
  -1  22   2          4.54          5.37         3.07 o
   0  22   2          9.44          9.06         2.94 o
   1  22   2          4.55          4.11         2.64 o
   2  22   2          1.23          2.78         3.10 o
   3  22   2          2.88         10.40         4.58 o
  -3  23   2          6.40         10.37         3.91 o
  -2  23   2         13.54         17.75         3.53 o
  -1  23   2          1.60          0.72         3.19 o
   0  23   2         25.56         30.20         3.16 o
   1  23   2          1.60         -2.93         2.93 o
   2  23   2         13.59         12.85         3.35 o
   3  23   2          6.42         -1.78         4.11 o
  -2  24   2          7.69         12.07         3.60 o
  -1  24   2         12.01          9.78         3.67 o
   0  24   2          0.99          1.94         2.96 o
   1  24   2         12.00         11.44         3.05 o
   2  24   2          7.71          9.86         3.70 o
   0  25   2         14.97         20.07         3.35 o
   1   0   3        719.35        720.11         3.77 o
   2   0   3       1322.65       1256.65         6.12 o
   3   0   3         51.25         63.50         1.41 o
   4   0   3          0.15          2.33         1.47 o
   5   0   3         47.67         41.39         2.37 o
   6   0   3          1.98          4.61         2.42 o
   7   0   3         28.41         25.51         3.50 o
  -7   1   3          9.29         14.32         3.29 o
  -6   1   3         16.91         17.33         2.55 o
  -5   1   3         58.98         62.50         2.60 o
  -4   1   3         99.28        101.75         2.27 o
  -3   1   3       1686.95       1794.11         9.60 o
  -2   1   3       1106.74       1107.47         5.39 o
  -1   1   3          6.13          7.36         0.47 o
   0   1   3        923.98        979.00         4.97 o
   1   1   3          6.02          8.16         0.52 o
   2   1   3       1106.46       1103.49         5.84 o
   3   1   3       1687.39       1798.41         9.92 o
   4   1   3         99.28        100.24         2.26 o
   5   1   3         59.10         65.00         2.60 o
   6   1   3         16.88         21.65         2.53 o
   7   1   3          9.35         12.10         3.12 o
  -7   2   3         44.09         47.76         3.67 o
  -6   2   3         45.42         40.31         2.91 o
  -5   2   3        127.80        124.69         3.18 o
  -4   2   3         86.12         76.34         2.43 o
  -3   2   3        229.49        250.11         1.91 o
  -2   2   3         74.93         76.65         0.82 o
  -1   2   3       5204.25       5116.33        23.61 o
   0   2   3          0.31          1.66         0.44 o
   1   2   3       5210.31       5043.03        23.24 o
   2   2   3         75.09         75.38         1.07 o
   3   2   3        229.31        249.57         3.35 o
   4   2   3         86.36         76.12         2.06 o
   5   2   3        127.61        128.36         3.20 o
   6   2   3         45.52         46.89         2.95 o
   7   2   3         44.06         45.92         3.53 o
  -7   3   3          9.87         14.35         3.20 o
  -6   3   3          5.15          5.85         2.70 o
  -5   3   3        247.46        241.40         4.20 o
  -4   3   3        116.76        115.37         2.34 o
  -3   3   3        118.16        117.00         1.26 o
  -2   3   3         11.82         12.82         0.49 o
  -1   3   3       1396.48       1396.37         6.62 o
   0   3   3      33489.79      33132.68       164.38 o
   1   3   3       1398.70       1384.44         6.57 o
   2   3   3         11.74         12.38         0.50 o
   3   3   3        118.01        115.31         2.04 o
   4   3   3        116.87        116.94         2.20 o
   5   3   3        247.39        248.98         4.20 o
   6   3   3          5.15          4.41         2.65 o
   7   3   3          9.89         16.32         3.22 o
  -7   4   3          1.83          4.46         3.24 o
  -6   4   3          6.92          5.58         2.69 o
  -5   4   3        149.20        137.52         3.53 o
  -4   4   3         90.63         81.18         2.10 o
  -3   4   3        488.55        513.09         3.31 o
  -2   4   3       1257.34       1311.38         8.70 o
  -1   4   3       4880.56       4793.00        23.02 o
   0   4   3        547.21        536.17         2.86 o
   1   4   3       4884.62       4786.01        21.35 o
   2   4   3       1256.48       1307.83         7.64 o
   3   4   3        488.64        512.49         8.47 o
   4   4   3         90.58         80.28         2.03 o
   5   4   3        149.35        136.41         3.68 o
   6   4   3          6.91          7.14         2.66 o
   7   4   3          1.84         -2.62         3.14 o
  -7   5   3          1.81          2.05         3.58 o
  -6   5   3         92.34         93.78         4.52 o
  -5   5   3         70.12         70.98         2.95 o
  -4   5   3         22.94         23.98         1.80 o
  -3   5   3        306.19        329.77         2.54 o
  -2   5   3        212.53        230.49         2.23 o
  -1   5   3       1758.23       1781.98         8.58 o
   0   5   3       4873.89       5097.90        24.57 o
   1   5   3       1757.40       1799.60         8.41 o
   2   5   3        213.34        230.28         1.50 o
   3   5   3        306.61        330.97         6.57 o
   4   5   3         22.95         24.40         1.61 o
   5   5   3         70.21         64.00         3.01 o
   6   5   3         92.17         93.30         3.65 o
   7   5   3          1.80          6.91         3.25 o
  -7   6   3          2.32          2.49         3.89 o
  -6   6   3          4.05          5.64         2.82 o
  -5   6   3         68.48         72.75         2.95 o
  -4   6   3         26.13         26.51         1.99 o
  -3   6   3        149.77        129.28         1.65 o
  -2   6   3        160.28        162.45         2.86 o
  -1   6   3       1064.81       1080.02         7.80 o
   0   6   3       1766.03       1816.81         9.07 o
   1   6   3       1066.55       1082.45         7.07 o
   2   6   3        159.99        165.52         2.24 o
   3   6   3        149.72        125.96         1.97 o
   4   6   3         26.09         25.40         1.83 o
   5   6   3         68.63         71.48         3.11 o
   6   6   3          4.03          4.09         2.69 o
   7   6   3          2.33         -0.29         3.54 o
  -7   7   3          2.13         15.71         5.80 o
  -6   7   3         14.55         12.29         3.11 o
  -5   7   3         46.86         48.16         4.06 o
  -4   7   3        150.80        134.79         3.80 o
  -3   7   3         35.76         32.74         1.21 o
  -2   7   3       1514.63       1642.23        13.10 o
  -1   7   3        278.13        292.01         2.54 o
   0   7   3         54.67         45.32         0.88 o
   1   7   3        278.04        291.39         2.40 o
   2   7   3       1513.69       1630.38         9.56 o
   3   7   3         36.03         35.54         1.41 o
   4   7   3        151.23        142.29         2.94 o
   5   7   3         46.82         49.19         4.18 o
   6   7   3         14.53         17.14         2.79 o
   7   7   3          2.13          7.52         3.84 o
  -7   8   3          0.23          1.23         4.11 o
  -6   8   3          3.06          5.33         3.25 o
  -5   8   3         20.67         26.07         4.21 o
  -4   8   3        489.79        525.30         9.31 o
  -3   8   3        258.58        238.28         2.80 o
  -2   8   3        149.13        161.43         2.32 o
  -1   8   3       3921.19       4134.56        19.96 o
   0   8   3        727.71        768.79        10.86 o
   1   8   3       3919.51       4153.46        19.56 o
   2   8   3        149.33        161.28         2.15 o
   3   8   3        258.31        239.05         3.02 o
   4   8   3        489.78        530.43        12.79 o
   5   8   3         20.68         18.82         2.82 o
   6   8   3          3.04          6.63         2.80 o
   7   8   3          0.23         -3.15         3.64 o
  -7   9   3          4.50          5.01         3.86 o
  -6   9   3          4.82          3.39         3.36 o
  -5   9   3         24.17         23.00         2.53 o
  -4   9   3          5.22          8.15         2.06 o
  -3   9   3          5.46          3.18         1.19 o
  -2   9   3        285.36        286.73         2.79 o
  -1   9   3       1861.39       1917.60        14.74 o
   0   9   3        403.28        461.79         6.93 o
   1   9   3       1861.43       1949.34        10.47 o
   2   9   3        285.63        289.57         2.40 o
   3   9   3          5.44          5.68         1.29 o
   4   9   3          5.19          6.37         1.88 o
   5   9   3         24.07         22.17         2.70 o
   6   9   3          4.79          8.09         3.08 o
   7   9   3          4.51          8.79         4.09 o
  -7  10   3         23.29         26.09         4.56 o
  -6  10   3          5.58          6.05         3.37 o
  -5  10   3         40.97         41.19         4.45 o
  -4  10   3         63.02         66.06         2.80 o
  -3  10   3        107.41        105.81         2.06 o
  -2  10   3         49.77         53.05         1.37 o
  -1  10   3         53.52         44.88         1.15 o
   0  10   3        142.52        152.19         4.42 o
   1  10   3         53.43         46.25         1.49 o
   2  10   3         49.57         51.65         1.42 o
   3  10   3        107.70        104.28         2.10 o
   4  10   3         63.04         67.41         2.43 o
   5  10   3         40.97         35.87         3.45 o
   6  10   3          5.56          6.89         3.69 o
   7  10   3         23.28         27.83         4.30 o
  -7  11   3          5.21          6.76         3.84 o
  -6  11   3          8.82         10.25         3.47 o
  -5  11   3         12.64         12.90         2.74 o
  -4  11   3        111.85        117.30         3.06 o
  -3  11   3         22.20         24.77         1.85 o
  -2  11   3        382.20        378.66         3.35 o
  -1  11   3        393.24        415.08         3.87 o
   0  11   3        635.31        648.02        16.36 o
   1  11   3        393.99        420.58         4.12 o
   2  11   3        381.70        389.52         3.55 o
   3  11   3         22.17         25.14         1.70 o
   4  11   3        111.81        109.55         3.34 o
   5  11   3         12.67         15.95         3.51 o
   6  11   3          8.85         14.37         3.76 o
   7  11   3          5.22          0.42         4.00 o
  -6  12   3         15.91         18.54         3.61 o
  -5  12   3          4.57          5.42         2.66 o
  -4  12   3        262.15        259.86         4.69 o
  -3  12   3        261.66        263.62         3.97 o
  -2  12   3         79.07         86.70         1.85 o
  -1  12   3        342.06        345.93         4.26 o
   0  12   3         16.39         14.27         1.32 o
   1  12   3        341.60        349.71         3.72 o
   2  12   3         78.94         86.86         1.71 o
   3  12   3        261.27        259.15         3.78 o
   4  12   3        262.30        264.86         6.26 o
   5  12   3          4.55          8.51         3.36 o
   6  12   3         15.95         25.23         4.03 o
  -6  13   3         12.04         23.54         4.43 o
  -5  13   3          4.69          7.55         2.77 o
  -4  13   3        111.92        112.15         3.31 o
  -3  13   3         94.86         82.96         2.51 o
  -2  13   3        300.76        289.05         4.00 o
  -1  13   3          5.62          5.58         1.40 o
   0  13   3        248.11        237.12         3.14 o
   1  13   3          5.61          5.27         1.35 o
   2  13   3        301.52        297.42         3.63 o
   3  13   3         94.47         81.42         2.52 o
   4  13   3        111.93        105.61         4.42 o
   5  13   3          4.72          6.23         3.37 o
   6  13   3         12.02         14.98         5.14 o
  -6  14   3          3.27          3.63         4.26 o
  -5  14   3         13.61         18.01         3.29 o
  -4  14   3          0.46          2.71         2.76 o
  -3  14   3        153.44        153.28         4.06 o
  -2  14   3          6.45          5.50         1.55 o
  -1  14   3        123.55        112.16         2.32 o
   0  14   3          5.92          4.93         1.61 o
   1  14   3        123.13        111.00         2.58 o
   2  14   3          6.49          5.41         1.62 o
   3  14   3        153.94        151.83         3.22 o
   4  14   3          0.44          2.46         2.53 o
   5  14   3         13.60         15.42         3.56 o
   6  14   3          3.27          6.97         3.95 o
  -6  15   3          3.55          9.46         4.77 o
  -5  15   3         30.70         41.64         4.50 o
  -4  15   3         38.47         45.06         3.53 o
  -3  15   3        103.68         98.22         3.33 o
  -2  15   3         39.60         39.27         2.11 o
  -1  15   3         40.71         43.47         2.09 o
   0  15   3        195.86        183.03         3.24 o
   1  15   3         40.69         39.77         2.18 o
   2  15   3         39.42         43.00         2.22 o
   3  15   3        103.71        100.05         3.07 o
   4  15   3         38.38         43.22         2.99 o
   5  15   3         30.74         31.76         3.76 o
   6  15   3          3.56          1.04         4.00 o
  -6  16   3          2.99          2.11         4.83 o
  -5  16   3         29.37         38.44         4.43 o
  -4  16   3         33.97         31.22         3.18 o
  -3  16   3         23.54         18.30         2.51 o
  -2  16   3        234.89        226.53         4.09 o
  -1  16   3        279.78        270.18         4.08 o
   0  16   3         24.46         20.88         2.01 o
   1  16   3        279.38        258.75         4.24 o
   2  16   3        234.86        228.53         4.09 o
   3  16   3         23.56         26.21         3.03 o
   4  16   3         34.00         40.85         3.33 o
   5  16   3         29.38         33.30         4.21 o
   6  16   3          3.00          0.61         4.81 o
  -5  17   3          8.81         11.91         4.13 o
  -4  17   3         13.18         15.62         3.10 o
  -3  17   3         39.28         42.32         2.90 o
  -2  17   3          7.14          5.39         2.14 o
  -1  17   3         80.05         78.73         2.60 o
   0  17   3        154.93        174.58         3.56 o
   1  17   3         80.26         76.69         2.90 o
   2  17   3          7.16          7.55         2.18 o
   3  17   3         39.26         36.16         3.28 o
   4  17   3         13.21         20.98         4.55 o
   5  17   3          8.81         10.71         4.67 o
  -5  18   3          1.51          8.73         4.20 o
  -4  18   3         23.75         22.34         3.95 o
  -3  18   3         15.69         16.54         2.71 o
  -2  18   3         14.72         10.26         2.35 o
  -1  18   3         27.86         26.89         2.19 o
   0  18   3         40.04         36.10         2.41 o
   1  18   3         27.86         27.79         2.44 o
   2  18   3         14.66         10.07         2.32 o
   3  18   3         15.73         15.88         3.32 o
   4  18   3         23.73         31.18         7.31 o
   5  18   3          1.50         -2.64         5.65 o
  -5  19   3          4.87          6.02         4.26 o
  -4  19   3          6.18          7.36         3.43 o
  -3  19   3          1.86          3.36         2.80 o
  -2  19   3          4.45         11.07         2.62 o
  -1  19   3         65.28         63.70         2.78 o
   0  19   3         77.16         82.63         3.41 o
   1  19   3         65.33         61.57         2.83 o
   2  19   3          4.47          8.13         2.30 o
   3  19   3          1.85          1.15         3.28 o
   4  19   3          6.15          5.90         4.12 o
   5  19   3          4.85         -1.70         5.47 o
  -4  20   3          3.60          1.40         3.49 o
  -3  20   3         32.73         33.27         3.27 o
  -2  20   3         27.83         25.72         2.90 o
  -1  20   3          2.89          1.25         2.62 o
   0  20   3         67.29         63.29         3.14 o
   1  20   3          2.90          3.28         2.38 o
   2  20   3         27.78         31.29         2.95 o
   3  20   3         32.79         29.72         3.65 o
   4  20   3          3.60          3.51         4.30 o
  -4  21   3          3.19         -1.46         3.96 o
  -3  21   3         26.99         33.52         3.43 o
  -2  21   3         15.17         15.71         3.25 o
  -1  21   3         26.20         21.28         2.90 o
   0  21   3        189.35        188.43         4.74 o
   1  21   3         26.25         22.92         2.86 o
   2  21   3         15.14         12.43         2.72 o
   3  21   3         27.07         25.78         3.79 o
   4  21   3          3.17          1.62         4.28 o
  -3  22   3         20.52         17.33         3.82 o
  -2  22   3         12.46         15.50         3.34 o
  -1  22   3          2.29          0.36         2.88 o
   0  22   3          5.59         10.64         2.91 o
   1  22   3          2.32          3.29         2.73 o
   2  22   3         12.45         14.27         3.39 o
   3  22   3         20.51         21.04         3.97 o
  -3  23   3          5.15          7.37         3.75 o
  -2  23   3          1.73          5.84         3.76 o
  -1  23   3         20.83         26.98         3.59 o
   0  23   3          0.00          2.77         3.02 o
   1  23   3         20.81         26.83         3.15 o
   2  23   3          1.73          5.00         3.81 o
   3  23   3          5.14          2.64         4.27 o
  -2  24   3          1.03          1.31         3.77 o
  -1  24   3         10.21         11.88         3.57 o
   0  24   3         14.90         20.44         3.24 o
   1  24   3         10.22          7.90         3.00 o
   2  24   3          1.03         -0.14         4.07 o
   0   0   4      18892.56      18337.11       117.04 o
   1   0   4       4468.48       4541.67        21.24 o
   2   0   4        164.15        187.89         1.34 o
   3   0   4       1282.11       1445.80         8.54 o
   4   0   4        475.44        485.02         5.45 o
   5   0   4          3.90          3.01         2.15 o
   6   0   4         13.10         14.15         2.49 o
   7   0   4          3.62          3.29         3.17 o
  -7   1   4         10.71         13.89         3.35 o
  -6   1   4         90.38         84.16         3.55 o
  -5   1   4        441.85        428.37         5.73 o
  -4   1   4        105.72         98.07         2.27 o
  -3   1   4        137.12        143.01         1.46 o
  -2   1   4       3531.62       3555.46        16.81 o
  -1   1   4       6454.42       6435.88        29.91 o
   0   1   4       3762.16       3848.37        18.26 o
   1   1   4       6450.86       6414.96        29.15 o
   2   1   4       3530.34       3547.63        16.77 o
   3   1   4        137.04        144.11         1.93 o
   4   1   4        106.01         98.07         2.39 o
   5   1   4        442.25        432.01         5.73 o
   6   1   4         90.43         78.57         3.51 o
   7   1   4         10.68         11.02         3.10 o
  -7   2   4          6.41          8.93         3.32 o
  -6   2   4         77.19         68.54         3.22 o
  -5   2   4         78.13         76.55         3.06 o
  -4   2   4        309.43        324.32         4.03 o
  -3   2   4        124.19        127.70         1.49 o
  -2   2   4        161.26        153.66         1.16 o
  -1   2   4       5549.58       5417.16        25.03 o
   0   2   4      11529.38      11497.53        55.46 o
   1   2   4       5545.24       5379.06        25.10 o
   2   2   4        161.35        149.02         1.75 o
   3   2   4        124.38        129.61         1.56 o
   4   2   4        309.70        326.83         4.04 o
   5   2   4         77.98         73.58         2.72 o
   6   2   4         77.05         77.46         3.57 o
   7   2   4          6.44          7.64         2.93 o
  -7   3   4          5.57          9.10         3.12 o
  -6   3   4         45.95         48.81         3.16 o
  -5   3   4         79.11         79.37         2.79 o
  -4   3   4         80.63         85.48         2.29 o
  -3   3   4        502.28        526.77         3.47 o
  -2   3   4       1015.40        977.13         4.94 o
  -1   3   4       3910.44       3960.14        18.40 o
   0   3   4      11402.57      11405.26        55.18 o
   1   3   4       3910.97       3967.38        18.64 o
   2   3   4       1014.55        966.11        10.83 o
   3   3   4        502.15        531.79         8.85 o
   4   3   4         80.93         82.79         2.05 o
   5   3   4         79.27         81.66         2.93 o
   6   3   4         45.92         49.92         3.10 o
   7   3   4          5.56         11.95         2.98 o
  -7   4   4         14.21         13.19         3.37 o
  -6   4   4         78.18         74.61         3.43 o
  -5   4   4        192.58        182.71         5.10 o
  -4   4   4        168.55        182.69         3.10 o
  -3   4   4        193.90        205.45         2.26 o
  -2   4   4        630.75        643.55         3.42 o
  -1   4   4        792.62        789.88         4.08 o
   0   4   4       4493.25       4518.05        22.47 o
   1   4   4        790.78        782.22         3.83 o
   2   4   4        630.56        637.31         4.34 o
   3   4   4        194.38        205.76         4.55 o
   4   4   4        168.20        186.83         2.86 o
   5   4   4        192.70        176.53         4.03 o
   6   4   4         78.21         75.68         3.37 o
   7   4   4         14.28         13.71         3.23 o
  -7   5   4          4.49          4.04         3.35 o
  -6   5   4         39.48         45.17         3.15 o
  -5   5   4        126.04        127.18         3.67 o
  -4   5   4         94.35         91.45         2.51 o
  -3   5   4        551.70        595.73         5.61 o
  -2   5   4        871.43        892.07         7.96 o
  -1   5   4       1990.36       2001.17        10.12 o
   0   5   4        171.36        204.41         1.40 o
   1   5   4       1992.39       2001.66         9.12 o
   2   5   4        869.89        904.20         5.55 o
   3   5   4        551.51        590.61        10.52 o
   4   5   4         94.47         92.51         2.44 o
   5   5   4        126.25        129.76         3.63 o
   6   5   4         39.51         40.57         3.05 o
   7   5   4          4.49          3.35         4.29 o
  -7   6   4          2.41          6.44         3.81 o
  -6   6   4         27.57         32.56         3.18 o
  -5   6   4         41.43         35.65         2.81 o
  -4   6   4         47.16         41.33         2.15 o
  -3   6   4        133.95        129.39         1.79 o
  -2   6   4        347.38        372.48         3.96 o
  -1   6   4        301.69        312.66         2.96 o
   0   6   4       2917.77       2833.84        37.64 o
   1   6   4        301.68        316.00         1.85 o
   2   6   4        347.65        367.82         2.22 o
   3   6   4        133.69        124.85         1.94 o
   4   6   4         47.09         42.54         2.01 o
   5   6   4         41.52         39.97         2.80 o
   6   6   4         27.54         32.32         2.95 o
   7   6   4          2.43          5.65         3.47 o
  -7   7   4          0.81          5.27         4.05 o
  -6   7   4          7.60          8.03         2.84 o
  -5   7   4         47.03         52.70         4.02 o
  -4   7   4        144.36        132.60         4.08 o
  -3   7   4        101.59        100.86         1.81 o
  -2   7   4        756.15        784.63         7.50 o
  -1   7   4       1053.78       1056.79         9.07 o
   0   7   4         31.62         31.25         0.75 o
   1   7   4       1054.94       1063.07         6.41 o
   2   7   4        757.13        790.97         6.82 o
   3   7   4        101.54         98.48         2.13 o
   4   7   4        144.50        129.63         4.09 o
   5   7   4         47.06         49.23         3.05 o
   6   7   4          7.59          7.99         3.03 o
   7   7   4          0.81         -0.87         3.59 o
  -7   8   4          6.14         13.74         4.66 o
  -6   8   4          5.07          6.48         3.13 o
  -5   8   4         27.22         19.37         2.88 o
  -4   8   4        238.57        216.96         5.29 o
  -3   8   4         45.23         50.62         1.58 o
  -2   8   4        204.82        207.60         4.37 o
  -1   8   4        751.95        792.87         9.85 o
   0   8   4        879.02        958.22         8.58 o
   1   8   4        750.75        801.94         4.19 o
   2   8   4        204.80        204.77         2.43 o
   3   8   4         45.29         48.63         1.59 o
   4   8   4        238.95        225.48         3.73 o
   5   8   4         27.11         24.52         3.39 o
   6   8   4          5.07          2.62         2.97 o
   7   8   4          6.15          8.88         3.67 o
  -7   9   4         25.74         30.51         4.16 o
  -6   9   4          7.09          7.11         3.15 o
  -5   9   4         24.16         32.68         4.79 o
  -4   9   4         45.27         41.05         2.41 o
  -3   9   4        160.10        166.77         2.55 o
  -2   9   4        107.10        111.86         1.78 o
  -1   9   4       1508.64       1494.74        12.11 o
   0   9   4         12.63         12.21         0.72 o
   1   9   4       1508.48       1499.31         8.71 o
   2   9   4        107.00        111.80         1.62 o
   3   9   4        159.72        160.99         2.45 o
   4   9   4         45.16         44.33         2.22 o
   5   9   4         24.17         34.19         4.53 o
   6   9   4          7.04         12.45         3.69 o
   7   9   4         25.78         33.40         4.54 o
  -7  10   4          7.20          2.89         3.78 o
  -6  10   4          1.60          9.65         3.49 o
  -5  10   4         11.37         18.65         2.92 o
  -4  10   4         66.39         59.58         2.72 o
  -3  10   4        159.28        148.11         2.50 o
  -2  10   4        467.21        483.72         5.78 o
  -1  10   4         13.95         11.81         0.98 o
   0  10   4        122.35        113.22         2.52 o
   1  10   4         14.11         11.63         0.98 o
   2  10   4        466.85        478.36         4.57 o
   3  10   4        159.24        160.56         2.82 o
   4  10   4         66.54         63.54         2.83 o
   5  10   4         11.39         13.00         3.38 o
   6  10   4          1.57          0.08         3.61 o
   7  10   4          7.22          9.29         4.16 o
  -7  11   4         17.37         15.78         4.81 o
  -6  11   4         12.15         16.07         3.72 o
  -5  11   4         59.98         54.65         3.66 o
  -4  11   4          8.27          5.58         2.36 o
  -3  11   4        151.23        160.67         2.67 o
  -2  11   4         68.10         66.43         1.65 o
  -1  11   4        174.09        167.27         2.33 o
   0  11   4        589.67        591.93         4.85 o
   1  11   4        174.50        169.85         2.43 o
   2  11   4         68.03         66.89         1.77 o
   3  11   4        151.57        161.03         3.08 o
   4  11   4          8.19          5.72         2.49 o
   5  11   4         59.84         59.47         4.05 o
   6  11   4         12.11         11.36         3.80 o
   7  11   4         17.36         23.79         4.62 o
  -6  12   4          0.48         -3.52         3.52 o
  -5  12   4          1.58          2.56         3.11 o
  -4  12   4        137.35        125.88         4.65 o
  -3  12   4        381.84        371.63         5.22 o
  -2  12   4        117.29        113.60         2.02 o
  -1  12   4        152.41        155.67         2.60 o
   0  12   4         20.74         19.86         1.49 o
   1  12   4        152.00        155.32         2.50 o
   2  12   4        117.09        115.80         2.41 o
   3  12   4        382.15        365.05         4.78 o
   4  12   4        137.18        126.51         3.82 o
   5  12   4          1.60          4.89         3.39 o
   6  12   4          0.48          0.52         3.68 o
  -6  13   4          6.60         11.50         3.59 o
  -5  13   4          0.32          3.01         3.16 o
  -4  13   4         42.16         45.60         2.82 o
  -3  13   4         41.01         38.50         2.26 o
  -2  13   4         40.02         40.44         1.63 o
  -1  13   4        105.75        105.75         2.49 o
   0  13   4        323.31        321.80         4.09 o
   1  13   4        105.71        102.81         2.22 o
   2  13   4         40.07         37.91         1.64 o
   3  13   4         41.07         34.93         2.20 o
   4  13   4         42.13         36.38         2.83 o
   5  13   4          0.32         -0.94         3.49 o
   6  13   4          6.56         11.06         3.93 o
  -6  14   4          0.33          2.09         4.37 o
  -5  14   4          9.00          7.96         3.79 o
  -4  14   4         42.50         39.46         2.79 o
  -3  14   4         36.93         31.66         2.38 o
  -2  14   4        804.90        783.82         7.47 o
  -1  14   4        131.24        133.43         2.63 o
   0  14   4         23.29         21.05         1.74 o
   1  14   4        131.27        134.14         2.79 o
   2  14   4        804.50        782.53         8.28 o
   3  14   4         36.94         33.10         2.23 o
   4  14   4         42.51         45.04         2.97 o
   5  14   4          9.02         10.55         4.26 o
   6  14   4          0.34          3.63         3.86 o
  -6  15   4          4.34          8.27         4.37 o
  -5  15   4          1.84          0.99         3.86 o
  -4  15   4         31.53         33.47         3.16 o
  -3  15   4          3.25          5.80         2.49 o
  -2  15   4         90.37         78.87         3.11 o
  -1  15   4        680.76        652.63         7.89 o
   0  15   4         39.13         37.07         2.10 o
   1  15   4        680.63        648.88         8.52 o
   2  15   4         90.52         80.89         2.51 o
   3  15   4          3.27          1.18         2.31 o
   4  15   4         31.50         35.10         3.06 o
   5  15   4          1.84          1.47         3.76 o
   6  15   4          4.35          6.08         4.10 o
  -6  16   4          2.26         -3.08         4.92 o
  -5  16   4         20.50         20.78         3.76 o
  -4  16   4          1.45          5.40         2.99 o
  -3  16   4         72.45         69.45         3.13 o
  -2  16   4        157.67        147.28         3.55 o
  -1  16   4        123.71        115.11         2.81 o
   0  16   4        220.70        201.02         3.68 o
   1  16   4        123.41        123.65         2.97 o
   2  16   4        157.70        158.72         3.51 o
   3  16   4         72.50         80.00         3.48 o
   4  16   4          1.46          2.86         3.02 o
   5  16   4         20.49         24.78         4.07 o
   6  16   4          2.25          3.87         4.25 o
  -5  17   4          6.05          6.75         4.35 o
  -4  17   4         62.75         73.80         4.27 o
  -3  17   4         87.18         87.70         3.45 o
  -2  17   4         36.74         38.40         2.74 o
  -1  17   4         19.33         19.39         2.21 o
   0  17   4         85.56         84.50         2.67 o
   1  17   4         19.39         18.04         2.07 o
   2  17   4         36.72         39.45         2.47 o
   3  17   4         87.15         84.30         3.88 o
   4  17   4         62.73         63.14         4.36 o
   5  17   4          6.04          5.84         4.57 o
  -5  18   4         20.14         26.86         4.89 o
  -4  18   4          7.30          9.40         5.09 o
  -3  18   4         21.11         23.50         2.81 o
  -2  18   4         38.72         39.20         2.70 o
  -1  18   4         14.11         17.30         2.31 o
   0  18   4         49.74         48.76         2.39 o
   1  18   4         14.15         19.28         2.21 o
   2  18   4         38.78         39.90         2.47 o
   3  18   4         21.09         26.87         3.50 o
   4  18   4          7.26          7.31         4.37 o
   5  18   4         20.16         16.40         5.98 o
  -5  19   4          7.30          6.30         4.39 o
  -4  19   4          4.28          6.21         3.41 o
  -3  19   4          4.58          3.56         2.72 o
  -2  19   4         79.88         77.59         3.50 o
  -1  19   4         12.36         11.46         2.36 o
   0  19   4         61.50         51.65         2.88 o
   1  19   4         12.34         11.13         2.33 o
   2  19   4         79.77         77.90         3.04 o
   3  19   4          4.58          3.84         3.33 o
   4  19   4          4.27          9.74         4.18 o
   5  19   4          7.27         11.83         6.84 o
  -4  20   4          3.93          3.09         3.61 o
  -3  20   4          4.16          4.45         3.00 o
  -2  20   4          5.12          5.26         2.93 o
  -1  20   4          8.19          8.23         2.42 o
   0  20   4         64.70         65.31         3.15 o
   1  20   4          8.22          6.34         2.59 o
   2  20   4          5.12         12.11         2.71 o
   3  20   4          4.16          7.96         3.68 o
   4  20   4          3.92          6.09         4.33 o
  -4  21   4         13.72         12.98         3.83 o
  -3  21   4         10.18         18.46         3.32 o
  -2  21   4          3.07          7.91         3.26 o
  -1  21   4         12.22         13.33         2.74 o
   0  21   4         11.27          9.38         2.64 o
   1  21   4         12.23         15.06         2.75 o
   2  21   4          3.09          3.47         3.08 o
   3  21   4         10.17          8.93         3.64 o
   4  21   4         13.71         15.84         4.93 o
  -3  22   4         23.87         33.26         4.06 o
  -2  22   4          3.21          8.61         3.77 o
  -1  22   4          0.14          2.54         2.78 o
   0  22   4         30.11         25.36         3.14 o
   1  22   4          0.14          4.39         2.79 o
   2  22   4          3.25          5.71         3.35 o
   3  22   4         23.85         24.65         4.02 o
  -2  23   4          3.05          1.54         3.77 o
  -1  23   4          5.24          7.22         3.19 o
   0  23   4         17.35         17.23         3.14 o
   1  23   4          5.25          3.82         2.91 o
   2  23   4          3.06          2.73         3.81 o
  -2  24   4          4.75         13.07         3.97 o
  -1  24   4          1.20          9.82         3.88 o
   0  24   4          6.20          5.16         3.13 o
   1  24   4          1.20         -0.43         3.03 o
   2  24   4          4.76          7.50         4.07 o
   1   0   5         68.30         74.39         0.79 o
   2   0   5         41.51         53.27         0.77 o
   3   0   5          2.23          7.61         0.74 o
   4   0   5        157.01        158.34         2.90 o
   5   0   5        230.04        224.34         4.08 o
   6   0   5          0.85          0.02         2.61 o
   7   0   5         22.98         27.39         3.34 o
  -7   1   5          6.33          9.07         3.38 o
  -6   1   5        215.11        199.58         4.22 o
  -5   1   5        598.73        613.70         7.28 o
  -4   1   5         54.61         53.04         2.06 o
  -3   1   5         16.04         22.57         0.85 o
  -2   1   5       1031.41       1025.32         5.55 o
  -1   1   5        889.28        862.54         4.31 o
   0   1   5       7911.02       7777.35        35.39 o
   1   1   5        889.95        864.74         4.26 o
   2   1   5       1031.06       1026.92         7.49 o
   3   1   5         16.01         25.61         1.60 o
   4   1   5         54.69         52.02         1.80 o
   5   1   5        598.86        605.55         7.18 o
   6   1   5        215.16        194.26         4.56 o
   7   1   5          6.34          6.95         2.88 o
  -7   2   5          5.14          7.84         3.18 o
  -6   2   5          6.97          8.57         2.62 o
  -5   2   5         37.62         34.93         2.47 o
  -4   2   5        340.76        353.31         4.68 o
  -3   2   5         10.33          7.42         0.81 o
  -2   2   5        237.43        248.36         1.65 o
  -1   2   5        502.42        515.54         2.76 o
   0   2   5        112.65        106.43         0.92 o
   1   2   5        502.20        515.16         2.77 o
   2   2   5        237.37        243.94         2.30 o
   3   2   5         10.40          5.40         0.89 o
   4   2   5        340.50        335.17         3.97 o
   5   2   5         37.71         31.31         2.49 o
   6   2   5          6.99          7.78         2.69 o
   7   2   5          5.14          8.01         3.08 o
  -7   3   5         13.03         12.96         3.42 o
  -6   3   5          4.38          2.42         2.70 o
  -5   3   5          1.48          1.72         2.16 o
  -4   3   5        650.18        608.16         6.74 o
  -3   3   5        663.56        763.12         5.24 o
  -2   3   5         59.24         62.91         0.82 o
  -1   3   5       1096.83       1094.26         5.35 o
   0   3   5       4031.73       3950.10        18.52 o
   1   3   5       1094.44       1082.55         5.33 o
   2   3   5         59.13         61.30         0.84 o
   3   3   5        663.29        766.68         5.48 o
   4   3   5        649.97        619.99         6.03 o
   5   3   5          1.48         -2.39         2.39 o
   6   3   5          4.34          5.69         2.62 o
   7   3   5         13.01         15.38         3.19 o
  -7   4   5          1.31          1.38         3.18 o
  -6   4   5          3.78          7.30         2.77 o
  -5   4   5         18.70         17.96         2.43 o
  -4   4   5        289.23        279.83         4.11 o
  -3   4   5        398.65        415.52         3.32 o
  -2   4   5        826.03        866.11         4.51 o
  -1   4   5       1744.31       1725.56         8.42 o
   0   4   5        464.61        493.53         2.82 o
   1   4   5       1745.28       1715.93         7.87 o
   2   4   5        826.02        868.36         5.87 o
   3   4   5        398.47        400.47         7.08 o
   4   4   5        289.50        275.26         3.70 o
   5   4   5         18.79         18.63         2.45 o
   6   4   5          3.81          3.02         2.59 o
   7   4   5          1.33          4.59         3.20 o
  -7   5   5          2.40         -0.58         3.37 o
  -6   5   5         16.26         15.10         2.84 o
  -5   5   5         65.74         64.67         3.07 o
  -4   5   5        233.79        228.86         3.73 o
  -3   5   5       1027.44       1039.21         7.39 o
  -2   5   5        439.27        488.87         3.07 o
  -1   5   5        335.93        332.52         3.25 o
   0   5   5        232.40        272.60         2.48 o
   1   5   5        335.03        333.00         1.93 o
   2   5   5        440.23        493.25         6.26 o
   3   5   5       1027.67       1012.46         7.79 o
   4   5   5        233.51        231.31         3.56 o
   5   5   5         65.58         61.63         2.96 o
   6   5   5         16.21         15.09         2.97 o
   7   5   5          2.40         -2.15         3.46 o
  -7   6   5         12.03         11.49         3.65 o
  -6   6   5         12.28         12.26         2.79 o
  -5   6   5         24.95         19.79         3.58 o
  -4   6   5         18.82         16.62         2.52 o
  -3   6   5         69.15         70.75         1.55 o
  -2   6   5         44.89         43.56         1.12 o
  -1   6   5         29.48         29.87         0.72 o
   0   6   5        685.42        690.28         9.23 o
   1   6   5         29.58         29.49         0.64 o
   2   6   5         44.66         43.09         0.80 o
   3   6   5         69.15         66.33         1.74 o
   4   6   5         18.75         15.69         1.89 o
   5   6   5         25.01         22.93         3.49 o
   6   6   5         12.29         13.72         3.15 o
   7   6   5         12.05         18.46         3.65 o
  -7   7   5          0.00          2.80         4.66 o
  -6   7   5          8.01          8.75         2.90 o
  -5   7   5         37.47         56.43         8.70 o
  -4   7   5        265.83        284.26        18.14 o
  -3   7   5          8.68          8.92         1.20 o
  -2   7   5        409.97        424.20         4.53 o
  -1   7   5         42.58         45.31         0.92 o
   0   7   5       1787.42       1802.65        24.25 o
   1   7   5         42.52         53.92         2.04 o
   2   7   5        409.99        424.90         4.69 o
   3   7   5          8.62          8.86         1.31 o
   4   7   5        265.59        269.58        13.32 o
   5   7   5         37.43         72.18        13.93 o
   6   7   5          7.98         11.18         3.10 o
   7   7   5          0.00         -2.65         3.61 o
  -7   8   5          6.08         13.90         5.06 o
  -6   8   5          9.91         14.25         3.04 o
  -5   8   5         50.92         46.39         3.18 o
  -4   8   5        158.31        160.19         3.52 o
  -3   8   5         17.61         17.95         1.37 o
  -2   8   5        330.40        341.19         3.25 o
  -1   8   5       1162.27       1193.18         9.55 o
   0   8   5       2352.50       2581.64        14.30 o
   1   8   5       1163.87       1206.41         6.25 o
   2   8   5        330.72        340.66         5.02 o
   3   8   5         17.69         18.32         1.40 o
   4   8   5        158.60        155.16         4.70 o
   5   8   5         50.90         51.37         6.68 o
   6   8   5          9.88         12.32         3.09 o
   7   8   5          6.08          6.10         4.12 o
  -7   9   5          0.39          2.78         3.85 o
  -6   9   5         12.72         17.71         3.28 o
  -5   9   5         27.95         29.73         3.03 o
  -4   9   5        143.89        141.33         3.39 o
  -3   9   5        347.46        350.09         4.05 o
  -2   9   5         57.08         66.28         1.38 o
  -1   9   5        793.29        766.90         6.80 o
   0   9   5         25.31         31.76         1.29 o
   1   9   5        793.04        778.41         5.01 o
   2   9   5         57.36         66.51         1.58 o
   3   9   5        346.88        345.68         3.88 o
   4   9   5        143.77        150.23         3.60 o
   5   9   5         28.06         32.06         3.72 o
   6   9   5         12.76         12.02         3.72 o
   7   9   5          0.38         -2.98         4.19 o
  -7  10   5          3.21          5.55         4.60 o
  -6  10   5         12.33          8.84         3.28 o
  -5  10   5         23.63         21.14         2.96 o
  -4  10   5         13.49         18.63         2.29 o
  -3  10   5         53.69         50.14         1.79 o
  -2  10   5        179.84        177.71         2.30 o
  -1  10   5        222.57        218.81         2.32 o
   0  10   5        834.98        877.28         8.46 o
   1  10   5        222.07        219.48         2.45 o
   2  10   5        179.98        181.40         2.73 o
   3  10   5         53.61         49.67         2.05 o
   4  10   5         13.42         15.59         2.48 o
   5  10   5         23.70         24.61         3.58 o
   6  10   5         12.26         13.91         3.79 o
   7  10   5          3.21          9.96         4.12 o
  -7  11   5          2.41         -0.02         3.91 o
  -6  11   5         14.61         20.76         3.56 o
  -5  11   5         22.87         21.84         2.99 o
  -4  11   5         89.55         96.72         3.71 o
  -3  11   5        190.06        176.17         2.84 o
  -2  11   5        219.77        216.66         3.08 o
  -1  11   5        687.30        688.73         5.86 o
   0  11   5          1.53          1.86         1.14 o
   1  11   5        688.27        698.80         6.25 o
   2  11   5        219.47        223.14         3.04 o
   3  11   5        190.06        174.77         3.35 o
   4  11   5         89.59         91.62         3.42 o
   5  11   5         22.91         19.49         3.54 o
   6  11   5         14.66         22.53         3.89 o
   7  11   5          2.40          5.77         4.08 o
  -6  12   5          0.95         -3.20         3.52 o
  -5  12   5         22.63         18.90         3.26 o
  -4  12   5         19.70         20.96         2.53 o
  -3  12   5        138.67        127.75         2.76 o
  -2  12   5        147.99        140.85         2.31 o
  -1  12   5          0.94          0.27         1.26 o
   0  12   5        343.72        366.73         4.08 o
   1  12   5          0.98          2.26         1.46 o
   2  12   5        147.48        144.05         2.52 o
   3  12   5        138.81        125.83         3.75 o
   4  12   5         19.68         18.03         2.65 o
   5  12   5         22.67         23.21         3.50 o
   6  12   5          0.95         -2.54         3.89 o
  -6  13   5         11.10         13.87         3.78 o
  -5  13   5         38.04         38.95         3.52 o
  -4  13   5         43.24         39.60         2.70 o
  -3  13   5         20.42         21.00         2.11 o
  -2  13   5        126.96        124.91         2.42 o
  -1  13   5         71.23         66.84         1.90 o
   0  13   5         27.67         35.49         1.91 o
   1  13   5         71.19         60.70         1.99 o
   2  13   5        127.08        131.75         3.52 o
   3  13   5         20.62         19.68         2.09 o
   4  13   5         43.21         40.39         2.86 o
   5  13   5         38.06         38.88         3.85 o
   6  13   5         11.07         13.12         4.06 o
  -6  14   5          7.28          3.14         4.37 o
  -5  14   5          0.78          1.71         3.25 o
  -4  14   5          5.23          6.88         2.58 o
  -3  14   5         74.24         70.41         2.83 o
  -2  14   5         76.82         71.71         2.23 o
  -1  14   5         55.49         55.81         2.06 o
   0  14   5        374.73        361.51         4.56 o
   1  14   5         55.29         54.24         2.21 o
   2  14   5         76.88         72.37         2.36 o
   3  14   5         74.31         73.75         2.67 o
   4  14   5          5.26          8.16         2.75 o
   5  14   5          0.78         -0.25         3.62 o
   6  14   5          7.28          7.27         4.37 o
  -6  15   5          0.21          0.22         4.33 o
  -5  15   5          4.82          5.04         3.92 o
  -4  15   5          9.08          7.77         2.83 o
  -3  15   5        130.99        121.50         3.61 o
  -2  15   5        110.69        113.43         2.84 o
  -1  15   5        194.73        186.72         3.47 o
   0  15   5        167.81        155.73         3.06 o
   1  15   5        194.65        186.98         4.12 o
   2  15   5        111.11        110.20         2.81 o
   3  15   5        131.07        125.62         3.68 o
   4  15   5          9.12          5.67         2.74 o
   5  15   5          4.86         10.60         3.91 o
   6  15   5          0.21          1.20         4.22 o
  -5  16   5          0.91          4.32         4.17 o
  -4  16   5         14.83         18.29         3.10 o
  -3  16   5         65.62         59.08         3.21 o
  -2  16   5         66.69         74.25         2.87 o
  -1  16   5        208.21        201.56         4.32 o
   0  16   5         60.27         69.29         2.54 o
   1  16   5        208.31        204.03         4.55 o
   2  16   5         66.62         70.97         2.62 o
   3  16   5         65.62         60.06         3.50 o
   4  16   5         14.78         18.35         3.12 o
   5  16   5          0.92          2.91         4.22 o
  -5  17   5         18.06          9.85         4.17 o
  -4  17   5          3.19          5.81         3.04 o
  -3  17   5         53.96         53.77         3.21 o
  -2  17   5         26.85         21.71         2.55 o
  -1  17   5         70.83         69.59         2.71 o
   0  17   5         46.62         41.77         2.49 o
   1  17   5         70.85         70.63         2.58 o
   2  17   5         26.79         26.75         2.36 o
   3  17   5         53.94         47.19         3.34 o
   4  17   5          3.19          4.12         3.54 o
   5  17   5         18.03         12.90         8.00 o
  -5  18   5          4.62          3.09         4.70 o
  -4  18   5          3.78          7.19         3.23 o
  -3  18   5          6.82          9.42         2.70 o
  -2  18   5         48.68         46.93         3.04 o
  -1  18   5          6.75          6.52         2.13 o
   0  18   5          0.02          1.40         2.14 o
   1  18   5          6.74          8.49         2.29 o
   2  18   5         48.96         57.71         2.65 o
   3  18   5          6.77          6.88         2.82 o
   4  18   5          3.76          5.82         3.62 o
   5  18   5          4.63          9.47        10.78 o
  -5  19   5          0.18         -2.51         5.31 o
  -4  19   5         21.06         24.71         3.76 o
  -3  19   5          4.01          3.59         2.70 o
  -2  19   5         29.28         30.18         2.90 o
  -1  19   5          1.12          2.74         2.23 o
   0  19   5         26.44         26.34         2.43 o
   1  19   5          1.12          4.20         2.30 o
   2  19   5         29.28         31.53         2.71 o
   3  19   5          4.00         10.04         3.21 o
   4  19   5         21.03         24.01         4.07 o
   5  19   5          0.18         -2.80         9.13 o
  -4  20   5         10.95         13.10         3.72 o
  -3  20   5          4.43          9.76         3.34 o
  -2  20   5         13.40          9.57         2.96 o
  -1  20   5          6.28          9.56         2.38 o
   0  20   5          4.73          4.93         2.55 o
   1  20   5          6.31          6.71         2.55 o
   2  20   5         13.46         11.69         2.76 o
   3  20   5          4.45          3.83         3.52 o
   4  20   5         11.01         15.17         4.50 o
  -4  21   5         14.52         21.88         3.98 o
  -3  21   5          6.33         -0.62         3.45 o
  -2  21   5         36.78         34.67         3.62 o
  -1  21   5         24.82         23.61         2.71 o
   0  21   5          2.09          5.48         2.56 o
   1  21   5         24.80         18.36         2.74 o
   2  21   5         36.70         30.96         3.41 o
   3  21   5          6.33          8.12         3.66 o
   4  21   5         14.53         13.18         4.59 o
  -3  22   5          3.12          3.37         3.50 o
  -2  22   5          1.59          3.45         3.39 o
  -1  22   5         19.04         13.89         3.36 o
   0  22   5          1.63         -0.63         2.74 o
   1  22   5         19.05         18.37         3.30 o
   2  22   5          1.59          0.97         3.38 o
   3  22   5          3.10          2.64         3.82 o
  -2  23   5          2.91         -2.20         3.89 o
  -1  23   5          5.77          7.95         3.49 o
   0  23   5         12.85         17.13         3.14 o
   1  23   5          5.75          9.86         2.97 o
   2  23   5          2.91          2.44         3.55 o
  -1  24   5          6.03          1.58         3.61 o
   0  24   5          4.35          5.42         3.13 o
   1  24   5          6.03          3.81         3.17 o
   0   0   6       1083.78       1131.71         7.52 o
   1   0   6       3897.42       3749.84        17.53 o
   2   0   6       1586.93       1638.92         8.00 o
   3   0   6         27.30         27.43         1.08 o
   4   0   6         25.19         15.73         1.60 o
   5   0   6        376.44        361.16         5.25 o
   6   0   6         18.66         13.54         2.68 o
   7   0   6          0.25          2.35         3.81 o
  -7   1   6         32.83         30.40         3.79 o
  -6   1   6         98.14         95.00         3.46 o
  -5   1   6        324.69        319.94         4.92 o
  -4   1   6         30.59         25.86         1.93 o
  -3   1   6        117.25        123.53         2.11 o
  -2   1   6       1390.71       1380.85         6.73 o
  -1   1   6       7313.52       7241.58        32.99 o
   0   1   6       1593.65       1566.62         7.24 o
   1   1   6       7318.51       7239.53        33.02 o
   2   1   6       1391.04       1371.40         9.14 o
   3   1   6        116.99        127.14         2.32 o
   4   1   6         30.52         25.71         1.64 o
   5   1   6        324.36        314.57         6.34 o
   6   1   6         98.32         89.84         3.58 o
   7   1   6         32.83         21.66         3.28 o
  -7   2   6          0.76          4.41         3.35 o
  -6   2   6         39.99         39.67         2.93 o
  -5   2   6         54.96         56.40         2.63 o
  -4   2   6         95.30         89.05         2.53 o
  -3   2   6        192.95        228.34         2.19 o
  -2   2   6        297.68        310.12         2.99 o
  -1   2   6        117.02        118.37         1.02 o
   0   2   6        304.58        267.11         1.56 o
   1   2   6        117.01        117.14         0.98 o
   2   2   6        297.91        309.21         2.92 o
   3   2   6        192.62        225.86         2.51 o
   4   2   6         95.48         84.34         2.12 o
   5   2   6         54.84         53.42         2.68 o
   6   2   6         39.96         41.96         3.19 o
   7   2   6          0.76         -0.26         3.09 o
  -7   3   6          0.19         -2.02         3.19 o
  -6   3   6          8.96          8.38         2.81 o
  -5   3   6          1.09          4.62         2.33 o
  -4   3   6        283.83        280.12         4.16 o
  -3   3   6         34.27         32.46         1.17 o
  -2   3   6        157.89        146.76         1.98 o
  -1   3   6        631.80        647.55         4.71 o
   0   3   6       8685.31       8817.58        44.60 o
   1   3   6        631.81        649.47         4.37 o
   2   3   6        158.56        148.18         2.08 o
   3   3   6         34.35         30.59         1.24 o
   4   3   6        283.87        285.37         3.64 o
   5   3   6          1.08         -1.83         2.35 o
   6   3   6          8.92         11.93         2.84 o
   7   3   6          0.19          0.31         3.31 o
  -7   4   6          2.83          0.98         3.26 o
  -6   4   6          2.21          0.98         2.75 o
  -5   4   6         50.27         47.69         2.76 o
  -4   4   6          3.14          1.79         1.86 o
  -3   4   6         33.49         34.54         1.24 o
  -2   4   6        936.72        997.15         5.13 o
  -1   4   6       1229.45       1258.09         9.41 o
   0   4   6          7.65          9.14         0.50 o
   1   4   6       1229.78       1259.15         7.20 o
   2   4   6        935.01        984.47         9.09 o
   3   4   6         33.51         30.15         1.26 o
   4   4   6          3.12          0.51         1.71 o
   5   4   6         50.31         48.05         2.85 o
   6   4   6          2.22          2.53         2.72 o
   7   4   6          2.85          1.79         3.42 o
  -7   5   6          9.85         15.47         3.30 o
  -6   5   6         24.68         27.81         2.99 o
  -5   5   6         25.45         15.36         2.86 o
  -4   5   6        111.14        112.93         3.01 o
  -3   5   6        510.15        531.69         4.60 o
  -2   5   6        105.66        114.63         1.41 o
  -1   5   6        954.41        994.48         7.68 o
   0   5   6          7.62         11.67         0.58 o
   1   5   6        955.95        988.35         4.64 o
   2   5   6        105.81        109.24         1.81 o
   3   5   6        510.30        531.18         4.96 o
   4   5   6        111.36        113.61         2.86 o
   5   5   6         25.46         18.29         2.77 o
   6   5   6         24.62         22.02         3.17 o
   7   5   6          9.84          6.00         3.83 o
  -7   6   6          1.79          2.58         3.53 o
  -6   6   6         22.61         23.66         2.97 o
  -5   6   6         15.19         37.46         7.41 o
  -4   6   6         14.59         17.75         3.34 o
  -3   6   6        205.43        223.18         2.82 o
  -2   6   6        134.74        154.37         1.58 o
  -1   6   6        176.41        190.42         2.10 o
   0   6   6       5209.71       5339.23        65.32 o
   1   6   6        177.14        188.50         1.35 o
   2   6   6        134.66        150.13         1.34 o
   3   6   6        205.73        210.93         2.92 o
   4   6   6         14.49         11.09         2.57 o
   5   6   6         15.30         16.76         4.02 o
   6   6   6         22.60         32.89         3.31 o
   7   6   6          1.81         -0.71         3.60 o
  -7   7   6          1.26         -3.91         3.93 o
  -6   7   6         22.41         24.10         2.95 o
  -5   7   6          4.05         -3.44         4.23 o
  -4   7   6        122.73        111.40         7.42 o
  -3   7   6         62.51         69.69         1.83 o
  -2   7   6        518.06        552.77         8.71 o
  -1   7   6       1878.30       1938.24        10.56 o
   0   7   6         39.70         25.59         0.67 o
   1   7   6       1877.60       1919.56         9.33 o
   2   7   6        517.63        541.93         4.14 o
   3   7   6         62.23         69.92         1.98 o
   4   7   6        122.72        114.20         3.39 o
   5   7   6          4.10          0.59         2.92 o
   6   7   6         22.37         20.19         3.18 o
   7   7   6          1.28          5.45         3.92 o
  -7   8   6          0.24          2.98         4.57 o
  -6   8   6         60.31         59.69         3.58 o
  -5   8   6         12.81         18.85         3.04 o
  -4   8   6        328.56        311.45         5.16 o
  -3   8   6        210.90        202.09         2.96 o
  -2   8   6        585.57        602.77         4.90 o
  -1   8   6       1153.79       1241.34         8.32 o
   0   8   6        308.12        326.20         7.46 o
   1   8   6       1153.72       1246.72         7.35 o
   2   8   6        585.87        593.70         4.51 o
   3   8   6        210.65        200.73         3.13 o
   4   8   6        328.71        307.35         4.76 o
   5   8   6         12.79          6.73         2.87 o
   6   8   6         60.30         61.91         4.46 o
   7   8   6          0.24          2.19         4.13 o
  -7   9   6          0.29          0.12         3.75 o
  -6   9   6          3.26          1.97         2.96 o
  -5   9   6         63.13         60.98         3.50 o
  -4   9   6        160.53        158.66         3.88 o
  -3   9   6        284.69        277.86         3.63 o
  -2   9   6         28.14         29.75         1.20 o
  -1   9   6        137.90        140.96         3.65 o
   0   9   6        164.04        156.19         4.99 o
   1   9   6        137.49        138.34         1.71 o
   2   9   6         28.14         26.99         1.38 o
   3   9   6        284.57        282.32         4.70 o
   4   9   6        160.59        158.08         3.97 o
   5   9   6         63.13         59.56         4.05 o
   6   9   6          3.27          9.04         3.66 o
   7   9   6          0.29          1.82         4.02 o
  -7  10   6          4.55          4.04         3.81 o
  -6  10   6         28.95         22.37         3.43 o
  -5  10   6          8.45          8.06         2.90 o
  -4  10   6         16.08         14.53         2.35 o
  -3  10   6        287.99        294.23         3.84 o
  -2  10   6         47.14         41.10         1.46 o
  -1  10   6         87.33         79.08         1.73 o
   0  10   6         11.87         14.19         1.23 o
   1  10   6         87.43         82.51         1.69 o
   2  10   6         46.92         43.77         1.69 o
   3  10   6        287.80        292.21         4.28 o
   4  10   6         16.15         14.92         2.60 o
   5  10   6          8.42         11.86         3.30 o
   6  10   6         28.93         28.21         3.96 o
   7  10   6          4.54          8.14         4.06 o
  -6  11   6          5.80          5.58         3.36 o
  -5  11   6         20.88         23.43         3.14 o
  -4  11   6        121.32        118.64         3.54 o
  -3  11   6        114.96        116.61         2.58 o
  -2  11   6        150.73        141.96         2.28 o
  -1  11   6         75.01         77.59         1.94 o
   0  11   6         38.11         35.35         1.56 o
   1  11   6         75.22         77.43         1.89 o
   2  11   6        150.56        143.10         2.59 o
   3  11   6        115.07        112.94         2.89 o
   4  11   6        121.35        118.84         6.34 o
   5  11   6         20.87         16.89         3.49 o
   6  11   6          5.81         10.54         3.81 o
  -6  12   6          1.67          3.35         3.35 o
  -5  12   6         17.34         16.70         3.46 o
  -4  12   6        212.34        195.50         4.59 o
  -3  12   6         90.65         89.61         2.43 o
  -2  12   6        148.94        142.33         2.76 o
  -1  12   6         91.14         93.78         2.04 o
   0  12   6         59.72         65.26         1.86 o
   1  12   6         91.35         98.07         2.49 o
   2  12   6        149.17        148.24         2.72 o
   3  12   6         90.63         92.46         2.91 o
   4  12   6        212.28        196.82         5.32 o
   5  12   6         17.31         17.65         3.54 o
   6  12   6          1.67          4.51         3.91 o
  -6  13   6          5.90         11.84         3.45 o
  -5  13   6          1.80          2.61         3.16 o
  -4  13   6         60.87         59.74         3.01 o
  -3  13   6         14.15          8.57         1.99 o
  -2  13   6        264.44        239.84         3.65 o
  -1  13   6        290.19        290.44         3.72 o
   0  13   6         93.43         99.80         2.25 o
   1  13   6        289.69        288.81         4.04 o
   2  13   6        264.54        250.54         3.74 o
   3  13   6         14.11         14.31         2.01 o
   4  13   6         60.98         58.77         3.13 o
   5  13   6          1.77          0.94         3.99 o
   6  13   6          5.86         10.43         6.00 o
  -6  14   6          4.40          8.77         3.77 o
  -5  14   6         12.74         11.36         3.40 o
  -4  14   6          7.64          8.35         2.71 o
  -3  14   6         25.24         24.49         2.57 o
  -2  14   6        225.95        231.61         3.99 o
  -1  14   6        204.30        193.92         3.56 o
   0  14   6         22.55         18.45         1.81 o
   1  14   6        204.10        194.53         3.54 o
   2  14   6        225.81        223.73         3.98 o
   3  14   6         25.13         30.58         2.20 o
   4  14   6          7.62         12.86         2.62 o
   5  14   6         12.66          9.12         3.74 o
   6  14   6          4.42          4.14         4.20 o
  -6  15   6          2.60         -0.93         4.36 o
  -5  15   6          9.59         17.24         3.99 o
  -4  15   6          0.37          2.49         2.72 o
  -3  15   6         50.26         46.68         3.07 o
  -2  15   6        112.46        110.02         2.88 o
  -1  15   6        323.82        324.63         4.81 o
   0  15   6        392.86        369.71         5.00 o
   1  15   6        323.64        325.72         4.52 o
   2  15   6        112.32        111.81         2.98 o
   3  15   6         50.33         47.43         2.66 o
   4  15   6          0.37          5.05         2.65 o
   5  15   6          9.57         13.44         3.84 o
   6  15   6          2.60         10.45         4.30 o
  -5  16   6          1.84         -1.98         4.05 o
  -4  16   6         19.12         20.76         3.29 o
  -3  16   6         19.73         24.99         3.10 o
  -2  16   6         99.13         85.14         3.17 o
  -1  16   6         16.05         17.55         2.13 o
   0  16   6        190.30        190.07         3.79 o
   1  16   6         16.08         14.87         2.29 o
   2  16   6         99.23         86.71         2.95 o
   3  16   6         19.73         22.00         2.86 o
   4  16   6         19.05         15.93         3.33 o
   5  16   6          1.84          9.99         4.24 o
  -5  17   6         19.29         20.09         5.63 o
  -4  17   6         15.00          9.77         3.49 o
  -3  17   6         51.46         50.83         3.49 o
  -2  17   6         15.70         13.70         2.41 o
  -1  17   6         52.02         53.71         2.54 o
   0  17   6          0.53          0.13         2.19 o
   1  17   6         52.00         55.81         3.11 o
   2  17   6         15.72         11.97         2.26 o
   3  17   6         51.44         51.23         3.32 o
   4  17   6         15.00         15.22         3.64 o
   5  17   6         19.32         21.57         5.70 o
  -5  18   6          0.77          1.83         4.18 o
  -4  18   6          0.70          2.54         3.57 o
  -3  18   6         16.28         20.70         3.24 o
  -2  18   6          3.97          4.31         2.61 o
  -1  18   6         17.65         19.83         2.28 o
   0  18   6          0.50          2.18         2.25 o
   1  18   6         17.71         17.73         2.34 o
   2  18   6          3.96          8.07         2.44 o
   3  18   6         16.35         17.83         3.16 o
   4  18   6          0.71          2.59         3.64 o
   5  18   6          0.77         11.64        10.57 o
  -4  19   6         13.54         13.07         3.32 o
  -3  19   6          2.76          1.37         2.98 o
  -2  19   6         15.40         16.25         3.10 o
  -1  19   6         37.05         32.88         2.47 o
   0  19   6          3.49          5.41         2.34 o
   1  19   6         36.93         34.11         2.62 o
   2  19   6         15.43         13.73         2.57 o
   3  19   6          2.78         15.38         3.22 o
   4  19   6         13.50          8.91         4.29 o
  -4  20   6          1.72          0.36         3.63 o
  -3  20   6         16.55         15.13         3.19 o
  -2  20   6          7.73          9.28         3.05 o
  -1  20   6         13.14         16.89         2.61 o
   0  20   6         10.03         15.69         2.40 o
   1  20   6         13.13         17.96         2.51 o
   2  20   6          7.69          5.59         2.62 o
   3  20   6         16.53         18.88         4.16 o
   4  20   6          1.72          8.04         4.44 o
  -4  21   6          1.15         -0.21         3.81 o
  -3  21   6          3.99          8.90         3.44 o
  -2  21   6         13.18         10.98         3.08 o
  -1  21   6         41.20         50.49         3.31 o
   0  21   6         53.85         63.99         3.27 o
   1  21   6         41.31         43.06         3.11 o
   2  21   6         13.19         15.01         3.40 o
   3  21   6          4.00          9.21         4.10 o
   4  21   6          1.15         -3.54         4.47 o
  -3  22   6         11.09          9.86         3.66 o
  -2  22   6          0.60         -0.04         3.57 o
  -1  22   6          9.55          7.99         3.14 o
   0  22   6         66.84         74.12         3.50 o
   1  22   6          9.56         13.64         3.03 o
   2  22   6          0.61          3.43         3.39 o
   3  22   6         11.08         19.61         4.26 o
  -2  23   6          5.00          6.34         3.88 o
  -1  23   6         15.52         21.55         3.66 o
   0  23   6         20.06         21.64         3.08 o
   1  23   6         15.51         20.70         3.22 o
   2  23   6          5.03          8.34         3.61 o
  -1  24   6         27.37         32.20         3.90 o
   0  24   6          8.81          6.21         3.40 o
   1  24   6         27.39         23.07         3.84 o
   1   0   7       2976.80       3049.37        13.65 o
   2   0   7        878.02        926.84         8.21 o
   3   0   7        101.67        130.67         1.84 o
   4   0   7        236.80        221.69         3.60 o
   5   0   7         55.54         55.09         2.80 o
   6   0   7          6.06          8.92         2.89 o
   7   0   7         15.63         17.69         3.51 o
  -7   1   7         14.34         20.52         3.78 o
  -6   1   7         66.89         68.86         3.43 o
  -5   1   7         95.55         93.82         3.02 o
  -4   1   7         13.61         15.20         1.66 o
  -3   1   7         61.35         50.86         1.42 o
  -2   1   7         70.64         79.75         2.09 o
  -1   1   7       1677.05       1729.28        12.34 o
   0   1   7       2687.78       2664.80        11.96 o
   1   1   7       1674.25       1711.83        12.73 o
   2   1   7         70.28        112.49        10.19 o
   3   1   7         61.53         50.09         1.69 o
   4   1   7         13.58         13.98         1.66 o
   5   1   7         95.72        100.23         3.21 o
   6   1   7         66.82         69.79         3.57 o
   7   1   7         14.34         16.66         3.51 o
  -7   2   7          3.44          0.68         3.71 o
  -6   2   7         38.57         37.27         3.07 o
  -5   2   7         28.16         30.28         2.43 o
  -4   2   7        376.50        354.47         4.77 o
  -3   2   7        802.39        834.39         6.88 o
  -2   2   7        946.08       1073.58         8.40 o
  -1   2   7        412.58        426.89         3.38 o
   0   2   7        676.89        647.83         3.28 o
   1   2   7        411.95        416.32         2.58 o
   2   2   7        947.13       1093.89        11.06 o
   3   2   7        801.78        816.86         6.33 o
   4   2   7        376.12        350.55         4.59 o
   5   2   7         28.18         28.76         2.59 o
   6   2   7         38.65         36.26         3.17 o
   7   2   7          3.45         -0.75         3.39 o
  -7   3   7          1.69          0.06         4.19 o
  -6   3   7         24.38         30.49         2.93 o
  -5   3   7         34.66         40.69         3.04 o
  -4   3   7        100.92        105.22         2.73 o
  -3   3   7        293.37        318.92         3.83 o
  -2   3   7        358.92        370.58         3.59 o
  -1   3   7       1331.77       1306.33         9.42 o
   0   3   7        897.53        978.99         7.64 o
   1   3   7       1330.06       1297.14         8.12 o
   2   3   7        359.80        370.86         5.50 o
   3   3   7        293.39        315.38         3.11 o
   4   3   7        100.94        103.54         2.43 o
   5   3   7         34.52         40.52         2.75 o
   6   3   7         24.41         19.32         2.94 o
   7   3   7          1.69         -3.55         3.55 o
  -7   4   7          5.19          3.50         3.41 o
  -6   4   7          4.19          5.50         2.79 o
  -5   4   7         36.84         22.18         3.81 o
  -4   4   7         38.92         38.82         2.19 o
  -3   4   7         18.12         19.10         1.26 o
  -2   4   7        194.59        219.99         1.85 o
  -1   4   7        349.98        361.08         3.11 o
   0   4   7        675.28        688.38        10.21 o
   1   4   7        350.16        361.45         2.91 o
   2   4   7        194.70        213.68         2.55 o
   3   4   7         18.27         19.30         1.18 o
   4   4   7         38.83         36.68         2.01 o
   5   4   7         36.73         34.65         3.22 o
   6   4   7          4.22          4.86         3.02 o
   7   4   7          5.21          6.99         3.48 o
  -7   5   7          1.39          2.60         3.50 o
  -6   5   7          2.88          1.07         2.76 o
  -5   5   7         33.66         43.90         6.25 o
  -4   5   7         94.48         94.06         3.18 o
  -3   5   7         92.29         93.41         1.84 o
  -2   5   7        384.42        386.68         2.88 o
  -1   5   7        762.14        736.59         5.49 o
   0   5   7        600.15        640.46         7.70 o
   1   5   7        761.84        735.26         3.84 o
   2   5   7        384.54        382.81         3.87 o
   3   5   7         92.27         91.91         1.77 o
   4   5   7         94.28         85.55         3.89 o
   5   5   7         33.65         35.15         3.01 o
   6   5   7          2.87          3.03         2.89 o
   7   5   7          1.40          9.74         3.75 o
  -7   6   7          3.05          0.64         3.51 o
  -6   6   7          7.64          7.40         2.86 o
  -5   6   7         44.45         45.81         3.85 o
  -4   6   7        120.34        116.04         4.37 o
  -3   6   7         60.11         62.45         1.77 o
  -2   6   7        367.59        349.99         2.83 o
  -1   6   7       3766.35       3832.24        19.29 o
   0   6   7        328.98        371.35         4.72 o
   1   6   7       3763.45       3788.38        17.71 o
   2   6   7        368.27        342.84         2.83 o
   3   6   7         60.08         61.93         1.82 o
   4   6   7        120.19        125.31         9.78 o
   5   6   7         44.47         56.02         5.25 o
   6   6   7          7.61         11.12         3.02 o
   7   6   7          3.05          1.58         3.62 o
  -7   7   7          2.40          8.72         3.36 o
  -6   7   7          5.43          7.90         2.86 o
  -5   7   7         41.09         40.41         3.09 o
  -4   7   7         76.61         75.17         2.97 o
  -3   7   7        358.56        342.29         3.86 o
  -2   7   7        172.98        172.27         2.15 o
  -1   7   7        260.53        265.74         3.18 o
   0   7   7       2121.41       2287.59        30.27 o
   1   7   7        260.39        264.28         2.01 o
   2   7   7        172.66        168.89         1.91 o
   3   7   7        358.38        337.45         4.07 o
   4   7   7         76.61         74.24         2.69 o
   5   7   7         41.12         39.68         4.33 o
   6   7   7          5.43          3.89         4.39 o
   7   7   7          2.42          3.81         4.20 o
  -7   8   7          1.28         -2.80         3.49 o
  -6   8   7          6.65          7.43         2.94 o
  -5   8   7         47.99         45.30         3.13 o
  -4   8   7         56.43         54.72         2.91 o
  -3   8   7         65.27         66.67         1.98 o
  -2   8   7         63.93         63.18         1.47 o
  -1   8   7        178.84        172.49         2.73 o
   0   8   7          7.44          2.30         0.82 o
   1   8   7        179.10        172.24         3.03 o
   2   8   7         63.98         62.66         1.70 o
   3   8   7         65.59         65.64         2.25 o
   4   8   7         56.52         54.40         2.94 o
   5   8   7         48.07         49.51         3.60 o
   6   8   7          6.65         11.81         3.77 o
   7   8   7          1.28         -1.79         4.11 o
  -7   9   7          2.30          2.48         3.89 o
  -6   9   7          0.14          2.53         2.94 o
  -5   9   7          0.58          4.66         2.94 o
  -4   9   7       1101.06       1089.26        12.14 o
  -3   9   7        574.74        567.11         5.82 o
  -2   9   7         73.06         72.57         1.64 o
  -1   9   7         14.61         12.81         1.15 o
   0   9   7       1079.00       1144.48        31.02 o
   1   9   7         14.79         12.14         1.12 o
   2   9   7         72.89         73.95         1.77 o
   3   9   7        574.31        559.36         6.38 o
   4   9   7       1100.91       1086.18        12.56 o
   5   9   7          0.57          0.61         2.95 o
   6   9   7          0.14          4.42         3.60 o
   7   9   7          2.31          7.26         4.72 o
  -7  10   7          0.57          1.31         3.80 o
  -6  10   7         17.71         15.51         3.19 o
  -5  10   7         21.93         22.05         3.08 o
  -4  10   7         82.92         88.01         3.37 o
  -3  10   7        348.57        330.19         4.17 o
  -2  10   7         39.36         38.39         1.69 o
  -1  10   7         65.94         67.31         1.69 o
   0  10   7        381.57        405.87         4.13 o
   1  10   7         65.78         67.33         1.67 o
   2  10   7         39.16         37.21         1.63 o
   3  10   7        348.72        333.47         4.66 o
   4  10   7         82.81         87.73         5.15 o
   5  10   7         22.02         27.77         3.29 o
   6  10   7         17.71         18.01         5.02 o
   7  10   7          0.57          3.03         4.08 o
  -6  11   7          1.09         -1.35         3.39 o
  -5  11   7         18.11         18.87         3.06 o
  -4  11   7        255.86        258.90         4.95 o
  -3  11   7        676.03        664.34         6.70 o
  -2  11   7        287.49        259.19         3.51 o
  -1  11   7         16.68         18.43         1.57 o
   0  11   7         29.58         33.10         1.55 o
   1  11   7         16.81         16.44         1.46 o
   2  11   7        287.19        256.71         3.68 o
   3  11   7        676.26        659.75         7.72 o
   4  11   7        255.61        254.20         6.94 o
   5  11   7         18.13         12.96         3.12 o
   6  11   7          1.10         -2.48         3.85 o
  -6  12   7         25.22         23.66         3.57 o
  -5  12   7         47.23         48.84         3.54 o
  -4  12   7         46.16         45.84         3.06 o
  -3  12   7         20.97         20.12         1.91 o
  -2  12   7        263.75        268.99         3.82 o
  -1  12   7        509.51        500.94         5.16 o
   0  12   7         45.77         49.59         1.77 o
   1  12   7        509.58        508.96         5.52 o
   2  12   7        263.70        261.50         3.78 o
   3  12   7         20.85         21.98         2.17 o
   4  12   7         46.26         49.23         3.00 o
   5  12   7         47.10         50.43         3.89 o
   6  12   7         25.18         18.01         4.47 o
  -6  13   7         26.75         31.78         3.77 o
  -5  13   7         20.92         25.89         3.53 o
  -4  13   7         51.18         55.30         3.57 o
  -3  13   7         64.35         58.06         2.53 o
  -2  13   7        255.15        260.14         3.87 o
  -1  13   7         78.18         68.84         2.09 o
   0  13   7         40.36         40.56         2.02 o
   1  13   7         78.10         77.25         2.44 o
   2  13   7        255.74        255.03         3.98 o
   3  13   7         64.28         55.55         2.62 o
   4  13   7         51.23         46.72         3.03 o
   5  13   7         20.89         23.02         3.61 o
   6  13   7         26.77         35.71         5.84 o
  -6  14   7          1.94          4.33         3.47 o
  -5  14   7         25.31         26.20         3.59 o
  -4  14   7          2.42          4.95         2.71 o
  -3  14   7         23.10         26.66         2.57 o
  -2  14   7         12.65         13.68         1.98 o
  -1  14   7        294.29        292.25         4.49 o
   0  14   7         58.08         56.15         2.15 o
   1  14   7        294.20        284.71         4.84 o
   2  14   7         12.61         15.15         2.09 o
   3  14   7         23.25         26.63         2.40 o
   4  14   7          2.41          6.05         2.63 o
   5  14   7         25.29         28.33         3.68 o
   6  14   7          1.93         -0.78         4.18 o
  -6  15   7          7.66          8.36         4.19 o
  -5  15   7          4.16          8.03         3.41 o
  -4  15   7         22.79         30.66         3.90 o
  -3  15   7         14.62         14.09         2.76 o
  -2  15   7         83.93         84.77         2.71 o
  -1  15   7        198.68        199.97         3.59 o
   0  15   7          0.41          1.84         1.92 o
   1  15   7        198.99        206.25         3.94 o
   2  15   7         83.96         83.12         3.11 o
   3  15   7         14.57         13.09         2.43 o
   4  15   7         22.87         26.59         2.85 o
   5  15   7          4.18          6.27         4.52 o
   6  15   7          7.63         14.71         4.27 o
  -5  16   7          6.49          8.81         4.09 o
  -4  16   7          3.87          8.43         3.57 o
  -3  16   7         27.53         29.79         2.99 o
  -2  16   7         55.84         54.01         2.66 o
  -1  16   7        392.96        369.61         5.62 o
   0  16   7          0.04          0.82         2.02 o
   1  16   7        392.98        373.36         5.46 o
   2  16   7         55.90         56.05         2.73 o
   3  16   7         27.57         29.77         2.96 o
   4  16   7          3.88          5.42         3.17 o
   5  16   7          6.49          3.79         3.71 o
  -5  17   7          1.99          4.42         4.31 o
  -4  17   7         12.55         11.15         3.62 o
  -3  17   7          9.59         10.46         3.27 o
  -2  17   7         10.53          6.64         2.62 o
  -1  17   7        147.48        139.83         3.52 o
   0  17   7         14.35         10.67         2.28 o
   1  17   7        147.37        152.20         3.81 o
   2  17   7         10.44         12.59         2.41 o
   3  17   7          9.60          8.90         3.30 o
   4  17   7         12.53         15.96         4.25 o
   5  17   7          2.01          4.62         5.51 o
  -5  18   7          1.30          5.22         4.32 o
  -4  18   7         11.32          9.71         3.82 o
  -3  18   7         18.19         20.03         3.19 o
  -2  18   7         20.83         30.34         2.95 o
  -1  18   7         16.22         20.82         2.44 o
   0  18   7        106.50        100.97         3.23 o
   1  18   7         16.26         23.65         2.60 o
   2  18   7         20.87         26.05         2.64 o
   3  18   7         18.25         26.29         3.57 o
   4  18   7         11.33         17.83         4.32 o
   5  18   7          1.31         -4.59         6.47 o
  -4  19   7         10.77          3.16         4.24 o
  -3  19   7         11.66          7.92         3.20 o
  -2  19   7          4.87          3.46         2.81 o
  -1  19   7          0.98          1.96         2.37 o
   0  19   7          5.28          4.94         2.43 o
   1  19   7          0.97          5.09         2.49 o
   2  19   7          4.88          1.25         2.49 o
   3  19   7         11.68         15.81         3.54 o
   4  19   7         10.80         10.02         4.37 o
  -4  20   7         20.39         23.20         5.83 o
  -3  20   7          3.78          6.01         3.05 o
  -2  20   7         31.62         26.32         3.41 o
  -1  20   7         17.72         20.79         2.61 o
   0  20   7         10.88         19.59         2.55 o
   1  20   7         17.76         16.86         2.70 o
   2  20   7         31.71         31.54         2.86 o
   3  20   7          3.80          4.27         3.40 o
   4  20   7         20.37         17.86         4.52 o
  -3  21   7         11.33          7.52         3.28 o
  -2  21   7         12.93         15.83         3.22 o
  -1  21   7          2.30          5.11         2.94 o
   0  21   7         50.46         42.95         2.88 o
   1  21   7          2.29          6.73         2.69 o
   2  21   7         12.89         15.91         2.97 o
   3  21   7         11.30          9.85         3.66 o
  -3  22   7          8.39          7.05         3.67 o
  -2  22   7         11.06         16.72         3.44 o
  -1  22   7          5.94         11.48         3.00 o
   0  22   7          7.51         13.10         3.03 o
   1  22   7          5.93          9.60         2.87 o
   2  22   7         11.07         14.46         3.63 o
   3  22   7          8.40          6.30         4.22 o
  -2  23   7          4.36          4.76         3.67 o
  -1  23   7          5.72         10.03         3.26 o
   0  23   7         15.74         25.23         3.31 o
   1  23   7          5.71         10.39         3.10 o
   2  23   7          4.38          8.78         3.62 o
  -1  24   7         38.83         49.33         4.19 o
   0  24   7         35.78         42.45         3.84 o
   1  24   7         38.80         39.87         3.58 o
   0   0   8       1113.57        986.97        10.60 o
   1   0   8        227.65        191.44         1.99 o
   2   0   8       1269.47       1365.21        11.55 o
   3   0   8         20.46         26.29         1.38 o
   4   0   8          5.52          2.74         1.63 o
   5   0   8          2.30         -1.58         2.40 o
   6   0   8          0.32          4.81         2.86 o
   7   0   8          1.27         -0.76         3.58 o
  -7   1   8          0.05         -3.58         3.84 o
  -6   1   8         44.62         45.38         3.60 o
  -5   1   8         60.20         43.97         2.63 o
  -4   1   8         74.49         78.45         2.27 o
  -3   1   8         85.69         92.54         1.93 o
  -2   1   8       2098.46       2296.84        12.04 o
  -1   1   8        356.34        371.03         4.35 o
   0   1   8        193.78        211.45         2.51 o
   1   1   8        356.36        370.62         2.08 o
   2   1   8       2100.24       2293.39        11.68 o
   3   1   8         85.53         88.22         1.79 o
   4   1   8         74.34         84.47         2.76 o
   5   1   8         60.23         42.11         2.86 o
   6   1   8         44.71         57.40         3.67 o
   7   1   8          0.05          0.44         3.91 o
  -7   2   8          1.86         -0.50         3.85 o
  -6   2   8          8.74          9.60         3.00 o
  -5   2   8         54.72         58.35         3.14 o
  -4   2   8         37.04         36.03         1.92 o
  -3   2   8        274.53        309.95         3.65 o
  -2   2   8        798.87        829.03         7.40 o
  -1   2   8       1924.18       1977.61         9.96 o
   0   2   8         14.98         15.68         0.53 o
   1   2   8       1924.24       1964.91        11.70 o
   2   2   8        797.88        823.04         6.71 o
   3   2   8        274.98        306.42         3.45 o
   4   2   8         37.21         38.80         2.16 o
   5   2   8         54.47         53.17         2.98 o
   6   2   8          8.71         11.01         3.10 o
   7   2   8          1.84          2.21         3.58 o
  -7   3   8          0.71          9.52         3.98 o
  -6   3   8         16.62         16.43         3.23 o
  -5   3   8        166.06        152.38         5.12 o
  -4   3   8         81.23         79.41         2.61 o
  -3   3   8         48.04         44.26         1.71 o
  -2   3   8       1052.09       1078.26        11.36 o
  -1   3   8       1003.68       1005.46         6.88 o
   0   3   8        982.97        923.10         6.27 o
   1   3   8       1003.18        996.03         6.07 o
   2   3   8       1053.24       1052.88         9.20 o
   3   3   8         47.92         45.92         1.97 o
   4   3   8         81.29         75.69         3.64 o
   5   3   8        166.20        162.02         4.11 o
   6   3   8         16.67         23.50         3.28 o
   7   3   8          0.72         10.05         3.70 o
  -7   4   8          2.56         -3.67         3.67 o
  -6   4   8         18.97         14.36         2.88 o
  -5   4   8        164.86        198.27        11.89 o
  -4   4   8          1.31          8.75         2.83 o
  -3   4   8        144.30        145.01         2.51 o
  -2   4   8        155.50        157.82         2.30 o
  -1   4   8       2459.21       2543.13        12.36 o
   0   4   8        313.95        330.82         3.08 o
   1   4   8       2456.61       2509.57        15.13 o
   2   4   8        155.09        157.84         2.09 o
   3   4   8        144.71        146.78         2.51 o
   4   4   8          1.27          2.61         2.09 o
   5   4   8        164.75        176.99         6.50 o
   6   4   8         18.99         22.66         3.22 o
   7   4   8          2.55          7.60         3.74 o
  -7   5   8          2.15          2.33         3.66 o
  -6   5   8          1.06          3.85         2.83 o
  -5   5   8         44.50         43.25         4.83 o
  -4   5   8         79.58         72.20         2.86 o
  -3   5   8         59.46         66.82         1.92 o
  -2   5   8        196.18        181.44         1.87 o
  -1   5   8       5098.54       5268.95        26.33 o
   0   5   8        207.11        221.25         5.34 o
   1   5   8       5100.62       5236.59        25.28 o
   2   5   8        196.12        176.86         3.52 o
   3   5   8         59.59         67.18         1.69 o
   4   5   8         79.88         90.07         9.27 o
   5   5   8         44.54         45.55         5.04 o
   6   5   8          1.07          6.78         3.07 o
   7   5   8          2.15         -0.45         3.68 o
  -7   6   8          9.05         14.74         3.81 o
  -6   6   8          4.33          4.66         2.80 o
  -5   6   8         16.46         15.70         2.92 o
  -4   6   8         68.41         68.17         2.81 o
  -3   6   8        196.02        202.40         3.00 o
  -2   6   8        111.33        105.43         1.63 o
  -1   6   8        759.71        829.30         5.58 o
   0   6   8       1157.34       1334.06        17.53 o
   1   6   8        760.11        817.49         4.95 o
   2   6   8        111.29        104.26         1.79 o
   3   6   8        195.94        203.75         2.80 o
   4   6   8         68.53         63.12         4.11 o
   5   6   8         16.42         15.03         3.83 o
   6   6   8          4.34          1.87         3.10 o
   7   6   8          9.04         15.65         4.42 o
  -7   7   8          7.86          7.22         3.34 o
  -6   7   8          8.23         11.15         2.87 o
  -5   7   8         40.13         33.34         3.52 o
  -4   7   8         63.97         59.15         2.92 o
  -3   7   8        291.89        300.98         3.79 o
  -2   7   8        563.90        567.41         4.81 o
  -1   7   8        233.66        214.62         4.07 o
   0   7   8        240.60        232.90         5.58 o
   1   7   8        233.70        214.08         2.03 o
   2   7   8        563.33        558.77         4.87 o
   3   7   8        292.29        297.03         3.53 o
   4   7   8         64.04         59.23         2.60 o
   5   7   8         40.13         44.59         4.77 o
   6   7   8          8.22         11.50         3.75 o
   7   7   8          7.86          2.12         5.17 o
  -7   8   8          1.15          5.18         3.33 o
  -6   8   8         14.51         15.33         2.94 o
  -5   8   8          0.27          0.07         2.71 o
  -4   8   8         34.71         34.50         2.76 o
  -3   8   8        119.47        116.15         2.47 o
  -2   8   8        368.90        360.06         3.74 o
  -1   8   8        242.05        238.50         2.72 o
   0   8   8         79.73         67.52         2.30 o
   1   8   8        242.52        244.69         2.68 o
   2   8   8        368.75        368.20         3.94 o
   3   8   8        119.57        113.28         2.71 o
   4   8   8         34.81         37.16         2.81 o
   5   8   8          0.28          2.58         3.02 o
   6   8   8         14.49         10.25         4.81 o
   7   8   8          1.15          8.15         4.14 o
  -7   9   8          1.35          2.18         3.56 o
  -6   9   8         30.03         41.01         3.59 o
  -5   9   8         31.68         32.28         3.04 o
  -4   9   8         48.52         44.65         2.99 o
  -3   9   8        365.83        346.84         4.45 o
  -2   9   8         53.56         52.65         1.63 o
  -1   9   8        118.94        110.59         2.04 o
   0   9   8         90.87         80.17         1.67 o
   1   9   8        119.32        116.70         2.00 o
   2   9   8         53.51         55.35         1.74 o
   3   9   8        365.38        355.90         6.55 o
   4   9   8         48.57         44.11         3.02 o
   5   9   8         31.78         27.65         3.19 o
   6   9   8         29.98         32.08         4.06 o
   7   9   8          1.36          2.79         4.12 o
  -6  10   8          1.01          4.05         3.20 o
  -5  10   8         28.54         22.01         3.10 o
  -4  10   8        147.43        139.56         3.88 o
  -3  10   8         43.54         45.86         2.03 o
  -2  10   8         25.27         26.82         1.70 o
  -1  10   8         43.41         39.94         1.59 o
   0  10   8          0.71         -0.33         1.33 o
   1  10   8         43.79         44.05         1.69 o
   2  10   8         25.34         28.57         1.59 o
   3  10   8         43.50         45.60         2.38 o
   4  10   8        147.48        147.88         6.21 o
   5  10   8         28.51         30.36         3.56 o
   6  10   8          0.99          6.48         4.11 o
  -6  11   8          2.49          4.81         3.30 o
  -5  11   8          2.00          6.32         2.98 o
  -4  11   8         51.87         45.68         2.94 o
  -3  11   8        186.28        191.27         3.77 o
  -2  11   8        167.87        175.35         2.99 o
  -1  11   8         54.94         56.91         1.91 o
   0  11   8        249.94        259.42         3.52 o
   1  11   8         54.83         58.04         1.88 o
   2  11   8        167.74        171.14         2.81 o
   3  11   8        186.30        186.88         3.64 o
   4  11   8         51.94         45.55         3.02 o
   5  11   8          1.97          4.25         3.26 o
   6  11   8          2.48          6.62         4.37 o
  -6  12   8          7.96          6.49         4.09 o
  -5  12   8         16.24         15.90         3.13 o
  -4  12   8         28.87         27.79         2.89 o
  -3  12   8        363.97        355.35         4.74 o
  -2  12   8        248.37        233.91         3.62 o
  -1  12   8        184.77        176.24         3.01 o
   0  12   8         15.04         22.24         1.65 o
   1  12   8        184.47        176.05         3.23 o
   2  12   8        248.47        237.38         3.80 o
   3  12   8        364.12        351.27         5.05 o
   4  12   8         28.90         28.25         2.82 o
   5  12   8         16.19         18.58         3.77 o
   6  12   8          7.94          1.58         4.44 o
  -6  13   8          2.90          5.39         3.59 o
  -5  13   8         30.80         43.06         3.50 o
  -4  13   8         85.61         83.95         3.62 o
  -3  13   8          2.57          3.08         1.94 o
  -2  13   8        397.49        395.60         5.19 o
  -1  13   8        232.65        229.65         3.38 o
   0  13   8         27.14         30.84         2.08 o
   1  13   8        232.56        233.26         3.77 o
   2  13   8        397.86        398.93         5.38 o
   3  13   8          2.57          0.35         2.36 o
   4  13   8         85.44         80.94         3.30 o
   5  13   8         30.75         33.21         3.79 o
   6  13   8          2.89          3.88         4.32 o
  -6  14   8          2.93          3.77         3.66 o
  -5  14   8         21.82         22.14         3.58 o
  -4  14   8         44.35         51.62         3.26 o
  -3  14   8          1.34          2.09         2.15 o
  -2  14   8          9.82          9.01         2.12 o
  -1  14   8         55.74         57.06         2.26 o
   0  14   8          7.13          7.29         1.82 o
   1  14   8         55.66         57.01         2.50 o
   2  14   8          9.85         10.52         2.24 o
   3  14   8          1.33          4.25         2.27 o
   4  14   8         44.31         45.84         3.12 o
   5  14   8         21.81         23.81         3.65 o
   6  14   8          2.93          8.13         4.46 o
  -5  15   8          9.76         10.77         3.56 o
  -4  15   8         15.04         22.07         3.38 o
  -3  15   8        236.42        221.01         4.98 o
  -2  15   8         22.28         19.44         2.31 o
  -1  15   8        108.53        106.62         2.73 o
   0  15   8        194.67        177.78         3.26 o
   1  15   8        108.45        110.17         3.39 o
   2  15   8         22.31         19.81         3.26 o
   3  15   8        236.22        222.60         4.88 o
   4  15   8         15.09         15.31         3.18 o
   5  15   8          9.73         13.77         3.67 o
  -5  16   8          0.50          1.31         4.23 o
  -4  16   8          8.45          4.78         3.65 o
  -3  16   8         19.62         16.87         2.92 o
  -2  16   8        196.53        183.57         3.90 o
  -1  16   8         26.77         32.03         2.15 o
   0  16   8        140.10        125.56         3.68 o
   1  16   8         26.71         27.82         2.42 o
   2  16   8        196.16        186.23         4.27 o
   3  16   8         19.62         18.56         2.75 o
   4  16   8          8.44         10.27         3.49 o
   5  16   8          0.51         12.47         4.72 o
  -5  17   8          8.78         17.18         4.45 o
  -4  17   8          0.57         -3.15         3.94 o
  -3  17   8         37.76         37.90         3.32 o
  -2  17   8          0.93          1.60         2.34 o
  -1  17   8         60.46         62.97         2.84 o
   0  17   8        240.06        221.25         4.30 o
   1  17   8         60.46         61.51         2.94 o
   2  17   8          0.91          0.53         2.44 o
   3  17   8         37.89         39.95         3.64 o
   4  17   8          0.57          2.92         4.08 o
   5  17   8          8.77         10.21         5.36 o
  -5  18   8          0.18          6.99         4.34 o
  -4  18   8          3.65         12.78         4.11 o
  -3  18   8         29.76         29.64         3.39 o
  -2  18   8         18.58         20.09         2.92 o
  -1  18   8          0.38          2.46         2.31 o
   0  18   8         93.05         93.71         3.23 o
   1  18   8          0.38          2.40         2.45 o
   2  18   8         18.52         16.47         2.61 o
   3  18   8         29.65         21.38         3.57 o
   4  18   8          3.67          4.52         4.50 o
   5  18   8          0.18         -2.57         6.80 o
  -4  19   8          4.39          9.87         4.30 o
  -3  19   8          4.89          9.21         3.23 o
  -2  19   8         18.38         16.25         2.99 o
  -1  19   8         19.19         27.10         2.65 o
   0  19   8         17.19         12.25         2.44 o
   1  19   8         19.23         24.84         2.73 o
   2  19   8         18.35         16.71         2.67 o
   3  19   8          4.92          9.26         3.55 o
   4  19   8          4.37          0.05         4.33 o
  -4  20   8          3.83          9.26         4.58 o
  -3  20   8         12.57         13.02         3.44 o
  -2  20   8          5.59          7.42         2.97 o
  -1  20   8         15.73         14.19         2.80 o
   0  20   8          2.33          8.71         2.64 o
   1  20   8         15.75         14.40         2.69 o
   2  20   8          5.54          5.28         2.75 o
   3  20   8         12.55          5.81         3.56 o
   4  20   8          3.83          3.11         4.47 o
  -3  21   8         11.06         13.50         3.33 o
  -2  21   8          9.13          9.54         3.45 o
  -1  21   8         12.11         11.96         2.83 o
   0  21   8          5.58          8.37         2.77 o
   1  21   8         12.09         17.95         2.82 o
   2  21   8          9.16          7.62         2.95 o
   3  21   8         11.07         11.59         3.77 o
  -3  22   8          8.46          5.24         3.37 o
  -2  22   8          2.92          7.85         3.34 o
  -1  22   8          0.90          6.39         3.01 o
   0  22   8          7.99          9.17         2.87 o
   1  22   8          0.91          2.17         2.83 o
   2  22   8          2.93          9.32         3.29 o
   3  22   8          8.46          7.65         3.69 o
  -2  23   8          4.55          4.25         3.32 o
  -1  23   8         10.76          6.49         3.32 o
   0  23   8          0.51          4.13         3.06 o
   1  23   8         10.78          9.29         3.00 o
   2  23   8          4.57         10.24         4.09 o
   1   0   9        408.59        412.12         4.25 o
   2   0   9         79.59        101.49         5.69 o
   3   0   9        123.79        108.79         2.19 o
   4   0   9        506.09        537.82         6.11 o
   5   0   9          1.60          2.53         2.63 o
   6   0   9         68.46         76.88         3.70 o
   7   0   9          0.18          6.52         6.00 o
  -7   1   9          3.32          4.57         4.42 o
  -6   1   9         26.68         26.32         3.42 o
  -5   1   9         28.51         32.36         3.06 o
  -4   1   9         26.67         26.66         2.02 o
  -3   1   9         54.50         61.26         1.83 o
  -2   1   9        132.87        164.06         3.81 o
  -1   1   9        903.77        940.18        13.23 o
   0   1   9        106.34        104.18         1.49 o
   1   1   9        902.66        903.57         4.60 o
   2   1   9        132.30        161.33         4.19 o
   3   1   9         54.47         62.02         1.72 o
   4   1   9         26.70         23.50         2.20 o
   5   1   9         28.66         25.11         3.72 o
   6   1   9         26.77         26.98         3.36 o
   7   1   9          3.35         12.01         8.28 o
  -7   2   9          3.21          4.85         4.99 o
  -6   2   9          4.31          7.12         3.02 o
  -5   2   9          9.52         25.86         7.56 o
  -4   2   9         29.88         29.53         2.72 o
  -3   2   9        201.82        195.98         2.88 o
  -2   2   9        434.16        473.51         5.62 o
  -1   2   9        353.82        376.37         7.62 o
   0   2   9         19.69         19.89         0.66 o
   1   2   9        353.81        352.79         2.63 o
   2   2   9        434.46        483.66         6.85 o
   3   2   9        201.85        188.81         2.87 o
   4   2   9         29.90         28.20         3.48 o
   5   2   9          9.52         12.13         3.08 o
   6   2   9          4.29          6.17         3.14 o
   7   2   9          3.21         12.03         3.83 o
  -7   3   9          5.53          1.51         5.24 o
  -6   3   9          0.36         -1.98         3.16 o
  -5   3   9         14.45         30.20         5.55 o
  -4   3   9        131.29        136.56         5.03 o
  -3   3   9         28.20         30.34         1.62 o
  -2   3   9         93.84         85.23         1.60 o
  -1   3   9        354.48        353.64         3.01 o
   0   3   9       2223.27       2238.43        10.22 o
   1   3   9        355.07        366.13         5.57 o
   2   3   9         93.57         88.72         3.17 o
   3   3   9         28.25         30.17         1.63 o
   4   3   9        131.21        144.16        12.04 o
   5   3   9         14.46         37.98         7.75 o
   6   3   9          0.36          0.89         3.05 o
   7   3   9          5.52          3.77         3.85 o
  -7   4   9          3.19          3.15         4.69 o
  -6   4   9          4.29          5.16         3.20 o
  -5   4   9          5.24         -0.94         2.71 o
  -4   4   9        129.59        124.04         3.11 o
  -3   4   9        226.50        230.92         3.19 o
  -2   4   9         30.16         30.20         0.96 o
  -1   4   9        206.35        214.27         2.23 o
   0   4   9       4479.68       4712.04        21.55 o
   1   4   9        206.18        209.53         2.48 o
   2   4   9         30.08         30.92         1.35 o
   3   4   9        226.81        223.25         3.04 o
   4   4   9        129.69        127.00         5.88 o
   5   4   9          5.25          0.43         3.36 o
   6   4   9          4.30          3.54         3.07 o
   7   4   9          3.19          4.90         3.73 o
  -7   5   9         10.20         19.70         3.87 o
  -6   5   9         10.05         10.61         3.00 o
  -5   5   9         12.62         13.95         2.82 o
  -4   5   9         61.99         58.29         2.69 o
  -3   5   9        143.06        139.52         2.63 o
  -2   5   9        186.87        202.74         2.38 o
  -1   5   9        237.32        244.05         3.23 o
   0   5   9        201.22        224.32         2.83 o
   1   5   9        236.29        244.70         2.17 o
   2   5   9        187.30        202.68         2.36 o
   3   5   9        143.04        139.76         2.59 o
   4   5   9         61.82         51.34         2.56 o
   5   5   9         12.60          9.78         2.78 o
   6   5   9         10.06          6.62         3.16 o
   7   5   9         10.23         18.86         4.61 o
  -7   6   9          0.32          0.29         3.75 o
  -6   6   9          6.10          9.98         2.92 o
  -5   6   9          5.22          5.21         2.64 o
  -4   6   9        208.64        197.79         4.02 o
  -3   6   9        288.82        293.04         4.06 o
  -2   6   9        113.11        122.04         1.91 o
  -1   6   9        498.92        464.44         6.23 o
   0   6   9          5.69          9.12         1.28 o
   1   6   9        499.00        464.68         3.58 o
   2   6   9        113.04        120.95         1.95 o
   3   6   9        288.81        277.02         3.40 o
   4   6   9        208.31        196.14         3.84 o
   5   6   9          5.22          7.35         2.81 o
   6   6   9          6.10         11.11         3.78 o
   7   6   9          0.33         -0.72         4.24 o
  -7   7   9          8.10          9.35         3.79 o
  -6   7   9          1.77          3.34         3.05 o
  -5   7   9         30.76         27.93         3.00 o
  -4   7   9         72.32         76.20         3.15 o
  -3   7   9        210.26        200.09         3.39 o
  -2   7   9        585.74        597.04         5.18 o
  -1   7   9        282.33        273.94         2.86 o
   0   7   9        522.81        515.80        14.08 o
   1   7   9        282.17        282.76         2.87 o
   2   7   9        586.01        579.85         5.42 o
   3   7   9        210.92        195.58         3.21 o
   4   7   9         72.24         71.73         3.12 o
   5   7   9         30.78         28.49         3.31 o
   6   7   9          1.76         -1.19         3.74 o
   7   7   9          8.12          8.66         4.17 o
  -7   8   9          3.08          6.95         3.53 o
  -6   8   9          1.38          3.67         3.01 o
  -5   8   9          5.51          8.09         2.80 o
  -4   8   9        424.82        423.35         6.38 o
  -3   8   9        261.34        268.79         5.05 o
  -2   8   9        120.39        113.98         2.09 o
  -1   8   9        213.97        217.34         2.63 o
   0   8   9         28.15         24.51         1.38 o
   1   8   9        213.65        217.36         2.71 o
   2   8   9        120.23        113.79         2.25 o
   3   8   9        261.46        260.12         3.83 o
   4   8   9        424.80        409.29         6.44 o
   5   8   9          5.53          3.48         3.06 o
   6   8   9          1.40         -0.31         3.71 o
   7   8   9          3.10          5.97         4.16 o
  -7   9   9          1.50          3.11         3.52 o
  -6   9   9         13.72         14.16         3.31 o
  -5   9   9         53.78         54.50         3.34 o
  -4   9   9        229.26        221.60         6.27 o
  -3   9   9         49.14         47.12         2.20 o
  -2   9   9        101.98        100.37         2.33 o
  -1   9   9         44.84         46.59         1.60 o
   0   9   9          2.60          7.59         1.35 o
   1   9   9         44.67         44.80         1.67 o
   2   9   9        102.26        101.19         2.23 o
   3   9   9         49.26         46.12         2.44 o
   4   9   9        229.25        232.46        13.17 o
   5   9   9         53.79         56.88         3.99 o
   6   9   9         13.71         11.40         4.28 o
   7   9   9          1.51          4.08         4.48 o
  -6  10   9         11.50          9.43         3.32 o
  -5  10   9         23.83         24.22         3.03 o
  -4  10   9          4.82          5.96         2.65 o
  -3  10   9        137.91        138.63         3.37 o
  -2  10   9        199.13        194.24         3.29 o
  -1  10   9         93.03         97.72         2.11 o
   0  10   9        115.39        118.81         2.24 o
   1  10   9         93.29         94.97         2.28 o
   2  10   9        199.14        188.73         2.87 o
   3  10   9        138.01        136.86         3.15 o
   4  10   9          4.80          0.59         2.78 o
   5  10   9         23.85         20.27         3.58 o
   6  10   9         11.51         16.86         4.42 o
  -6  11   9          7.67          6.89         3.36 o
  -5  11   9         70.39         72.76         3.80 o
  -4  11   9         16.42         14.12         2.61 o
  -3  11   9         61.07         55.44         2.46 o
  -2  11   9        290.97        273.65         4.04 o
  -1  11   9          8.44          6.82         1.64 o
   0  11   9          0.40          0.03         1.47 o
   1  11   9          8.53          8.50         1.62 o
   2  11   9        291.18        269.15         3.89 o
   3  11   9         61.19         59.01         2.51 o
   4  11   9         16.41         13.88         2.98 o
   5  11   9         70.39         75.10         4.33 o
   6  11   9          7.66          9.33         4.51 o
  -6  12   9          5.17          4.03         3.65 o
  -5  12   9         16.28         19.78         3.26 o
  -4  12   9         79.95         69.05         3.24 o
  -3  12   9         79.61         86.90         2.77 o
  -2  12   9          3.40          5.71         1.87 o
  -1  12   9        200.77        207.21         3.56 o
   0  12   9         12.70         11.96         1.60 o
   1  12   9        200.31        202.30         3.47 o
   2  12   9          3.35          3.57         1.86 o
   3  12   9         79.58         83.77         3.77 o
   4  12   9         79.95         69.54         3.29 o
   5  12   9         16.35         13.51         3.54 o
   6  12   9          5.15          1.54         4.38 o
  -6  13   9          5.58          5.44         3.67 o
  -5  13   9         40.28         43.95         3.60 o
  -4  13   9         17.15         20.98         3.08 o
  -3  13   9         30.87         36.27         2.22 o
  -2  13   9        708.93        701.53         7.74 o
  -1  13   9         39.09         39.15         2.12 o
   0  13   9         36.46         37.16         2.07 o
   1  13   9         39.02         40.97         2.19 o
   2  13   9        709.20        683.38         8.14 o
   3  13   9         31.01         34.77         2.78 o
   4  13   9         17.17         22.06         2.98 o
   5  13   9         40.30         43.77         3.96 o
   6  13   9          5.55          3.63         4.19 o
  -6  14   9          2.72          5.35         3.73 o
  -5  14   9          2.46         -2.48         3.15 o
  -4  14   9         60.12         65.63         3.93 o
  -3  14   9         11.96         10.50         2.27 o
  -2  14   9         38.65         40.25         2.40 o
  -1  14   9         76.33         79.28         2.46 o
   0  14   9          0.72          2.06         1.85 o
   1  14   9         76.31         74.43         2.79 o
   2  14   9         38.75         38.46         2.52 o
   3  14   9         11.90         15.09         2.67 o
   4  14   9         60.30         66.87         3.80 o
   5  14   9          2.46          3.68         3.75 o
   6  14   9          2.71          6.76         4.77 o
  -5  15   9          9.04          8.91         3.47 o
  -4  15   9         39.22         32.46         3.53 o
  -3  15   9         31.10         32.02         3.02 o
  -2  15   9         61.74         55.64         2.63 o
  -1  15   9         16.26         19.80         2.03 o
   0  15   9          1.23          1.11         1.94 o
   1  15   9         16.18         21.00         2.33 o
   2  15   9         61.50         53.14         2.73 o
   3  15   9         31.15         32.49         2.92 o
   4  15   9         39.31         41.08         4.14 o
   5  15   9          9.00         14.50         4.09 o
  -5  16   9          2.09          6.19         3.95 o
  -4  16   9         38.69         39.63         3.66 o
  -3  16   9         25.92         28.65         3.05 o
  -2  16   9         71.03         76.55         2.96 o
  -1  16   9         16.73         14.80         2.05 o
   0  16   9         96.89        101.84         2.78 o
   1  16   9         16.68         17.15         2.55 o
   2  16   9         71.08         68.06         3.18 o
   3  16   9         25.81         24.68         2.85 o
   4  16   9         38.62         40.29         3.81 o
   5  16   9          2.08          3.56         4.05 o
  -5  17   9          1.22          4.15         4.25 o
  -4  17   9          6.30          1.90         4.04 o
  -3  17   9         21.78         24.36         3.06 o
  -2  17   9         43.99         48.79         2.75 o
  -1  17   9         51.58         59.23         2.81 o
   0  17   9          2.73          6.54         2.17 o
   1  17   9         51.70         66.12         2.88 o
   2  17   9         43.96         42.18         2.95 o
   3  17   9         21.80         26.74         3.38 o
   4  17   9          6.31          9.66         3.74 o
   5  17   9          1.21          5.21         4.39 o
  -4  18   9         21.83         30.12         4.49 o
  -3  18   9         13.19         19.40         3.27 o
  -2  18   9          1.78          3.10         2.42 o
  -1  18   9         16.80         19.08         2.66 o
   0  18   9          0.05         -0.76         2.45 o
   1  18   9         16.85         14.48         2.58 o
   2  18   9          1.77          3.59         2.53 o
   3  18   9         13.21         20.02         3.58 o
   4  18   9         21.83         18.74         5.08 o
  -4  19   9          3.16          4.13         4.42 o
  -3  19   9         31.57         33.47         3.59 o
  -2  19   9         25.96         24.54         3.06 o
  -1  19   9         49.66         53.74         3.24 o
   0  19   9          1.55          7.93         2.56 o
   1  19   9         49.63         52.31         3.08 o
   2  19   9         25.94         28.17         2.85 o
   3  19   9         31.45         32.08         3.86 o
   4  19   9          3.16          6.26         4.41 o
  -4  20   9         10.65         10.75         4.46 o
  -3  20   9          2.20          2.07         3.35 o
  -2  20   9         11.08         12.18         3.10 o
  -1  20   9          2.01          3.75         2.78 o
   0  20   9         11.90         12.10         2.59 o
   1  20   9          2.00          2.41         2.65 o
   2  20   9         11.05         12.39         2.83 o
   3  20   9          2.20         -0.70         3.58 o
   4  20   9         10.69         14.93         4.64 o
  -3  21   9          0.12          1.78         3.42 o
  -2  21   9         28.19         28.86         3.68 o
  -1  21   9          5.61          7.36         2.88 o
   0  21   9          0.02          4.03         2.64 o
   1  21   9          5.60          9.94         2.90 o
   2  21   9         28.11         32.66         3.19 o
   3  21   9          0.12         -2.93         3.59 o
  -2  22   9          4.72          4.10         3.54 o
  -1  22   9          6.68         11.70         3.09 o
   0  22   9         10.31         13.03         2.84 o
   1  22   9          6.66          8.57         2.87 o
   2  22   9          4.73          0.97         2.96 o
  -1  23   9         10.02         11.35         3.52 o
   0  23   9         15.11         11.69         2.98 o
   1  23   9         10.03         12.01         3.53 o
   0   0  10          3.23          8.67         2.73 o
   1   0  10       4287.43       4308.15        20.70 o
   2   0  10         24.46         19.83         0.94 o
   3   0  10          0.00          0.07         1.49 o
   4   0  10         77.28         69.89         2.68 o
   5   0  10         46.99         43.62         4.73 o
   6   0  10          9.95         15.33         3.35 o
   7   0  10         16.46         19.00         5.60 o
  -7   1  10          4.57          6.03         4.66 o
  -6   1  10          0.59          2.72         3.32 o
  -5   1  10         25.02         15.09         5.37 o
  -4   1  10         16.34         12.40         2.30 o
  -3   1  10        112.60        107.14         2.24 o
  -2   1  10        241.08        261.17         3.34 o
  -1   1  10       1211.40       1223.71         6.31 o
   0   1  10        194.73        206.38         4.03 o
   1   1  10       1212.74       1215.84         6.40 o
   2   1  10        241.16        256.52         2.37 o
   3   1  10        112.86        105.06         2.42 o
   4   1  10         16.32         15.53         3.00 o
   5   1  10         25.00         13.38         4.38 o
   6   1  10          0.59         -3.23         3.23 o
   7   1  10          4.59          7.74         5.47 o
  -7   2  10         19.00         30.63         9.16 o
  -6   2  10         26.15         32.52         3.57 o
  -5   2  10         20.54          4.72         4.91 o
  -4   2  10         13.47         10.50         1.94 o
  -3   2  10         64.50         75.08         2.02 o
  -2   2  10        777.23        789.09         5.47 o
  -1   2  10        107.57         93.96         1.69 o
   0   2  10       1545.42       1555.04         7.54 o
   1   2  10        107.83         96.24         1.67 o
   2   2  10        776.26        774.47        10.14 o
   3   2  10         64.34         78.08         2.07 o
   4   2  10         13.56          6.29         3.87 o
   5   2  10         20.51          5.70         4.86 o
   6   2  10         26.05         34.67         3.52 o
   7   2  10         19.00         12.92         4.01 o
  -7   3  10         17.91         28.61         8.77 o
  -6   3  10         12.11         10.41         3.08 o
  -5   3  10         57.39         60.12         3.99 o
  -4   3  10         50.80         49.10         2.33 o
  -3   3  10         24.76         22.81         1.62 o
  -2   3  10         95.25         97.00         1.56 o
  -1   3  10        858.08        887.62         8.71 o
   0   3  10       1086.82       1131.47         6.16 o
   1   3  10        857.40        879.28         8.97 o
   2   3  10         95.27         94.62         1.65 o
   3   3  10         24.81         20.90         1.69 o
   4   3  10         50.84         46.67         2.92 o
   5   3  10         57.30         56.70         5.44 o
   6   3  10         12.16         16.65         3.29 o
   7   3  10         17.90         29.83         6.04 o
  -7   4  10          0.69         -2.67         4.11 o
  -6   4  10         14.62         14.99         3.38 o
  -5   4  10          1.93          8.79         4.08 o
  -4   4  10        318.72        320.74         4.55 o
  -3   4  10          6.36          7.39         1.53 o
  -2   4  10        521.42        546.70         4.98 o
  -1   4  10        532.26        511.76         6.57 o
   0   4  10         21.51         24.88         1.36 o
   1   4  10        533.04        526.80         8.48 o
   2   4  10        521.14        528.50         4.40 o
   3   4  10          6.35          5.75         1.54 o
   4   4  10        319.44        319.32         4.90 o
   5   4  10          1.95          3.17         2.78 o
   6   4  10         14.69         16.34         3.69 o
   7   4  10          0.69          5.31         3.79 o
  -7   5  10          0.02         -3.78         3.78 o
  -6   5  10          2.93          2.15         3.48 o
  -5   5  10         31.29         27.19         3.01 o
  -4   5  10        147.20        132.49         3.41 o
  -3   5  10         30.96         25.38         1.79 o
  -2   5  10         75.99         73.80         2.01 o
  -1   5  10        517.66        495.67        10.94 o
   0   5  10        334.17        352.00         5.85 o
   1   5  10        517.70        502.78         3.77 o
   2   5  10         76.40         69.70         1.63 o
   3   5  10         31.09         28.48         1.72 o
   4   5  10        147.21        137.01         3.37 o
   5   5  10         31.15         25.93         2.92 o
   6   5  10          2.93          8.25         3.91 o
   7   5  10          0.01         -4.13         4.45 o
  -7   6  10          2.31          2.13         3.61 o
  -6   6  10          4.26          8.27         3.26 o
  -5   6  10         10.93          9.33         2.62 o
  -4   6  10        307.73        286.08         4.83 o
  -3   6  10        455.34        434.70         5.27 o
  -2   6  10        118.92        119.56         2.09 o
  -1   6  10        190.32        181.39         2.27 o
   0   6  10        268.02        248.98         6.09 o
   1   6  10        190.56        182.04         2.17 o
   2   6  10        119.16        114.02         2.13 o
   3   6  10        455.72        432.98         5.13 o
   4   6  10        307.47        277.04         5.17 o
   5   6  10         10.97         10.65         3.15 o
   6   6  10          4.27          1.81         3.89 o
   7   6  10          2.30          0.14         4.33 o
  -7   7  10          2.45         -0.66         3.80 o
  -6   7  10          2.22          7.30         3.18 o
  -5   7  10          7.64         10.42         2.68 o
  -4   7  10         17.90         21.02         2.65 o
  -3   7  10        467.62        478.59        10.67 o
  -2   7  10        163.11        154.04         2.48 o
  -1   7  10        570.61        557.24         5.09 o
   0   7  10        152.86        164.83         2.53 o
   1   7  10        570.46        555.36         5.25 o
   2   7  10        163.41        156.17         2.59 o
   3   7  10        467.86        454.22         5.99 o
   4   7  10         17.84         23.38         2.74 o
   5   7  10          7.57         11.17         3.19 o
   6   7  10          2.24          9.54         3.81 o
   7   7  10          2.44          4.47         4.25 o
  -7   8  10          5.47         12.45         3.84 o
  -6   8  10          7.23          9.84         3.32 o
  -5   8  10          9.38          7.96         2.67 o
  -4   8  10         60.27         68.94         5.21 o
  -3   8  10        349.84        331.06         4.58 o
  -2   8  10        502.13        499.16         5.40 o
  -1   8  10        170.07        172.12         2.93 o
   0   8  10        209.01        233.38         3.10 o
   1   8  10        169.99        169.40         2.70 o
   2   8  10        502.58        492.36         5.12 o
   3   8  10        349.14        327.49         4.75 o
   4   8  10         60.31         64.71         7.14 o
   5   8  10          9.39         10.45         3.43 o
   6   8  10          7.23         10.92         4.38 o
   7   8  10          5.46          7.57         4.52 o
  -6   9  10          3.33          8.32         3.35 o
  -5   9  10         50.87         45.57         3.13 o
  -4   9  10        126.43        124.85         3.77 o
  -3   9  10        106.33        102.00         2.66 o
  -2   9  10        422.38        408.00         4.78 o
  -1   9  10         80.43         79.85         2.03 o
   0   9  10        248.67        234.86         3.19 o
   1   9  10         80.44         82.25         2.93 o
   2   9  10        422.33        402.80         4.72 o
   3   9  10        106.59        101.74         2.57 o
   4   9  10        126.55        121.28         6.91 o
   5   9  10         50.87         43.08         3.80 o
   6   9  10          3.31         -3.36         4.33 o
  -6  10  10         36.60         40.31         3.73 o
  -5  10  10         10.10         17.83         3.04 o
  -4  10  10        157.93        159.77         4.12 o
  -3  10  10         76.27         71.39         2.59 o
  -2  10  10         94.13         96.39         2.72 o
  -1  10  10          5.48          3.85         1.55 o
   0  10  10        203.47        212.28         3.23 o
   1  10  10          5.49          6.98         1.62 o
   2  10  10         93.96        100.22         2.62 o
   3  10  10         76.28         72.96         2.40 o
   4  10  10        157.79        159.68         4.27 o
   5  10  10         10.12         15.11         3.89 o
   6  10  10         36.58         65.97         9.50 o
  -6  11  10          0.18          4.56         3.32 o
  -5  11  10          7.44          9.34         3.11 o
  -4  11  10        111.55        107.56         3.67 o
  -3  11  10        411.39        394.67         5.76 o
  -2  11  10         64.23         59.02         2.35 o
  -1  11  10        171.57        160.21         3.08 o
   0  11  10         55.58         65.16         2.11 o
   1  11  10        171.29        164.22         2.99 o
   2  11  10         64.11         61.29         2.29 o
   3  11  10        411.62        390.78         5.96 o
   4  11  10        111.68        107.40         3.69 o
   5  11  10          7.45         10.52         3.47 o
   6  11  10          0.18          2.09         5.10 o
  -6  12  10         10.77         14.28         3.47 o
  -5  12  10          3.51          6.66         3.11 o
  -4  12  10         28.20         30.71         3.00 o
  -3  12  10         30.94         35.68         2.35 o
  -2  12  10         97.70         98.32         2.96 o
  -1  12  10        190.98        182.00         3.34 o
   0  12  10        134.54        130.60         2.65 o
   1  12  10        190.83        181.76         3.36 o
   2  12  10         97.56        101.32         2.72 o
   3  12  10         30.84         28.39         2.78 o
   4  12  10         28.23         35.13         3.03 o
   5  12  10          3.50         14.75         3.83 o
   6  12  10         10.75          8.66         4.79 o
  -6  13  10          0.94          3.79         3.63 o
  -5  13  10          5.17          4.21         3.16 o
  -4  13  10         69.54         72.15         4.02 o
  -3  13  10        158.46        152.37         3.50 o
  -2  13  10        121.00        119.22         3.03 o
  -1  13  10        377.22        363.77         5.32 o
   0  13  10         14.02         14.96         1.85 o
   1  13  10        377.44        361.10         4.92 o
   2  13  10        120.94        112.71         2.97 o
   3  13  10        158.37        154.63         4.12 o
   4  13  10         69.67         73.17         3.95 o
   5  13  10          5.20          4.11         3.44 o
   6  13  10          0.94          2.15         4.64 o
  -5  14  10         13.94         15.65         3.33 o
  -4  14  10          6.96          7.83         3.28 o
  -3  14  10        272.91        262.51         4.48 o
  -2  14  10         56.18         54.77         2.60 o
  -1  14  10         46.78         40.91         2.25 o
   0  14  10         14.58         11.36         1.91 o
   1  14  10         46.83         45.23         2.42 o
   2  14  10         56.08         54.80         2.73 o
   3  14  10        273.04        255.52         5.27 o
   4  14  10          6.93          5.16         3.19 o
   5  14  10         13.88         13.75         3.82 o
  -5  15  10         12.13         15.94         4.00 o
  -4  15  10         13.58          9.58         3.32 o
  -3  15  10         10.45         13.82         2.70 o
  -2  15  10         78.60         70.57         2.84 o
  -1  15  10         32.64         28.70         2.14 o
   0  15  10        109.85        107.45         2.98 o
   1  15  10         32.78         28.33         2.31 o
   2  15  10         78.60         68.49         2.93 o
   3  15  10         10.48         14.00         2.76 o
   4  15  10         13.51         14.13         3.52 o
   5  15  10         12.16         12.93         3.82 o
  -5  16  10          0.07          5.22         3.89 o
  -4  16  10          0.56          5.85         3.30 o
  -3  16  10         84.84         82.32         4.05 o
  -2  16  10         14.16         15.60         2.36 o
  -1  16  10         17.54         20.72         2.13 o
   0  16  10         57.45         61.16         2.66 o
   1  16  10         17.59         20.83         2.58 o
   2  16  10         14.23         13.22         2.60 o
   3  16  10         84.87         76.82         3.51 o
   4  16  10          0.56          4.45         3.26 o
   5  16  10          0.07          2.39         4.03 o
  -5  17  10          8.75         11.31         4.48 o
  -4  17  10          9.56         11.26         3.84 o
  -3  17  10          6.71          8.32         3.20 o
  -2  17  10         28.65         31.12         2.62 o
  -1  17  10         13.06         15.29         2.16 o
   0  17  10          0.21         -0.05         2.09 o
   1  17  10         13.07         14.97         2.58 o
   2  17  10         28.58         29.48         2.83 o
   3  17  10          6.73         10.51         3.02 o
   4  17  10          9.54         13.90         3.65 o
   5  17  10          8.74          8.36         4.52 o
  -4  18  10          9.84          9.88         4.24 o
  -3  18  10         23.94         21.67         3.67 o
  -2  18  10         61.88         64.57         3.11 o
  -1  18  10         13.21         15.39         2.42 o
   0  18  10          2.57          5.24         2.45 o
   1  18  10         13.24         10.50         2.57 o
   2  18  10         62.00         60.32         3.19 o
   3  18  10         24.02         27.02         3.56 o
   4  18  10          9.83         21.67         4.54 o
  -4  19  10          1.48          4.18         4.34 o
  -3  19  10          5.04         11.29         3.67 o
  -2  19  10         10.98          8.32         2.97 o
  -1  19  10         41.05         37.07         3.06 o
   0  19  10          1.44          4.19         2.50 o
   1  19  10         40.90         41.12         3.02 o
   2  19  10         10.99         13.82         2.72 o
   3  19  10          5.02          8.98         3.50 o
   4  19  10          1.49          1.38         4.37 o
  -3  20  10          2.07          4.04         3.76 o
  -2  20  10         37.74         43.23         3.78 o
  -1  20  10          7.84          7.78         2.81 o
   0  20  10          5.25          5.88         2.60 o
   1  20  10          7.90          3.92         2.69 o
   2  20  10         37.76         39.87         3.20 o
   3  20  10          2.06         -2.41         3.56 o
  -3  21  10          3.58          8.03         3.83 o
  -2  21  10          3.01         10.90         3.42 o
  -1  21  10         21.40         19.09         3.23 o
   0  21  10          2.86         10.25         2.73 o
   1  21  10         21.43         24.04         3.16 o
   2  21  10          3.01          5.15         3.01 o
   3  21  10          3.58         12.27         3.76 o
  -2  22  10          0.11         -1.56         3.57 o
  -1  22  10         34.33         42.73         3.69 o
   0  22  10         29.17         32.09         3.21 o
   1  22  10         34.30         42.65         3.72 o
   2  22  10          0.10          6.70         3.06 o
  -1  23  10          7.98         10.77         3.42 o
   0  23  10         29.00         28.22         3.33 o
   1  23  10          7.97          8.37         3.29 o
   1   0  11        310.92        323.70         5.72 o
   2   0  11         16.46         13.06         1.25 o
   3   0  11         27.35         31.58         1.87 o
   4   0  11        217.05        228.32         4.66 o
   5   0  11         25.28         32.35         4.68 o
   6   0  11         45.42         50.17         3.99 o
   7   0  11         25.69         32.33         4.67 o
  -7   1  11          0.34         -0.16         4.71 o
  -6   1  11         65.66         75.52         4.49 o
  -5   1  11         30.60         40.66         4.45 o
  -4   1  11         17.88         19.05         2.15 o
  -3   1  11         86.62         83.76         2.23 o
  -2   1  11        343.23        344.31         4.80 o
  -1   1  11        283.85        277.45         3.75 o
   0   1  11          4.75          3.63         0.66 o
   1   1  11        283.95        277.32         4.12 o
   2   1  11        343.78        346.53         3.35 o
   3   1  11         86.69         87.20         2.35 o
   4   1  11         17.98         21.19         2.29 o
   5   1  11         30.60         37.45         3.66 o
   6   1  11         65.69         74.52         4.18 o
   7   1  11          0.34          5.98         4.36 o
  -7   2  11          4.56         -1.78         5.45 o
  -6   2  11         19.19         26.97         4.44 o
  -5   2  11         15.73         19.55         2.86 o
  -4   2  11         78.36         77.36         2.71 o
  -3   2  11         75.40         80.81         2.22 o
  -2   2  11        296.54        294.54         3.05 o
  -1   2  11        198.20        208.26         2.91 o
   0   2  11        307.93        304.11         3.55 o
   1   2  11        197.92        204.32         3.78 o
   2   2  11        296.32        292.73         3.14 o
   3   2  11         75.42         75.14         2.36 o
   4   2  11         78.42         78.86         2.86 o
   5   2  11         15.69         20.74         3.22 o
   6   2  11         19.21         28.24         3.59 o
   7   2  11          4.58          5.37         3.91 o
  -7   3  11         12.92         16.94         4.58 o
  -6   3  11         16.58         20.17         3.54 o
  -5   3  11         38.29         41.77         4.92 o
  -4   3  11         49.68         46.54         2.33 o
  -3   3  11         54.51         50.37         2.01 o
  -2   3  11         49.14         43.63         1.52 o
  -1   3  11        124.77        124.19         1.77 o
   0   3  11         11.79         22.67         2.76 o
   1   3  11        125.02        115.14         4.31 o
   2   3  11         49.06         43.66         1.53 o
   3   3  11         54.49         54.38         1.98 o
   4   3  11         49.67         51.04         2.69 o
   5   3  11         38.12         45.81         3.23 o
   6   3  11         16.56         23.45         3.71 o
   7   3  11         12.96          5.65         4.70 o
  -7   4  11         22.63         21.19         4.52 o
  -6   4  11         14.03         13.89         3.58 o
  -5   4  11         25.36         20.17         2.95 o
  -4   4  11        186.00        194.12         3.78 o
  -3   4  11        287.27        274.08         3.80 o
  -2   4  11        300.30        313.23         3.56 o
  -1   4  11        273.36        265.35         2.54 o
   0   4  11         13.96         12.58         1.04 o
   1   4  11        273.48        262.65         4.83 o
   2   4  11        300.36        305.37         3.25 o
   3   4  11        287.07        269.54         3.70 o
   4   4  11        185.71        195.03         3.92 o
   5   4  11         25.29         16.40         3.00 o
   6   4  11         13.99         21.93         3.52 o
   7   4  11         22.66         16.92         4.74 o
  -7   5  11          1.83          2.88         3.93 o
  -6   5  11          7.82          6.92         3.58 o
  -5   5  11         26.81         18.42         2.89 o
  -4   5  11         61.94         56.81         2.61 o
  -3   5  11        224.06        227.52         3.55 o
  -2   5  11        111.39        120.47         2.22 o
  -1   5  11        224.03        229.50         2.56 o
   0   5  11          0.22         -0.51         1.01 o
   1   5  11        224.21        228.31         2.65 o
   2   5  11        111.52        119.21         2.09 o
   3   5  11        224.17        215.96         4.97 o
   4   5  11         61.71         57.90         2.70 o
   5   5  11         26.79         18.69         3.33 o
   6   5  11          7.84          3.98         4.09 o
   7   5  11          1.83         -2.17         4.38 o
  -7   6  11          2.83          6.96         3.64 o
  -6   6  11          1.92          4.23         3.50 o
  -5   6  11         32.18         35.46         3.12 o
  -4   6  11        105.60        101.26         3.31 o
  -3   6  11        521.03        517.22         6.03 o
  -2   6  11        113.98        107.92         2.36 o
  -1   6  11        466.00        442.79         4.48 o
   0   6  11         47.01         57.62         1.64 o
   1   6  11        465.68        438.60         4.41 o
   2   6  11        113.68        106.53         2.42 o
   3   6  11        520.94        545.90        16.47 o
   4   6  11        105.48         96.72         6.00 o
   5   6  11         32.14         35.25         3.50 o
   6   6  11          1.91          1.17         3.84 o
   7   6  11          2.82          5.17         4.65 o
  -6   7  11          7.33          3.61         3.51 o
  -5   7  11         26.67         29.62         3.07 o
  -4   7  11         45.15         51.51         3.97 o
  -3   7  11        168.43        171.56         3.31 o
  -2   7  11        263.72        262.21         3.78 o
  -1   7  11       1021.11       1037.06         9.40 o
   0   7  11        106.26        107.62         2.16 o
   1   7  11       1021.50       1032.24         8.65 o
   2   7  11        263.42        264.92         3.62 o
   3   7  11        168.36        158.60         3.67 o
   4   7  11         45.15         51.81         8.49 o
   5   7  11         26.69         23.30         3.61 o
   6   7  11          7.32          6.90         4.37 o
  -6   8  11         19.25         22.19         3.67 o
  -5   8  11         41.79         42.68         3.28 o
  -4   8  11         13.86         15.84         2.66 o
  -3   8  11        138.38        129.36         3.02 o
  -2   8  11         65.39         62.34         2.21 o
  -1   8  11        612.17        630.49         5.90 o
   0   8  11         78.31         75.02         1.96 o
   1   8  11        611.71        628.44         6.15 o
   2   8  11         65.62         61.85         2.07 o
   3   8  11        138.32        126.86         2.86 o
   4   8  11         13.83          8.35         4.03 o
   5   8  11         41.80         43.88         3.95 o
   6   8  11         19.27         21.10         4.64 o
  -6   9  11          3.25          3.72         3.45 o
  -5   9  11         20.64         24.28         2.99 o
  -4   9  11         40.41         40.52         2.92 o
  -3   9  11         63.34         60.41         2.71 o
  -2   9  11        239.69        236.56         3.81 o
  -1   9  11        471.16        471.74         5.03 o
   0   9  11         19.94         14.53         1.54 o
   1   9  11        470.32        462.75         5.20 o
   2   9  11        240.07        240.94         4.26 o
   3   9  11         63.16         67.17         2.40 o
   4   9  11         40.35         39.43         3.14 o
   5   9  11         20.62         26.50         3.73 o
   6   9  11          3.27          4.62         4.86 o
  -6  10  11          7.05          6.40         3.68 o
  -5  10  11         10.60         20.88         2.85 o
  -4  10  11         24.67         22.44         2.73 o
  -3  10  11          2.53          3.09         2.08 o
  -2  10  11        314.51        293.88         4.47 o
  -1  10  11        111.51        116.24         2.53 o
   0  10  11         41.42         40.12         1.91 o
   1  10  11        111.77        121.09         2.64 o
   2  10  11        314.34        302.55         5.83 o
   3  10  11          2.54          3.76         1.97 o
   4  10  11         24.60         20.55         2.90 o
   5  10  11         10.56          8.37         3.68 o
   6  10  11          7.04          6.92         5.00 o
  -6  11  11          5.20          4.17         3.70 o
  -5  11  11          1.27          1.86         2.81 o
  -4  11  11         35.37         32.12         3.04 o
  -3  11  11         72.79         73.18         2.73 o
  -2  11  11        516.49        480.60         6.85 o
  -1  11  11         32.75         31.68         1.89 o
   0  11  11         80.21         81.96         2.34 o
   1  11  11         32.97         30.85         1.95 o
   2  11  11        515.99        493.86         5.76 o
   3  11  11         72.84         72.86         2.90 o
   4  11  11         35.28         33.37         3.00 o
   5  11  11          1.26          0.15         3.66 o
   6  11  11          5.19          1.84         5.23 o
  -6  12  11          8.42          9.74         3.79 o
  -5  12  11         30.96         36.98         3.54 o
  -4  12  11         13.64         14.24         2.96 o
  -3  12  11        104.34        103.47         3.04 o
  -2  12  11        391.67        396.46         5.48 o
  -1  12  11        100.07         96.96         2.67 o
   0  12  11        192.44        187.12         3.44 o
   1  12  11        100.13         96.43         2.67 o
   2  12  11        392.22        392.20         5.05 o
   3  12  11        104.40        104.74         3.67 o
   4  12  11         13.60         15.25         3.20 o
   5  12  11         30.94         43.01         3.70 o
   6  12  11          8.42          7.19         4.63 o
  -6  13  11          0.46         -2.32         3.52 o
  -5  13  11          1.23          5.21         3.25 o
  -4  13  11         46.83         43.06         3.45 o
  -3  13  11         71.20         74.89         2.85 o
  -2  13  11         11.18         10.66         2.17 o
  -1  13  11        100.11         81.01         2.59 o
   0  13  11         14.71         13.66         2.09 o
   1  13  11         99.99         89.10         2.72 o
   2  13  11         11.11          7.30         2.08 o
   3  13  11         71.12         73.90         3.34 o
   4  13  11         46.86         46.69         3.61 o
   5  13  11          1.24          3.03         3.62 o
   6  13  11          0.46          5.38         4.75 o
  -5  14  11          0.04         -2.83         3.46 o
  -4  14  11         42.69         39.49         3.66 o
  -3  14  11         75.70         78.20         2.94 o
  -2  14  11         42.25         36.69         2.44 o
  -1  14  11        114.47        101.50         2.87 o
   0  14  11         27.83         24.63         2.31 o
   1  14  11        114.52        101.43         3.04 o
   2  14  11         42.23         34.93         2.33 o
   3  14  11         75.76         76.84         3.45 o
   4  14  11         42.73         47.35         3.70 o
   5  14  11          0.04          3.11         3.72 o
  -5  15  11          2.33          4.87         3.60 o
  -4  15  11         30.80         38.15         3.77 o
  -3  15  11         11.97         14.33         2.69 o
  -2  15  11         26.41         23.95         2.43 o
  -1  15  11         16.32         15.20         2.14 o
   0  15  11         61.13         60.98         2.73 o
   1  15  11         16.41         21.53         2.34 o
   2  15  11         26.46         24.91         2.52 o
   3  15  11         11.89         19.77         2.82 o
   4  15  11         30.87         32.21         4.17 o
   5  15  11          2.33          5.71         3.74 o
  -5  16  11          1.87         -1.67         3.93 o
  -4  16  11         13.73         16.39         3.83 o
  -3  16  11         29.25         27.68         4.18 o
  -2  16  11         67.50         63.00         2.91 o
  -1  16  11        174.24        171.34         3.47 o
   0  16  11         10.82         15.39         2.37 o
   1  16  11        174.15        160.25         3.76 o
   2  16  11         67.41         61.63         3.39 o
   3  16  11         29.29         33.68         3.08 o
   4  16  11         13.78         19.29         3.52 o
   5  16  11          1.86          3.23         4.07 o
  -4  17  11         10.76         19.60         4.11 o
  -3  17  11          5.09          9.06         3.26 o
  -2  17  11          5.82          3.46         2.33 o
  -1  17  11          4.16          5.98         2.25 o
   0  17  11          0.03         -0.20         2.15 o
   1  17  11          4.13          3.99         2.55 o
   2  17  11          5.81          7.42         2.66 o
   3  17  11          5.06          5.19         3.06 o
   4  17  11         10.77         14.00         3.61 o
  -4  18  11         30.39         29.48         4.72 o
  -3  18  11         32.91         28.65         3.57 o
  -2  18  11         35.74         35.11         2.76 o
  -1  18  11          8.36         11.64         2.33 o
   0  18  11         15.93         12.18         2.30 o
   1  18  11          8.39         12.02         2.67 o
   2  18  11         35.76         36.65         3.04 o
   3  18  11         32.85         28.43         3.55 o
   4  18  11         30.38         47.29         5.11 o
  -4  19  11          3.11         12.09         4.47 o
  -3  19  11          0.40          3.17         3.66 o
  -2  19  11         20.67         18.30         2.95 o
  -1  19  11         21.56         18.29         2.77 o
   0  19  11          0.12          0.75         2.62 o
   1  19  11         21.61         21.91         3.04 o
   2  19  11         20.74         18.43         2.83 o
   3  19  11          0.40          2.67         4.01 o
   4  19  11          3.12          7.19         4.80 o
  -3  20  11         36.85         31.24         4.06 o
  -2  20  11          1.03          3.35         3.38 o
  -1  20  11          3.47          3.09         3.05 o
   0  20  11         16.60          9.34         2.80 o
   1  20  11          3.44          6.47         2.94 o
   2  20  11          1.02          3.32         2.83 o
   3  20  11         36.79         34.27         4.66 o
  -2  21  11          2.59         10.71         3.53 o
  -1  21  11          0.78          5.76         3.21 o
   0  21  11         18.96         27.95         3.12 o
   1  21  11          0.78          3.71         3.04 o
   2  21  11          2.58          0.13         3.00 o
  -2  22  11          2.79          5.20         3.57 o
  -1  22  11         21.41         30.97         3.70 o
   0  22  11         31.22         35.52         3.38 o
   1  22  11         21.43         23.50         3.37 o
   2  22  11          2.78          7.85         3.47 o
   0   0  12         58.30         46.07         2.39 o
   1   0  12         76.20         70.03         1.47 o
   2   0  12        261.19        251.22         3.08 o
   3   0  12        131.56        135.53         2.86 o
   4   0  12        351.66        336.93         5.19 o
   5   0  12         23.11         19.47         3.14 o
   6   0  12          1.11          4.82         3.45 o
   7   0  12         24.28         31.05         4.55 o
  -7   1  12         23.68         22.86         4.76 o
  -6   1  12         14.90         17.00         3.77 o
  -5   1  12         22.31         21.67         2.98 o
  -4   1  12        173.15        158.66         3.57 o
  -3   1  12          6.85          4.99         1.66 o
  -2   1  12        178.07        157.66         2.41 o
  -1   1  12        128.62        129.81         1.88 o
   0   1  12        575.29        508.35        10.76 o
   1   1  12        128.48        123.57         1.80 o
   2   1  12        177.62        157.49         2.37 o
   3   1  12          6.91          3.24         1.86 o
   4   1  12        172.80        158.40         3.70 o
   5   1  12         22.31         17.04         2.94 o
   6   1  12         14.85         22.38         4.64 o
   7   1  12         23.70         21.23         4.32 o
  -7   2  12         30.15         38.17         4.80 o
  -6   2  12          8.07          6.58         3.68 o
  -5   2  12         12.12         12.69         3.10 o
  -4   2  12         24.28         23.72         2.29 o
  -3   2  12         49.05         46.32         2.04 o
  -2   2  12         65.53         62.35         1.84 o
  -1   2  12        433.05        395.77         3.49 o
   0   2  12         87.02         79.12         1.39 o
   1   2  12        433.65        397.96         3.64 o
   2   2  12         65.59         65.83         1.88 o
   3   2  12         49.27         46.64         3.62 o
   4   2  12         24.27         27.24         2.45 o
   5   2  12         12.19          4.23         2.86 o
   6   2  12          8.03          9.57         3.46 o
   7   2  12         30.18         34.15         4.55 o
  -7   3  12         15.83         13.88         4.53 o
  -6   3  12         23.87         22.11         4.20 o
  -5   3  12         12.54         10.77         2.83 o
  -4   3  12        147.49        139.93         3.35 o
  -3   3  12         81.56         82.45         2.43 o
  -2   3  12        102.71         99.72         2.15 o
  -1   3  12        238.98        236.18         2.51 o
   0   3  12          7.17         14.51         1.03 o
   1   3  12        239.35        239.42         3.04 o
   2   3  12        102.72         95.60         1.96 o
   3   3  12         81.59         83.59         5.84 o
   4   3  12        147.29        139.03         3.52 o
   5   3  12         12.54         11.56         2.89 o
   6   3  12         23.84         26.43         3.61 o
   7   3  12         15.85         26.93         4.79 o
  -7   4  12          1.52          2.78         4.32 o
  -6   4  12          3.51         -0.23         3.55 o
  -5   4  12         14.99         16.79         2.97 o
  -4   4  12          1.32         -1.70         2.21 o
  -3   4  12        145.87        150.46         5.89 o
  -2   4  12        193.68        198.56         2.82 o
  -1   4  12        176.88        168.45         2.34 o
   0   4  12        142.21        143.67         2.02 o
   1   4  12        177.42        172.53         2.49 o
   2   4  12        193.83        192.96         2.76 o
   3   4  12        146.00        159.12        11.95 o
   4   4  12          1.32          1.79         2.56 o
   5   4  12         15.01         13.00         2.80 o
   6   4  12          3.53          5.69         4.03 o
   7   4  12          1.51         -3.54         4.47 o
  -7   5  12          2.30          6.00         4.34 o
  -6   5  12         21.84         28.75         3.88 o
  -5   5  12          5.78          8.00         2.98 o
  -4   5  12        261.54        242.95         4.42 o
  -3   5  12         30.48         28.71         2.70 o
  -2   5  12        293.53        284.19         3.76 o
  -1   5  12          1.51          0.94         1.27 o
   0   5  12        237.59        256.63         3.31 o
   1   5  12          1.53          1.43         1.26 o
   2   5  12        293.22        287.24         3.91 o
   3   5  12         30.46         30.77         3.69 o
   4   5  12        261.85        239.66         7.65 o
   5   5  12          5.78          3.95         4.64 o
   6   5  12         21.78         16.73         4.85 o
   7   5  12          2.30         11.47         4.79 o
  -6   6  12          1.99          2.94         3.61 o
  -5   6  12         72.63         70.86         3.55 o
  -4   6  12         82.06         75.78         2.96 o
  -3   6  12         60.84         60.68         2.39 o
  -2   6  12         19.94         18.68         1.72 o
  -1   6  12        136.48        132.16         2.34 o
   0   6  12         56.76         53.43         1.73 o
   1   6  12        136.19        137.90         2.44 o
   2   6  12         20.02         17.26         1.73 o
   3   6  12         60.72         62.36         2.61 o
   4   6  12         82.14         75.54         4.17 o
   5   6  12         72.65         62.60         4.23 o
   6   6  12          1.99          2.92         4.44 o
  -6   7  12          3.47          2.61         3.78 o
  -5   7  12         29.83         27.85         3.21 o
  -4   7  12         14.78         12.91         2.82 o
  -3   7  12         69.22         75.21         2.57 o
  -2   7  12        133.12        122.06         2.73 o
  -1   7  12        197.48        195.52         2.87 o
   0   7  12        168.92        179.65         2.78 o
   1   7  12        197.32        192.94         2.84 o
   2   7  12        133.33        116.57         2.65 o
   3   7  12         69.15         70.07         2.72 o
   4   7  12         14.79         19.35         3.29 o
   5   7  12         29.75         30.99         3.84 o
   6   7  12          3.44          4.43         4.65 o
  -6   8  12         10.31         15.89         3.89 o
  -5   8  12         70.08         85.02         3.83 o
  -4   8  12         38.48         32.15         3.04 o
  -3   8  12         49.19         48.03         2.45 o
  -2   8  12         99.70         93.54         2.55 o
  -1   8  12        628.47        639.65         6.26 o
   0   8  12         80.82         90.71         2.28 o
   1   8  12        628.60        636.39         6.27 o
   2   8  12         99.81         94.51         2.97 o
   3   8  12         49.21         48.35         2.60 o
   4   8  12         38.51         35.01         3.08 o
   5   8  12         70.00         76.25         4.70 o
   6   8  12         10.33         12.70         4.92 o
  -6   9  12          0.27          2.10         3.53 o
  -5   9  12          8.59         12.49         3.02 o
  -4   9  12          7.05          8.37         2.61 o
  -3   9  12         72.18         65.63         2.82 o
  -2   9  12         63.62         60.95         2.37 o
  -1   9  12         12.94         11.97         1.69 o
   0   9  12        242.38        253.17         3.64 o
   1   9  12         12.77         11.10         1.64 o
   2   9  12         63.56         56.19         2.52 o
   3   9  12         72.12         69.28         2.84 o
   4   9  12          7.07          7.14         2.78 o
   5   9  12          8.63         12.17         3.83 o
   6   9  12          0.27          3.53         4.95 o
  -6  10  12          2.68          6.30         3.71 o
  -5  10  12         14.86         11.62         3.07 o
  -4  10  12          1.91          4.70         2.58 o
  -3  10  12        181.93        179.30         3.91 o
  -2  10  12        749.38        734.23         8.16 o
  -1  10  12        121.88        115.96         2.60 o
   0  10  12         28.30         24.97         1.94 o
   1  10  12        121.70        117.63         2.60 o
   2  10  12        748.96        728.60         8.41 o
   3  10  12        182.08        171.75         4.65 o
   4  10  12          1.90          5.45         2.68 o
   5  10  12         14.87         12.06         3.86 o
   6  10  12          2.68          9.22         5.02 o
  -6  11  12          3.66          3.79         3.67 o
  -5  11  12          9.75         15.36         3.11 o
  -4  11  12         67.20         66.02         3.62 o
  -3  11  12         51.08         48.62         2.54 o
  -2  11  12         44.67         42.19         2.47 o
  -1  11  12        159.40        155.70         3.01 o
   0  11  12         75.22         64.39         2.35 o
   1  11  12        159.02        146.96         2.90 o
   2  11  12         44.82         41.20         2.25 o
   3  11  12         51.19         48.36         2.87 o
   4  11  12         67.14         68.84         3.87 o
   5  11  12          9.74          8.66         3.26 o
   6  11  12          3.67          7.60         4.69 o
  -6  12  12         21.15         20.17         3.89 o
  -5  12  12          1.17         -1.17         3.03 o
  -4  12  12          7.72          8.79         3.01 o
  -3  12  12        147.55        145.10         3.47 o
  -2  12  12        113.68        110.91         3.28 o
  -1  12  12        124.78        107.42         2.81 o
   0  12  12        206.43        210.13         4.61 o
   1  12  12        124.79        104.85         2.85 o
   2  12  12        113.84        106.81         2.87 o
   3  12  12        147.43        144.43         3.65 o
   4  12  12          7.71          5.94         3.16 o
   5  12  12          1.17         -0.05         3.68 o
   6  12  12         21.13         17.09         4.90 o
  -5  13  12          0.65          0.27         3.32 o
  -4  13  12          1.45          4.61         3.03 o
  -3  13  12         22.28         21.60         2.37 o
  -2  13  12          2.98          6.05         2.30 o
  -1  13  12          6.24          5.14         1.96 o
   0  13  12        133.65        117.65         3.29 o
   1  13  12          6.20          2.84         1.98 o
   2  13  12          3.03          3.72         2.06 o
   3  13  12         22.24         20.54         2.67 o
   4  13  12          1.45          3.85         3.16 o
   5  13  12          0.65          5.08         4.92 o
  -5  14  12         16.00         16.27         3.72 o
  -4  14  12          8.56          4.92         3.29 o
  -3  14  12         12.19         11.72         2.43 o
  -2  14  12         39.13         42.03         2.64 o
  -1  14  12        142.60        134.05         3.18 o
   0  14  12          9.83          6.04         2.17 o
   1  14  12        142.54        132.35         3.36 o
   2  14  12         39.15         42.30         2.45 o
   3  14  12         12.14         13.39         2.78 o
   4  14  12          8.57         10.28         3.27 o
   5  14  12         15.99         19.45         3.94 o
  -5  15  12          2.56         13.42         3.63 o
  -4  15  12         13.80         18.70         3.53 o
  -3  15  12          4.55          5.78         2.52 o
  -2  15  12          0.33          1.41         2.42 o
  -1  15  12         17.69         23.69         2.27 o
   0  15  12         29.90         31.00         2.49 o
   1  15  12         17.62         18.47         2.30 o
   2  15  12          0.32          0.23         2.23 o
   3  15  12          4.54          4.10         2.78 o
   4  15  12         13.85         17.36         3.50 o
   5  15  12          2.56          4.10         3.77 o
  -5  16  12         29.81         31.36         4.02 o
  -4  16  12         12.28          6.74         3.90 o
  -3  16  12         21.63         12.57         2.82 o
  -2  16  12          1.42          3.45         2.45 o
  -1  16  12          2.70          8.58         2.36 o
   0  16  12        257.61        263.84         7.41 o
   1  16  12          2.69          4.14         2.38 o
   2  16  12          1.43          1.41         2.71 o
   3  16  12         21.67         19.73         2.98 o
   4  16  12         12.28         14.29         3.43 o
   5  16  12         29.76         31.19         6.92 o
  -4  17  12          1.49          5.25         4.29 o
  -3  17  12          6.16          5.38         3.34 o
  -2  17  12         15.52         15.04         2.61 o
  -1  17  12          8.19          9.01         2.44 o
   0  17  12         11.79         13.14         2.44 o
   1  17  12          8.18          9.51         2.53 o
   2  17  12         15.49         18.99         2.90 o
   3  17  12          6.12          3.08         3.08 o
   4  17  12          1.49         -0.43         3.49 o
  -4  18  12          2.70          1.70         4.07 o
  -3  18  12          2.23          7.44         3.34 o
  -2  18  12         12.64         12.64         2.73 o
  -1  18  12          3.81          3.65         2.48 o
   0  18  12         11.02          9.44         2.31 o
   1  18  12          3.80          4.23         2.89 o
   2  18  12         12.60          9.60         2.87 o
   3  18  12          2.21          2.49         3.15 o
   4  18  12          2.71         15.88         5.69 o
  -3  19  12         23.97         26.35         4.05 o
  -2  19  12          3.22          5.09         2.98 o
  -1  19  12          4.56          6.90         2.65 o
   0  19  12         13.38         15.94         2.83 o
   1  19  12          4.54          7.29         2.90 o
   2  19  12          3.23          2.59         2.95 o
   3  19  12         23.99         26.62         3.70 o
  -3  20  12          4.29          5.82         3.82 o
  -2  20  12         15.69         15.37         3.25 o
  -1  20  12          0.63          5.78         3.12 o
   0  20  12          0.72         -0.74         2.92 o
   1  20  12          0.63          2.67         2.85 o
   2  20  12         15.74         10.44         3.20 o
   3  20  12          4.28          9.62         3.79 o
  -2  21  12          2.59         -0.32         3.84 o
  -1  21  12         30.78         35.01         3.63 o
   0  21  12         14.39         26.99         3.11 o
   1  21  12         30.79         28.30         3.19 o
   2  21  12          2.58          4.86         3.25 o
  -1  22  12          4.76         11.86         3.35 o
   0  22  12         10.51         14.34         3.09 o
   1  22  12          4.78          7.70         3.05 o
   1   0  13         30.64         26.32         1.36 o
   2   0  13        102.79        103.69         2.24 o
   3   0  13          8.95         33.86         6.87 o
   4   0  13          0.19         -2.38         2.46 o
   5   0  13          1.30         -1.45         2.83 o
   6   0  13         44.05         57.31         4.30 o
   7   0  13          1.81         -2.84         4.27 o
  -7   1  13          7.44          8.87         4.62 o
  -6   1  13          9.79          9.74         3.77 o
  -5   1  13          6.51          3.06         2.87 o
  -4   1  13        206.21        194.10         4.10 o
  -3   1  13        157.42        150.65         4.04 o
  -2   1  13         47.44         49.89         1.72 o
  -1   1  13         93.85         86.40         1.85 o
   0   1  13        645.38        615.68         5.13 o
   1   1  13         93.49         87.27         1.81 o
   2   1  13         47.53         51.73         1.71 o
   3   1  13        157.52        163.48        11.02 o
   4   1  13        205.99        196.01         4.19 o
   5   1  13          6.56          5.00         2.84 o
   6   1  13          9.83          8.02         3.45 o
   7   1  13          7.46         12.15         4.23 o
  -7   2  13          8.38         12.35         4.43 o
  -6   2  13         30.92         36.75         4.55 o
  -5   2  13         31.99         27.23         3.31 o
  -4   2  13          0.10         -2.96         2.96 o
  -3   2  13         71.03         67.32         3.67 o
  -2   2  13         24.21         22.23         1.55 o
  -1   2  13        279.36        282.25         3.27 o
   0   2  13        785.84        802.40         6.51 o
   1   2  13        279.70        280.43         3.88 o
   2   2  13         24.32         24.39         1.59 o
   3   2  13         71.03         85.06         6.84 o
   4   2  13          0.10         -4.44         4.44 o
   5   2  13         32.03         23.16         3.00 o
   6   2  13         30.89         37.08         3.76 o
   7   2  13          8.41          9.37         4.57 o
  -6   3  13         10.04          4.95         3.67 o
  -5   3  13         54.20         45.70         3.50 o
  -4   3  13        165.50        173.31         4.97 o
  -3   3  13        295.62        283.11         4.05 o
  -2   3  13         80.70         79.70         2.00 o
  -1   3  13        140.04        143.14         2.30 o
   0   3  13        189.60        196.85         2.52 o
   1   3  13        139.76        139.00         2.58 o
   2   3  13         80.44         76.13         2.04 o
   3   3  13        295.28        273.44         8.40 o
   4   3  13        165.31        168.57         4.26 o
   5   3  13         54.15         47.13         3.31 o
   6   3  13         10.05          5.47         4.18 o
  -6   4  13         13.39         17.00         4.38 o
  -5   4  13         13.09          7.80         2.97 o
  -4   4  13          8.49          9.90         2.61 o
  -3   4  13         92.30         98.59         2.72 o
  -2   4  13         11.15          8.56         1.63 o
  -1   4  13        405.17        406.37         4.17 o
   0   4  13          5.33         10.20         1.31 o
   1   4  13        404.70        405.30         4.38 o
   2   4  13         11.17         10.46         1.59 o
   3   4  13         92.30         92.71         3.01 o
   4   4  13          8.47         78.34        26.79 o
   5   4  13         13.07         10.01         3.65 o
   6   4  13         13.39         15.93         6.26 o
  -6   5  13          0.55          2.36         3.97 o
  -5   5  13         48.42         54.29         3.64 o
  -4   5  13         19.44         17.11         2.44 o
  -3   5  13        122.85        129.18         3.02 o
  -2   5  13        165.44        166.99         3.11 o
  -1   5  13        201.62        206.69         2.82 o
   0   5  13         51.51         57.43         1.92 o
   1   5  13        201.32        205.79         3.25 o
   2   5  13        165.23        160.68         3.00 o
   3   5  13        122.83        125.89         3.42 o
   4   5  13         19.53         25.43         4.85 o
   5   5  13         48.29         43.83         4.10 o
   6   5  13          0.55          3.94         5.16 o
  -6   6  13          4.36         12.75         4.53 o
  -5   6  13          3.19          7.42         3.10 o
  -4   6  13        109.80        110.13         3.26 o
  -3   6  13        208.12        198.08         3.78 o
  -2   6  13         52.18         49.74         2.19 o
  -1   6  13         51.42         47.79         1.70 o
   0   6  13         66.42         60.12         1.99 o
   1   6  13         51.58         46.13         1.79 o
   2   6  13         52.46         43.13         2.08 o
   3   6  13        208.05        186.71         3.82 o
   4   6  13        109.95        104.18         4.30 o
   5   6  13          3.18          5.98         3.92 o
   6   6  13          4.37          9.08         7.38 o
  -6   7  13         27.84         27.03         4.06 o
  -5   7  13         14.90         13.09         3.03 o
  -4   7  13         61.31         61.32         3.94 o
  -3   7  13         37.73         40.20         2.77 o
  -2   7  13        170.93        152.47         3.08 o
  -1   7  13          0.50          1.02         1.45 o
   0   7  13          0.06         -0.11         1.57 o
   1   7  13          0.49         -0.03         1.54 o
   2   7  13        171.33        154.42         3.63 o
   3   7  13         37.67         36.91         2.48 o
   4   7  13         61.35         58.26         3.65 o
   5   7  13         14.88         15.33         4.01 o
   6   7  13         27.82         31.52         5.52 o
  -6   8  13          7.13          8.39         3.82 o
  -5   8  13         58.04         58.98         3.60 o
  -4   8  13         22.13         17.65         2.89 o
  -3   8  13        233.79        222.03         4.31 o
  -2   8  13         53.85         58.42         2.34 o
  -1   8  13        102.02        103.62         2.37 o
   0   8  13        150.15        141.18         2.79 o
   1   8  13        101.86        105.40         2.43 o
   2   8  13         53.71         54.53         2.48 o
   3   8  13        233.67        222.29         5.55 o
   4   8  13         22.18         16.20         2.76 o
   5   8  13         57.98         54.84         4.56 o
   6   8  13          7.14          6.09         5.23 o
  -6   9  13          1.69         -1.61         3.71 o
  -5   9  13         18.70         27.91         3.29 o
  -4   9  13         17.39         16.44         2.89 o
  -3   9  13         11.96          9.88         2.31 o
  -2   9  13         70.98         70.02         2.52 o
  -1   9  13        211.15        219.93         3.49 o
   0   9  13          5.34          5.91         1.71 o
   1   9  13        210.80        211.88         3.31 o
   2   9  13         70.95         72.96         2.75 o
   3   9  13         11.97         11.81         2.57 o
   4   9  13         17.48         14.67         2.74 o
   5   9  13         18.68         13.04         3.37 o
   6   9  13          1.71          0.97         4.95 o
  -6  10  13          5.31          7.30         3.49 o
  -5  10  13          6.52          6.61         3.08 o
  -4  10  13         26.95         24.92         3.38 o
  -3  10  13         24.68         24.84         2.46 o
  -2  10  13        647.71        622.46         7.33 o
  -1  10  13         45.29         47.66         2.18 o
   0  10  13         60.36         62.12         2.33 o
   1  10  13         45.22         46.50         2.07 o
   2  10  13        648.03        623.52         7.33 o
   3  10  13         24.61         25.81         2.78 o
   4  10  13         26.97         26.00         3.15 o
   5  10  13          6.50         10.27         3.25 o
   6  10  13          5.31          0.01         4.78 o
  -6  11  13         11.14         17.16         3.92 o
  -5  11  13          5.90          4.84         3.13 o
  -4  11  13          3.14          6.07         3.22 o
  -3  11  13         71.77         69.68         2.99 o
  -2  11  13        118.38        107.14         3.09 o
  -1  11  13         45.63         44.40         2.22 o
   0  11  13          7.30          2.88         1.91 o
   1  11  13         45.74         41.72         2.17 o
   2  11  13        118.42        109.40         3.09 o
   3  11  13         71.88         74.09         3.32 o
   4  11  13          3.18          1.72         3.13 o
   5  11  13          5.92          3.29         4.49 o
   6  11  13         11.12          7.48         4.87 o
  -5  12  13          6.62         14.89         3.45 o
  -4  12  13          5.75         11.05         3.07 o
  -3  12  13        142.34        134.03         3.40 o
  -2  12  13         14.97         10.24         2.28 o
  -1  12  13         35.50         40.44         2.34 o
   0  12  13        194.66        172.11         3.47 o
   1  12  13         35.60         37.56         2.20 o
   2  12  13         15.00         12.88         2.17 o
   3  12  13        142.23        136.77         3.58 o
   4  12  13          5.75          2.57         3.20 o
   5  12  13          6.68         16.11         4.00 o
  -5  13  13          2.33          2.08         3.60 o
  -4  13  13         10.11          8.02         3.08 o
  -3  13  13         29.05         28.43         2.52 o
  -2  13  13         78.35         80.45         3.08 o
  -1  13  13         14.48          8.81         2.18 o
   0  13  13         18.13         20.97         2.29 o
   1  13  13         14.51         13.94         2.12 o
   2  13  13         78.33         78.51         2.89 o
   3  13  13         29.20         35.04         2.90 o
   4  13  13         10.12         13.62         3.26 o
   5  13  13          2.32          7.27         3.94 o
  -5  14  13          2.41         -0.02         3.81 o
  -4  14  13          4.03          2.84         3.39 o
  -3  14  13         27.64         30.21         2.65 o
  -2  14  13          5.03          7.90         2.53 o
  -1  14  13         19.78         19.72         2.28 o
   0  14  13        117.44        104.20         3.24 o
   1  14  13         19.80         19.98         2.36 o
   2  14  13          4.98          7.81         2.23 o
   3  14  13         27.71         29.07         3.02 o
   4  14  13          4.00         10.11         3.38 o
   5  14  13          2.41          6.94         3.84 o
  -5  15  13         14.59         19.94         3.99 o
  -4  15  13         27.32         27.44         3.82 o
  -3  15  13          7.38          7.60         2.62 o
  -2  15  13         36.85         38.39         2.73 o
  -1  15  13         27.61         26.68         2.63 o
   0  15  13          8.13          7.49         2.30 o
   1  15  13         27.56         21.61         2.48 o
   2  15  13         36.96         38.70         2.62 o
   3  15  13          7.40         10.22         2.88 o
   4  15  13         27.38         32.62         3.84 o
   5  15  13         14.56         23.32         4.13 o
  -4  16  13          4.53         14.48         3.96 o
  -3  16  13         20.50         23.86         2.96 o
  -2  16  13          0.86          2.45         2.47 o
  -1  16  13         36.89         42.88         2.95 o
   0  16  13         52.27         54.67         2.85 o
   1  16  13         36.91         40.18         2.71 o
   2  16  13          0.86          1.04         2.78 o
   3  16  13         20.56         23.93         3.06 o
   4  16  13          4.52          6.69         3.42 o
  -4  17  13         51.82         61.06         4.72 o
  -3  17  13          2.51          6.29         3.34 o
  -2  17  13         13.23         15.55         2.68 o
  -1  17  13          7.67          6.15         2.43 o
   0  17  13          3.48          6.74         2.43 o
   1  17  13          7.66         11.12         2.48 o
   2  17  13         13.25          9.95         2.91 o
   3  17  13          2.54          6.50         3.17 o
   4  17  13         51.87         63.09         4.33 o
  -4  18  13          3.39          9.44         4.08 o
  -3  18  13         11.46         12.74         3.55 o
  -2  18  13          5.03         11.21         2.87 o
  -1  18  13         25.78         32.67         2.77 o
   0  18  13         61.49         64.49         3.13 o
   1  18  13         25.74         27.73         3.07 o
   2  18  13          5.02          5.55         3.11 o
   3  18  13         11.46          9.80         3.27 o
   4  18  13          3.40          7.23         3.93 o
  -3  19  13          5.64          7.14         3.78 o
  -2  19  13          4.76          1.68         2.99 o
  -1  19  13         40.73         46.86         3.01 o
   0  19  13          0.78          2.16         2.45 o
   1  19  13         40.66         38.00         3.27 o
   2  19  13          4.76          3.60         3.39 o
   3  19  13          5.63         12.33         3.76 o
  -2  20  13          8.20          8.22         3.28 o
  -1  20  13          5.14          5.78         2.84 o
   0  20  13         46.24         55.14         3.45 o
   1  20  13          5.12          8.88         2.97 o
   2  20  13          8.17          8.54         3.24 o
  -2  21  13          1.62          6.82         3.81 o
  -1  21  13          5.49         11.07         3.57 o
   0  21  13         45.99         43.88         3.43 o
   1  21  13          5.51         10.08         3.08 o
   2  21  13          1.61         -0.70         3.29 o
   0  22  13          8.47         16.13         3.17 o
   0   0  14        120.26        111.95         2.93 o
   1   0  14         40.55         40.77         1.62 o
   2   0  14        225.78        219.95         3.42 o
   3   0  14         90.69        103.35         2.96 o
   4   0  14         77.91         78.63         3.67 o
   5   0  14         39.93         45.59         3.34 o
   6   0  14          4.63         -2.05         3.97 o
  -6   1  14          2.10         -2.13         3.93 o
  -5   1  14         15.57         11.92         2.98 o
  -4   1  14         32.87         36.84         4.74 o
  -3   1  14         20.50         16.77         2.11 o
  -2   1  14         50.64         46.62         1.85 o
  -1   1  14        170.01        163.99         2.60 o
   0   1  14         69.66         78.78         1.77 o
   1   1  14        169.57        168.68         2.82 o
   2   1  14         50.70         48.09         2.06 o
   3   1  14         20.46         16.42         2.11 o
   4   1  14         32.80         42.09         4.00 o
   5   1  14         15.53         15.36         3.01 o
   6   1  14          2.08         -3.56         3.56 o
  -6   2  14          9.09          7.98         4.03 o
  -5   2  14        127.49        129.87         4.55 o
  -4   2  14         41.53         34.90         4.22 o
  -3   2  14         32.11         37.68         2.51 o
  -2   2  14        189.10        186.59         2.89 o
  -1   2  14        543.38        520.22         5.14 o
   0   2  14        205.05        191.93         2.76 o
   1   2  14        543.59        526.41         5.31 o
   2   2  14        188.67        190.11         3.28 o
   3   2  14         32.07         35.59         2.40 o
   4   2  14         41.47         29.81         3.83 o
   5   2  14        127.67        122.90         4.19 o
   6   2  14          9.06         11.37         4.31 o
  -6   3  14         24.48         11.50         4.09 o
  -5   3  14         42.25         46.10         3.52 o
  -4   3  14         58.72         58.85         2.95 o
  -3   3  14         25.48         28.42         2.12 o
  -2   3  14        359.61        328.17         4.24 o
  -1   3  14        106.20        100.14         2.14 o
   0   3  14        104.87        101.94         2.13 o
   1   3  14        105.85         98.36         2.23 o
   2   3  14        359.58        324.54         4.19 o
   3   3  14         25.64         25.02         2.31 o
   4   3  14         58.54         50.34         5.17 o
   5   3  14         42.31         42.89         4.43 o
   6   3  14         24.42         12.21         6.07 o
  -6   4  14          2.27          2.62         8.16 o
  -5   4  14         94.88         90.88         4.14 o
  -4   4  14        188.55        188.77         5.21 o
  -3   4  14         17.78          9.42         2.03 o
  -2   4  14         95.35         97.09         3.25 o
  -1   4  14        429.08        436.84         4.62 o
   0   4  14        517.05        507.70         5.42 o
   1   4  14        429.11        425.28         5.01 o
   2   4  14         95.84         92.78         2.71 o
   3   4  14         17.80         15.66         2.35 o
   4   4  14        188.64        176.07         5.24 o
   5   4  14         94.98         90.76         5.22 o
   6   4  14          2.25          7.14         5.48 o
  -6   5  14         25.44         23.19         4.45 o
  -5   5  14          9.28          9.86         3.44 o
  -4   5  14          8.13          8.42         2.48 o
  -3   5  14        148.50        159.32         3.64 o
  -2   5  14        307.89        292.04         5.24 o
  -1   5  14         58.17         58.16         1.91 o
   0   5  14         16.77         16.72         1.67 o
   1   5  14         58.11         62.70         2.18 o
   2   5  14        307.20        300.33         6.01 o
   3   5  14        148.47        155.20         3.78 o
   4   5  14          8.17         12.60         3.97 o
   5   5  14          9.28         11.82         3.98 o
   6   5  14         25.42         46.30        11.13 o
  -6   6  14          1.85          3.38         4.24 o
  -5   6  14         44.47         48.33         3.60 o
  -4   6  14         18.52         17.17         2.41 o
  -3   6  14         27.03         27.81         2.48 o
  -2   6  14        233.71        216.94         3.65 o
  -1   6  14          0.10          0.69         1.55 o
   0   6  14        304.59        327.13         4.16 o
   1   6  14          0.10         -1.04         1.67 o
   2   6  14        233.67        210.53         3.76 o
   3   6  14         27.02         25.81         2.58 o
   4   6  14         18.47         18.67         3.33 o
   5   6  14         44.45         41.19         4.55 o
   6   6  14          1.85         -1.54         5.83 o
  -6   7  14          3.11          2.95         3.92 o
  -5   7  14          8.71         10.78         3.23 o
  -4   7  14         47.67         46.19         2.79 o
  -3   7  14         60.90         67.59         2.89 o
  -2   7  14        298.53        308.80         4.76 o
  -1   7  14        175.83        161.95         3.23 o
   0   7  14         37.41         30.63         1.84 o
   1   7  14        176.02        168.32         3.06 o
   2   7  14        298.37        302.91         4.54 o
   3   7  14         60.89         66.72         4.91 o
   4   7  14         47.76         50.35         3.41 o
   5   7  14          8.69         11.81         4.06 o
   6   7  14          3.11          2.07         4.50 o
  -6   8  14          3.09          5.34         3.74 o
  -5   8  14          5.06          8.49         3.21 o
  -4   8  14         24.11         24.07         2.98 o
  -3   8  14        208.21        202.34         4.20 o
  -2   8  14        338.00        343.76         5.01 o
  -1   8  14         24.98         22.85         1.87 o
   0   8  14         88.62         91.01         2.46 o
   1   8  14         25.07         22.02         1.88 o
   2   8  14        337.99        346.91         5.18 o
   3   8  14        208.29        198.52         6.01 o
   4   8  14         24.13         20.84         3.55 o
   5   8  14          5.01          5.53         3.33 o
   6   8  14          3.09          1.83         4.54 o
  -6   9  14          3.42          5.40         3.72 o
  -5   9  14          3.53          7.25         3.06 o
  -4   9  14         12.17         15.80         3.07 o
  -3   9  14         85.72         83.36         3.29 o
  -2   9  14         36.24         31.69         2.25 o
  -1   9  14        139.24        131.40         2.84 o
   0   9  14         12.21         11.46         1.82 o
   1   9  14        139.23        120.43         3.61 o
   2   9  14         36.21         31.08         2.41 o
   3   9  14         85.76         86.93         3.72 o
   4   9  14         12.14         18.62         3.08 o
   5   9  14          3.52          7.38         3.32 o
   6   9  14          3.42         -5.35         5.35 o
  -6  10  14          6.63          7.86         3.84 o
  -5  10  14          1.80          0.98         3.10 o
  -4  10  14          9.93         16.49         3.35 o
  -3  10  14         54.02         53.46         3.01 o
  -2  10  14         85.58         80.14         2.85 o
  -1  10  14         44.01         44.19         2.35 o
   0  10  14         47.69         56.99         2.34 o
   1  10  14         43.97         43.01         2.30 o
   2  10  14         85.57         83.02         3.36 o
   3  10  14         54.09         53.24         3.13 o
   4  10  14          9.94         13.18         3.28 o
   5  10  14          1.81          3.60         3.59 o
   6  10  14          6.64          8.90         4.35 o
  -5  11  14          0.61          2.88         3.35 o
  -4  11  14         10.00         10.97         3.31 o
  -3  11  14         57.01         52.83         3.45 o
  -2  11  14        179.08        178.11         3.98 o
  -1  11  14        140.67        129.50         3.21 o
   0  11  14         81.12         72.48         2.87 o
   1  11  14        140.49        124.67         3.24 o
   2  11  14        179.02        165.87         3.86 o
   3  11  14         56.97         49.19         3.10 o
   4  11  14         10.02         12.87         3.34 o
   5  11  14          0.60          8.40         3.88 o
  -5  12  14         24.01         24.88         3.65 o
  -4  12  14          4.86          7.91         3.64 o
  -3  12  14         51.90         60.11         3.27 o
  -2  12  14         31.68         28.74         2.58 o
  -1  12  14         22.20         13.80         2.30 o
   0  12  14         39.79         35.81         2.29 o
   1  12  14         22.23         16.04         2.13 o
   2  12  14         31.70         34.48         2.56 o
   3  12  14         51.72         60.58         3.30 o
   4  12  14          4.88          2.87         3.25 o
   5  12  14         24.00         23.51         4.16 o
  -5  13  14          0.52          0.34         3.68 o
  -4  13  14         15.50         21.46         3.55 o
  -3  13  14         16.06         16.29         2.40 o
  -2  13  14         44.87         44.06         2.89 o
  -1  13  14        119.18        106.21         3.30 o
   0  13  14         25.73         27.87         2.38 o
   1  13  14        119.03        112.41         3.09 o
   2  13  14         44.87         43.53         2.55 o
   3  13  14         16.05         20.89         2.78 o
   4  13  14         15.48         16.72         3.48 o
   5  13  14          0.52         -1.61         3.94 o
  -5  14  14          3.06          6.61         3.83 o
  -4  14  14          1.61          4.23         3.46 o
  -3  14  14          8.61         10.49         2.53 o
  -2  14  14         23.81         33.71         2.87 o
  -1  14  14         32.55         31.78         2.84 o
   0  14  14          0.02         -0.09         2.22 o
   1  14  14         32.53         32.09         2.50 o
   2  14  14         23.85         34.79         2.57 o
   3  14  14          8.63          7.17         2.87 o
   4  14  14          1.60          4.63         3.43 o
   5  14  14          3.05          5.24         3.94 o
  -4  15  14         30.40         35.48         3.97 o
  -3  15  14         25.08         30.27         2.87 o
  -2  15  14         37.37         39.45         2.99 o
  -1  15  14         49.36         46.77         3.18 o
   0  15  14          0.54          1.49         2.28 o
   1  15  14         49.50         47.78         2.74 o
   2  15  14         37.33         40.98         2.86 o
   3  15  14         25.08         23.68         3.30 o
   4  15  14         30.36         35.55         3.94 o
  -4  16  14         25.77         27.50         4.22 o
  -3  16  14         12.94         11.08         2.90 o
  -2  16  14         36.81         35.07         2.79 o
  -1  16  14          3.91          7.61         2.74 o
   0  16  14          0.64          1.36         2.37 o
   1  16  14          3.89          5.02         2.40 o
   2  16  14         36.80         39.33         3.04 o
   3  16  14         12.95         11.66         4.09 o
   4  16  14         25.74         27.86         3.81 o
  -4  17  14          0.79          4.24         4.11 o
  -3  17  14         12.30         10.75         2.99 o
  -2  17  14         13.94         14.47         2.86 o
  -1  17  14          0.90          3.45         2.83 o
   0  17  14         10.55         10.73         2.55 o
   1  17  14          0.89          3.45         2.47 o
   2  17  14         13.96         10.65         3.15 o
   3  17  14         12.30         12.10         3.43 o
   4  17  14          0.80         -0.65         3.56 o
  -3  18  14          3.68          1.64         3.49 o
  -2  18  14          9.24          8.14         2.86 o
  -1  18  14         22.09         21.79         2.91 o
   0  18  14         59.60         71.21         3.22 o
   1  18  14         22.06         25.01         2.77 o
   2  18  14          9.28          6.29         3.28 o
   3  18  14          3.70          7.32         3.48 o
  -3  19  14          1.82          1.31         3.63 o
  -2  19  14         11.74         12.66         2.99 o
  -1  19  14         14.89         22.87         3.03 o
   0  19  14         10.64         15.31         2.58 o
   1  19  14         14.88         18.04         3.14 o
   2  19  14         11.77          6.99         3.91 o
   3  19  14          1.82          3.75         3.54 o
  -2  20  14          9.00          8.68         3.20 o
  -1  20  14         15.32         20.88         3.15 o
   0  20  14          4.83          3.50         2.94 o
   1  20  14         15.36         14.53         3.12 o
   2  20  14          9.03         13.44         3.63 o
  -1  21  14          4.14          0.66         3.61 o
   0  21  14          0.20         -2.27         3.04 o
   1  21  14          4.16          4.50         3.10 o
   1   0  15          1.50          0.75         1.62 o
   2   0  15          3.35         10.87         2.91 o
   3   0  15          2.05          4.78         2.09 o
   4   0  15         34.41         38.92         3.45 o
   5   0  15          7.27         -1.43         2.98 o
   6   0  15         24.38         48.68         7.39 o
  -6   1  15         10.26          9.42         5.21 o
  -5   1  15         29.47         28.53         3.19 o
  -4   1  15         40.43         34.49         2.77 o
  -3   1  15         10.33         12.24         2.11 o
  -2   1  15         21.87         22.00         2.61 o
  -1   1  15        102.53         96.60         2.30 o
   0   1  15          0.30          1.03         1.57 o
   1   1  15        102.64        104.14         2.43 o
   2   1  15         21.95         32.30         4.95 o
   3   1  15         10.37         11.37         2.23 o
   4   1  15         40.52         37.38         3.39 o
   5   1  15         29.47         21.69         3.45 o
   6   1  15         10.23         17.26         6.38 o
  -6   2  15         16.62         17.65         8.71 o
  -5   2  15          5.30          6.93         3.32 o
  -4   2  15         54.63         59.25         2.91 o
  -3   2  15          1.80          1.71         2.16 o
  -2   2  15         32.82         44.70         5.40 o
  -1   2  15        163.89        160.39         2.68 o
   0   2  15        879.15        896.42         8.09 o
   1   2  15        163.59        161.41         2.89 o
   2   2  15         32.92         34.07         2.17 o
   3   2  15          1.81          2.26         2.19 o
   4   2  15         54.67         64.76         3.76 o
   5   2  15          5.28          6.09         4.08 o
   6   2  15         16.60         21.47         4.96 o
  -6   3  15          2.29          8.43         6.02 o
  -5   3  15         32.13         32.35         3.55 o
  -4   3  15         50.47         49.15         2.83 o
  -3   3  15         51.87         50.23         2.59 o
  -2   3  15          1.29          0.79         1.94 o
  -1   3  15        516.96        490.75         5.25 o
   0   3  15          0.57          1.13         1.60 o
   1   3  15        516.53        479.15         5.53 o
   2   3  15          1.27          0.19         1.97 o
   3   3  15         51.82         55.54         3.09 o
   4   3  15         50.48         46.42         3.62 o
   5   3  15         32.20         34.64         4.51 o
   6   3  15          2.29         -0.79         4.87 o
  -6   4  15          7.37         10.78         4.57 o
  -5   4  15         33.22         37.01         3.61 o
  -4   4  15         13.43         15.71         2.62 o
  -3   4  15         40.08         38.44         2.60 o
  -2   4  15        386.93        370.74         4.91 o
  -1   4  15        204.15        206.67         3.21 o
   0   4  15        479.99        454.55         5.59 o
   1   4  15        203.98        193.50         4.16 o
   2   4  15        386.39        378.35         4.91 o
   3   4  15         40.00         35.62         3.92 o
   4   4  15         13.36         13.82         3.22 o
   5   4  15         33.17         33.05         5.19 o
   6   4  15          7.36          9.40         8.28 o
  -6   5  15          6.37          8.72         4.39 o
  -5   5  15         17.77         24.05         3.60 o
  -4   5  15         97.10         90.98         3.45 o
  -3   5  15        141.27        137.04         4.14 o
  -2   5  15        214.48        200.22         3.56 o
  -1   5  15        511.03        489.84         5.16 o
   0   5  15         20.40         22.12         1.91 o
   1   5  15        511.69        491.22         5.97 o
   2   5  15        214.35        199.11         3.68 o
   3   5  15        141.06        132.95         5.45 o
   4   5  15         97.16         87.41         3.90 o
   5   5  15         17.73         33.01         6.12 o
   6   5  15          6.38         12.81         5.00 o
  -6   6  15          4.56          2.09         4.14 o
  -5   6  15          2.01          8.21         3.40 o
  -4   6  15         44.56         50.03         2.88 o
  -3   6  15        152.85        149.62         3.71 o
  -2   6  15         17.11         21.72         2.08 o
  -1   6  15         87.35         89.65         2.41 o
   0   6  15         34.92         40.80         2.13 o
   1   6  15         87.53         86.17         2.68 o
   2   6  15         17.24         22.69         2.13 o
   3   6  15        152.78        153.37         9.50 o
   4   6  15         44.55         45.36         3.75 o
   5   6  15          2.00          3.34         4.05 o
   6   6  15          4.58          4.37         4.53 o
  -6   7  15          4.28         12.77         4.73 o
  -5   7  15         18.10         21.12         3.37 o
  -4   7  15          5.70          7.23         2.57 o
  -3   7  15         37.42         37.07         2.69 o
  -2   7  15        185.21        179.14         3.66 o
  -1   7  15        240.92        230.43         3.65 o
   0   7  15         19.39         16.96         1.94 o
   1   7  15        241.46        234.54         3.82 o
   2   7  15        185.33        189.50         4.34 o
   3   7  15         37.40         37.50         3.19 o
   4   7  15          5.70          6.91         2.96 o
   5   7  15         18.02         21.04         4.84 o
   6   7  15          4.25          4.64         4.36 o
  -6   8  15          4.53          7.05         4.14 o
  -5   8  15          5.88          3.09         3.24 o
  -4   8  15         49.62         45.57         3.46 o
  -3   8  15         35.10         39.23         2.72 o
  -2   8  15        107.10        108.98         3.08 o
  -1   8  15         74.52         79.11         2.70 o
   0   8  15        214.94        217.70         3.55 o
   1   8  15         74.37         70.45         2.49 o
   2   8  15        106.91         93.51         3.08 o
   3   8  15         35.15         41.20         3.21 o
   4   8  15         49.61         55.08         3.64 o
   5   8  15          5.89          6.74         3.23 o
   6   8  15          4.52          9.75         4.53 o
  -6   9  15          6.95         14.13         3.83 o
  -5   9  15          0.09         -1.17         3.34 o
  -4   9  15          8.21         12.90         3.10 o
  -3   9  15         31.88         29.01         2.79 o
  -2   9  15          8.89          6.25         2.20 o
  -1   9  15        124.70        112.70         3.05 o
   0   9  15         25.37         26.68         2.01 o
   1   9  15        125.02        112.35         3.37 o
   2   9  15          8.84          5.47         2.31 o
   3   9  15         31.96         29.76         3.01 o
   4   9  15          8.20          4.00         3.17 o
   5   9  15          0.09         -0.52         3.61 o
   6   9  15          6.96          8.88         4.73 o
  -5  10  15          1.93          4.58         3.38 o
  -4  10  15          3.97          8.94         3.29 o
  -3  10  15          5.20          7.21         2.57 o
  -2  10  15         11.72         10.24         2.41 o
  -1  10  15         76.05         68.45         2.67 o
   0  10  15         10.09          9.04         2.05 o
   1  10  15         76.05         66.00         2.57 o
   2  10  15         11.70         20.56         2.35 o
   3  10  15          5.21          3.59         2.79 o
   4  10  15          3.97          8.75         3.32 o
   5  10  15          1.93          4.49         3.99 o
  -5  11  15          8.53         12.33         3.43 o
  -4  11  15          7.27         13.21         3.44 o
  -3  11  15          9.18          7.49         2.61 o
  -2  11  15        167.82        167.11         4.14 o
  -1  11  15          9.77          8.42         2.16 o
   0  11  15        187.72        172.77         3.50 o
   1  11  15          9.74          8.07         2.15 o
   2  11  15        168.01        165.19         3.72 o
   3  11  15          9.14          7.41         2.85 o
   4  11  15          7.29          6.15         3.23 o
   5  11  15          8.52         10.61         4.10 o
  -5  12  15          1.75         -1.50         3.44 o
  -4  12  15          9.65         11.84         3.53 o
  -3  12  15          5.89         11.55         2.70 o
  -2  12  15         42.87         40.92         2.74 o
  -1  12  15         19.68         23.48         2.45 o
   0  12  15         39.62         44.23         2.38 o
   1  12  15         19.66         17.88         2.26 o
   2  12  15         43.03         40.34         2.64 o
   3  12  15          5.88          8.17         2.82 o
   4  12  15          9.69         10.56         3.37 o
   5  12  15          1.75         -2.03         4.03 o
  -5  13  15          7.69         12.17         3.79 o
  -4  13  15         11.72         12.59         3.52 o
  -3  13  15         49.42         46.07         3.12 o
  -2  13  15         72.12         68.89         3.22 o
  -1  13  15         55.88         55.42         3.14 o
   0  13  15          4.39          3.05         2.20 o
   1  13  15         55.84         57.80         2.73 o
   2  13  15         72.12         72.54         3.27 o
   3  13  15         49.48         50.69         3.51 o
   4  13  15         11.71         15.78         3.46 o
   5  13  15          7.67          8.09         4.03 o
  -4  14  15         12.55         11.98         3.64 o
  -3  14  15         21.21         20.98         3.05 o
  -2  14  15         16.63         23.18         2.78 o
  -1  14  15         13.74         17.86         2.76 o
   0  14  15         43.45         46.61         3.04 o
   1  14  15         13.72         16.18         2.52 o
   2  14  15         16.53         19.51         2.74 o
   3  14  15         21.19         17.98         3.21 o
   4  14  15         12.60         13.29         3.54 o
  -4  15  15         32.41         27.24         4.32 o
  -3  15  15         39.01         41.56         3.03 o
  -2  15  15         24.49         24.39         3.18 o
  -1  15  15          3.86          3.54         2.71 o
   0  15  15          2.84          7.90         2.38 o
   1  15  15          3.83          8.97         2.50 o
   2  15  15         24.45         27.87         2.73 o
   3  15  15         39.13         36.29         3.45 o
   4  15  15         32.44         29.89         3.91 o
  -4  16  15          1.06          0.94         4.49 o
  -3  16  15          0.99          3.07         2.88 o
  -2  16  15          4.96          9.14         2.75 o
  -1  16  15          9.60          9.35         2.87 o
   0  16  15         12.75         20.30         2.54 o
   1  16  15          9.58         11.64         2.60 o
   2  16  15          4.94         11.14         2.78 o
   3  16  15          1.00          2.68         3.09 o
   4  16  15          1.07         -0.54         3.63 o
  -3  17  15         16.10         11.04         3.07 o
  -2  17  15          6.69          6.18         2.81 o
  -1  17  15         24.90         26.94         3.17 o
   0  17  15          8.85          9.51         2.51 o
   1  17  15         24.88         25.30         2.85 o
   2  17  15          6.73         12.26         2.83 o
   3  17  15         16.10         12.19         4.15 o
  -3  18  15          1.06          5.25         3.50 o
  -2  18  15          0.70         -2.08         2.98 o
  -1  18  15         27.52         31.31         3.05 o
   0  18  15          0.09          3.87         2.60 o
   1  18  15         27.55         28.19         3.00 o
   2  18  15          0.71          0.67         3.31 o
   3  18  15          1.06          3.51         3.85 o
  -2  19  15          5.89         12.39         3.07 o
  -1  19  15         30.92         36.02         3.26 o
   0  19  15          2.39          0.59         2.62 o
   1  19  15         30.90         30.59         3.10 o
   2  19  15          5.90          5.58         3.48 o
  -1  20  15          1.63          6.01         2.97 o
   0  20  15         21.57         29.55         2.93 o
   1  20  15          1.63          6.97         3.40 o
   0   0  16          1.33         -0.11         2.36 o
   1   0  16          0.77          0.35         1.82 o
   2   0  16          0.03          1.93         2.13 o
   3   0  16          9.27          7.07         2.67 o
   4   0  16         18.76         17.42         2.76 o
   5   0  16          9.24         15.46         3.47 o
   6   0  16          0.95         14.98         7.54 o
  -6   1  16          3.38         25.36         6.10 o
  -5   1  16          0.39          3.12         3.21 o
  -4   1  16         41.12         35.41         2.87 o
  -3   1  16         18.58         21.09         2.69 o
  -2   1  16         67.87         76.10         2.77 o
  -1   1  16        156.16        153.14         3.07 o
   0   1  16        571.27        579.36         6.18 o
   1   1  16        156.03        164.02         3.17 o
   2   1  16         67.89         74.80         2.48 o
   3   1  16         18.59         19.43         3.97 o
   4   1  16         41.06         39.57         3.08 o
   5   1  16          0.38          0.88         3.46 o
   6   1  16          3.37         15.52         7.25 o
  -6   2  16          0.43          5.10         6.87 o
  -5   2  16          4.30          6.87         3.60 o
  -4   2  16         54.31         52.22         2.98 o
  -3   2  16         25.27         29.20         6.42 o
  -2   2  16        259.60        250.75         4.14 o
  -1   2  16        248.69        245.68         3.69 o
   0   2  16        385.54        380.11         4.69 o
   1   2  16        248.41        241.82         3.97 o
   2   2  16        259.85        240.23         3.85 o
   3   2  16         25.26         18.74         3.02 o
   4   2  16         54.37         60.41         3.84 o
   5   2  16          4.30          7.27         4.24 o
   6   2  16          0.42          5.42         4.93 o
  -6   3  16          5.75          3.31         4.34 o
  -5   3  16          5.53          2.81         3.23 o
  -4   3  16          3.76          4.29         2.56 o
  -3   3  16        112.48        118.97         3.71 o
  -2   3  16         93.50         86.38         2.89 o
  -1   3  16         98.97         95.70         2.53 o
   0   3  16          0.43          2.85         1.95 o
   1   3  16         99.08         95.87         2.89 o
   2   3  16         93.59         85.96         2.77 o
   3   3  16        112.46        138.79        12.71 o
   4   3  16          3.74          3.70         3.01 o
   5   3  16          5.48          8.60         4.26 o
   6   3  16          5.75          6.17         4.83 o
  -6   4  16          1.46          1.30         4.30 o
  -5   4  16          3.99          7.54         3.35 o
  -4   4  16         29.77         31.65         2.81 o
  -3   4  16         40.79         50.46         4.07 o
  -2   4  16        107.65        112.43         3.29 o
  -1   4  16        184.82        175.97         3.20 o
   0   4  16         21.56         22.82         2.16 o
   1   4  16        184.96        180.52         3.66 o
   2   4  16        107.83        109.70         3.14 o
   3   4  16         40.79         47.93         6.94 o
   4   4  16         29.79         32.03         3.32 o
   5   4  16          4.01          0.44         4.13 o
   6   4  16          1.45          2.18         4.52 o
  -6   5  16          0.69          3.83         4.12 o
  -5   5  16         15.31         18.58         3.54 o
  -4   5  16         17.54         16.30         2.74 o
  -3   5  16          1.82          0.30         2.53 o
  -2   5  16        131.20        125.80         3.16 o
  -1   5  16        332.13        322.53         4.37 o
   0   5  16         41.04         36.44         2.26 o
   1   5  16        331.73        323.44         4.75 o
   2   5  16        131.43        123.84         3.14 o
   3   5  16          1.81          0.94         3.61 o
   4   5  16         17.58         20.13         3.15 o
   5   5  16         15.34         13.49         4.18 o
   6   5  16          0.69         -0.16         4.55 o
  -6   6  16          9.57          6.32         4.09 o
  -5   6  16         24.01         29.26         3.73 o
  -4   6  16         51.07         48.67         3.20 o
  -3   6  16          1.55          3.53         2.36 o
  -2   6  16         22.13         28.79         2.27 o
  -1   6  16        233.75        239.72         3.92 o
   0   6  16        172.60        162.38         3.40 o
   1   6  16        233.81        239.28         4.08 o
   2   6  16         22.02         24.18         3.12 o
   3   6  16          1.54         -3.17         3.75 o
   4   6  16         50.99         50.51         3.61 o
   5   6  16         24.02         20.44         4.32 o
   6   6  16          9.55         10.02         4.49 o
  -6   7  16          0.48          3.98         4.03 o
  -5   7  16         21.67         23.28         3.76 o
  -4   7  16         28.38         33.07         3.02 o
  -3   7  16         66.38         63.17         2.98 o
  -2   7  16        143.93        131.20         3.28 o
  -1   7  16          9.25          8.09         1.95 o
   0   7  16        275.36        257.64         4.26 o
   1   7  16          9.25         11.93         2.11 o
   2   7  16        143.62        143.19         8.24 o
   3   7  16         66.51         63.49         4.06 o
   4   7  16         28.34         29.78         3.61 o
   5   7  16         21.69         19.22         3.47 o
   6   7  16          0.47         13.43         4.67 o
  -5   8  16          0.31          2.15         3.55 o
  -4   8  16          5.27          7.28         2.68 o
  -3   8  16        140.18        140.02         4.07 o
  -2   8  16          0.28          0.72         2.18 o
  -1   8  16         12.91         13.14         2.07 o
   0   8  16          2.59         -0.53         2.06 o
   1   8  16         12.81         11.09         2.14 o
   2   8  16          0.28         -0.63         2.32 o
   3   8  16        140.18        140.46         4.52 o
   4   8  16          5.25          6.68         3.24 o
   5   8  16          0.31          3.73         3.89 o
  -5   9  16          4.00          3.29         3.62 o
  -4   9  16          5.67          7.10         3.15 o
  -3   9  16         41.11         40.11         2.96 o
  -2   9  16         95.93         98.94         3.12 o
  -1   9  16         36.71         40.84         2.56 o
   0   9  16        445.11        421.19         5.71 o
   1   9  16         36.66         39.68         2.34 o
   2   9  16         95.82         94.72         3.31 o
   3   9  16         41.12         41.75         3.23 o
   4   9  16          5.64          4.88         3.22 o
   5   9  16          4.00          4.29         4.42 o
  -5  10  16          2.75          1.35         3.67 o
  -4  10  16          6.33         10.31         3.40 o
  -3  10  16         21.99         24.19         2.80 o
  -2  10  16         14.52         13.69         2.59 o
  -1  10  16         81.48         74.83         2.95 o
   0  10  16          1.84          3.72         2.25 o
   1  10  16         81.72         81.38         2.78 o
   2  10  16         14.56         11.18         2.38 o
   3  10  16         22.06         20.65         3.09 o
   4  10  16          6.35          9.34         3.27 o
   5  10  16          2.73          8.60         4.02 o
  -5  11  16          0.76          2.44         3.42 o
  -4  11  16          8.08          8.88         3.45 o
  -3  11  16         21.42         20.62         2.81 o
  -2  11  16         33.40         29.27         3.05 o
  -1  11  16          2.41          4.65         2.31 o
   0  11  16          8.74         10.32         2.10 o
   1  11  16          2.41          6.18         2.22 o
   2  11  16         33.45         30.69         2.61 o
   3  11  16         21.30         21.94         3.08 o
   4  11  16          8.08         10.72         3.47 o
   5  11  16          0.76          4.37         3.97 o
  -5  12  16         14.04         16.60         3.67 o
  -4  12  16         43.99         49.18         4.13 o
  -3  12  16         13.26         12.44         2.80 o
  -2  12  16         15.66         20.48         2.67 o
  -1  12  16         11.62         15.11         2.88 o
   0  12  16          0.21          2.96         2.11 o
   1  12  16         11.61         13.45         2.26 o
   2  12  16         15.67         17.92         2.61 o
   3  12  16         13.32         13.37         2.93 o
   4  12  16         44.04         58.11         4.10 o
   5  12  16         14.03         11.19         4.09 o
  -4  13  16         13.77         17.19         3.76 o
  -3  13  16         49.98         61.04         3.54 o
  -2  13  16          0.01          2.44         2.79 o
  -1  13  16         37.98         30.35         2.99 o
   0  13  16         42.73         50.68         2.70 o
   1  13  16         37.97         38.19         2.59 o
   2  13  16          0.01          2.11         2.56 o
   3  13  16         50.06         60.69         3.77 o
   4  13  16         13.74         17.34         3.75 o
  -4  14  16          8.52         14.98         3.80 o
  -3  14  16         10.93         16.98         3.12 o
  -2  14  16         26.03         27.76         3.10 o
  -1  14  16          8.80         11.49         2.78 o
   0  14  16          2.97          2.64         2.32 o
   1  14  16          8.79          7.86         2.54 o
   2  14  16         26.08         35.77         3.38 o
   3  14  16         10.97         16.63         3.25 o
   4  14  16          8.49         16.23         3.68 o
  -4  15  16          3.04          3.32         4.38 o
  -3  15  16         25.40         28.49         3.67 o
  -2  15  16         28.00         33.43         3.50 o
  -1  15  16         10.64         10.47         2.87 o
   0  15  16         28.34         30.63         2.64 o
   1  15  16         10.63          9.60         2.54 o
   2  15  16         27.93         29.92         2.95 o
   3  15  16         25.42         25.87         3.75 o
   4  15  16          3.02          4.01         3.67 o
  -4  16  16          1.86          4.99         4.41 o
  -3  16  16          2.35          6.11         3.50 o
  -2  16  16          8.59         15.60         3.11 o
  -1  16  16          1.72          6.41         2.90 o
   0  16  16          7.38          8.93         2.52 o
   1  16  16          1.73          5.19         2.58 o
   2  16  16          8.61         10.63         2.98 o
   3  16  16          2.35          4.63         3.53 o
   4  16  16          1.85          1.17         3.61 o
  -3  17  16         10.90         10.56         3.63 o
  -2  17  16         19.66         21.61         3.10 o
  -1  17  16          2.22          5.91         3.01 o
   0  17  16          5.48          9.88         2.59 o
   1  17  16          2.21          3.78         2.74 o
   2  17  16         19.64         18.52         3.42 o
   3  17  16         10.88          9.63         4.55 o
  -3  18  16          3.41          4.20         4.49 o
  -2  18  16         26.28         33.45         3.29 o
  -1  18  16         14.01         17.01         3.25 o
   0  18  16          6.52          7.11         2.79 o
   1  18  16         14.01         17.24         2.93 o
   2  18  16         26.29         21.30         3.54 o
   3  18  16          3.43          0.36         3.94 o
  -2  19  16         27.52         32.68         3.34 o
  -1  19  16         14.59         10.19         3.08 o
   0  19  16         11.96          5.16         2.94 o
   1  19  16         14.59         20.86         3.05 o
   2  19  16         27.54         38.31         3.84 o
  -1  20  16         26.35         41.77         3.42 o
   0  20  16          0.13          1.37         2.96 o
   1  20  16         26.35         36.24         3.82 o
   1   0  17        141.12        127.84         3.17 o
   2   0  17         94.52         91.54         3.16 o
   3   0  17          0.02          0.71         2.93 o
   4   0  17          1.50          1.58         2.58 o
   5   0  17          0.01          3.34         3.43 o
   6   0  17          0.73          1.04         5.51 o
  -6   1  17          3.73          0.70         4.19 o
  -5   1  17         21.57         17.96         3.94 o
  -4   1  17          4.43          6.81         2.71 o
  -3   1  17         31.87         30.39         2.79 o
  -2   1  17        156.47        150.58         3.57 o
  -1   1  17        280.91        270.10         4.29 o
   0   1  17         37.83         37.69         2.10 o
   1   1  17        280.92        265.80         4.48 o
   2   1  17        156.47        152.59         3.59 o
   3   1  17         31.79         33.98         2.99 o
   4   1  17          4.43          3.85         2.99 o
   5   1  17         21.56         20.07         5.01 o
   6   1  17          3.74         14.07         5.62 o
  -6   2  17          1.12          9.21         4.21 o
  -5   2  17          1.70         -0.17         3.78 o
  -4   2  17         12.60          7.38         2.72 o
  -3   2  17         51.16         43.16         3.47 o
  -2   2  17         13.64         13.37         2.45 o
  -1   2  17        397.01        378.50         5.46 o
   0   2  17        192.07        183.97         3.55 o
   1   2  17        397.71        395.11         8.71 o
   2   2  17         13.62         15.01         2.23 o
   3   2  17         51.11         49.16         3.51 o
   4   2  17         12.63         10.08         3.05 o
   5   2  17          1.72          2.08         4.67 o
   6   2  17          1.13         -4.27         4.49 o
  -6   3  17          6.59         10.30         4.24 o
  -5   3  17          5.79          8.56         5.04 o
  -4   3  17         32.40         34.69         3.24 o
  -3   3  17         45.17         45.36         2.86 o
  -2   3  17        565.26        548.34         7.39 o
  -1   3  17          9.27         12.87         2.11 o
   0   3  17          0.09          1.39         2.17 o
   1   3  17          9.33          8.91         2.29 o
   2   3  17        565.07        550.52         7.67 o
   3   3  17         45.10         53.31         4.62 o
   4   3  17         32.37         40.66         3.50 o
   5   3  17          5.76          2.50         4.45 o
   6   3  17          6.59         12.05         4.70 o
  -6   4  17          5.72          4.50         5.10 o
  -5   4  17          1.86          0.52         3.51 o
  -4   4  17          3.09          3.43         2.91 o
  -3   4  17         42.98         42.99         2.86 o
  -2   4  17        134.05        125.56         4.21 o
  -1   4  17        159.78        146.45         3.03 o
   0   4  17         97.28         95.35         3.01 o
   1   4  17        159.93        142.26         3.82 o
   2   4  17        134.34        122.18         4.76 o
   3   4  17         42.88         52.41         5.84 o
   4   4  17          3.13          5.43         3.12 o
   5   4  17          1.85          4.36         5.13 o
   6   4  17          5.68          2.60         4.64 o
  -6   5  17          3.31         -1.06         3.98 o
  -5   5  17          5.50          4.61         3.75 o
  -4   5  17          5.16          4.15         2.91 o
  -3   5  17        111.49         99.34         3.67 o
  -2   5  17          1.35         -1.00         2.16 o
  -1   5  17         56.36         51.87         2.28 o
   0   5  17         34.74         34.12         2.32 o
   1   5  17         56.29         47.83         2.78 o
   2   5  17          1.34         -0.15         2.47 o
   3   5  17        111.41        101.93         4.10 o
   4   5  17          5.15          8.74         3.18 o
   5   5  17          5.49          0.72         4.08 o
   6   5  17          3.31          3.23         4.59 o
  -5   6  17         21.71         25.42         4.42 o
  -4   6  17          8.92         11.86         2.86 o
  -3   6  17         21.30         30.96         2.92 o
  -2   6  17         25.99         22.78         2.58 o
  -1   6  17         28.76         25.41         2.16 o
   0   6  17         40.89         42.97         2.78 o
   1   6  17         28.63         26.54         2.43 o
   2   6  17         25.95         26.72         3.66 o
   3   6  17         21.26         23.87         3.17 o
   4   6  17          8.94         11.32         3.58 o
   5   6  17         21.69         26.23         5.26 o
  -5   7  17         21.08         19.41         4.10 o
  -4   7  17         14.09          9.70         3.07 o
  -3   7  17         36.97         38.31         2.76 o
  -2   7  17         83.44         95.99         3.18 o
  -1   7  17         34.69         31.65         2.24 o
   0   7  17          0.29          1.98         2.16 o
   1   7  17         34.75         37.57         2.58 o
   2   7  17         83.39         93.16         3.29 o
   3   7  17         36.93         40.56         3.58 o
   4   7  17         14.10         12.29         4.13 o
   5   7  17         21.13         25.61         4.50 o
  -5   8  17         17.97         21.68         4.16 o
  -4   8  17          1.39          1.04         3.03 o
  -3   8  17         65.44         61.54         3.04 o
  -2   8  17        243.30        232.39         4.51 o
  -1   8  17         98.97        103.28         3.11 o
   0   8  17         35.24         40.29         2.45 o
   1   8  17         99.11         98.36         3.25 o
   2   8  17        243.35        228.63         5.00 o
   3   8  17         65.44         57.16         3.43 o
   4   8  17          1.37          7.67         3.72 o
   5   8  17         17.96         21.08         4.78 o
  -5   9  17         14.58         19.88         4.12 o
  -4   9  17          8.72         13.05         3.40 o
  -3   9  17         43.18         39.71         3.00 o
  -2   9  17          7.13          8.62         2.33 o
  -1   9  17         37.91         34.42         2.59 o
   0   9  17         16.89         19.55         2.46 o
   1   9  17         37.94         30.05         2.56 o
   2   9  17          7.05          6.67         2.99 o
   3   9  17         43.24         39.08         3.22 o
   4   9  17          8.79         10.24         3.71 o
   5   9  17         14.60         22.25         4.30 o
  -5  10  17         14.19         20.39         4.16 o
  -4  10  17          2.11          7.40         3.50 o
  -3  10  17          0.37          4.11         2.65 o
  -2  10  17        105.37         96.94         3.49 o
  -1  10  17         21.47         22.39         2.49 o
   0  10  17          0.03          4.16         2.31 o
   1  10  17         21.57         23.24         2.46 o
   2  10  17        105.25         90.86         3.30 o
   3  10  17          0.38         -2.94         2.94 o
   4  10  17          2.12          4.36         3.37 o
   5  10  17         14.19         17.10         4.09 o
  -5  11  17         21.70         21.96         3.89 o
  -4  11  17          7.96         13.79         3.67 o
  -3  11  17         59.87         68.23         3.41 o
  -2  11  17         48.05         59.08         3.17 o
  -1  11  17          5.44          6.77         2.57 o
   0  11  17          0.03          0.30         2.33 o
   1  11  17          5.45          6.38         2.47 o
   2  11  17         48.00         56.85         3.74 o
   3  11  17         59.91         63.46         3.67 o
   4  11  17          8.01         16.86         3.69 o
   5  11  17         21.66         17.50         4.03 o
  -4  12  17          7.06          7.95         3.62 o
  -3  12  17          7.14         10.88         2.85 o
  -2  12  17         20.18         14.80         2.71 o
  -1  12  17         60.32         57.72         3.49 o
   0  12  17         74.26         70.10         3.03 o
   1  12  17         60.41         57.70         2.92 o
   2  12  17         20.19         21.63         2.71 o
   3  12  17          7.14          6.58         3.12 o
   4  12  17          7.09          7.78         3.64 o
  -4  13  17         34.38         42.36         4.12 o
  -3  13  17         32.20         30.83         3.31 o
  -2  13  17          0.71          0.06         2.79 o
  -1  13  17          4.60          5.71         2.95 o
   0  13  17         37.60         36.04         2.88 o
   1  13  17          4.59          4.55         2.39 o
   2  13  17          0.70          5.35         2.65 o
   3  13  17         32.20         33.35         3.71 o
   4  13  17         34.37         46.19         5.23 o
  -4  14  17         12.12         15.02         3.80 o
  -3  14  17         12.17          9.99         3.05 o
  -2  14  17          7.29         13.21         3.25 o
  -1  14  17         17.35         27.48         3.23 o
   0  14  17         18.15         21.65         2.62 o
   1  14  17         17.33         20.23         2.76 o
   2  14  17          7.28         11.40         2.74 o
   3  14  17         12.14          6.59         3.47 o
   4  14  17         12.11         17.30         3.73 o
  -4  15  17          6.18         11.17         4.06 o
  -3  15  17         20.82         20.65         4.25 o
  -2  15  17          8.07          8.20         3.31 o
  -1  15  17          8.27         14.03         3.13 o
   0  15  17          2.15          4.81         2.54 o
   1  15  17          8.27         14.28         2.78 o
   2  15  17          8.11          7.45         2.82 o
   3  15  17         20.81         22.52         3.75 o
   4  15  17          6.16          5.73         3.63 o
  -3  16  17         20.74         26.92         3.90 o
  -2  16  17          4.15          3.62         3.33 o
  -1  16  17          1.05          2.76         3.09 o
   0  16  17         17.83         26.59         3.00 o
   1  16  17          1.05          4.12         2.78 o
   2  16  17          4.19          4.27         2.96 o
   3  16  17         20.78         14.38         3.66 o
  -3  17  17          1.65          4.77         3.62 o
  -2  17  17         23.09         28.23         3.37 o
  -1  17  17         11.10          7.78         3.09 o
   0  17  17         22.91         21.87         3.08 o
   1  17  17         11.08         11.80         2.91 o
   2  17  17         23.06         21.86         3.28 o
   3  17  17          1.66          2.85         4.01 o
  -2  18  17          1.68          2.98         3.25 o
  -1  18  17         26.28         23.40         3.37 o
   0  18  17         44.86         45.96         3.43 o
   1  18  17         26.18         29.24         3.21 o
   2  18  17          1.68          5.18         3.27 o
  -1  19  17         73.53         90.28         5.22 o
   0  19  17         12.08         16.68         3.18 o
   1  19  17         73.55         85.18         3.95 o
   0   0  18        223.07        213.57         5.27 o
   1   0  18        428.56        420.66         5.93 o
   2   0  18         47.85         58.88         5.65 o
   3   0  18         17.49         17.67         2.60 o
   4   0  18         42.75         48.28         3.53 o
   5   0  18         35.87         25.16         5.08 o
   6   0  18          1.21          0.39         5.46 o
  -6   1  18          4.11          8.48         5.42 o
  -5   1  18          0.58          4.14         4.13 o
  -4   1  18          6.21          8.10         3.03 o
  -3   1  18          3.18          2.64         2.67 o
  -2   1  18        164.73        165.58         5.25 o
  -1   1  18         13.60         14.70         2.30 o
   0   1  18        424.23        425.47         5.91 o
   1   1  18         13.60         17.89         2.53 o
   2   1  18        165.08        168.44        10.17 o
   3   1  18          3.18          3.69         2.73 o
   4   1  18          6.25          9.74         3.26 o
   5   1  18          0.58         -5.08         5.08 o
   6   1  18          4.13         15.21         5.44 o
  -5   2  18          9.31          4.32         4.10 o
  -4   2  18         21.24         18.17         3.16 o
  -3   2  18         85.00         82.91         3.51 o
  -2   2  18        210.82        191.42         5.68 o
  -1   2  18        214.44        217.08         4.16 o
   0   2  18        154.96        152.26         3.60 o
   1   2  18        214.76        211.88         4.39 o
   2   2  18        210.72        191.36         4.94 o
   3   2  18         84.90         84.36         3.52 o
   4   2  18         21.26         21.87         3.33 o
   5   2  18          9.25         10.06         4.30 o
  -5   3  18         10.51          2.46         4.16 o
  -4   3  18         18.65         19.70         3.34 o
  -3   3  18         56.18         56.13         3.18 o
  -2   3  18         63.58         63.85         3.10 o
  -1   3  18        151.52        142.90         3.52 o
   0   3  18          8.67          8.36         2.31 o
   1   3  18        151.59        146.96         4.77 o
   2   3  18         63.56         58.30         4.62 o
   3   3  18         56.26         63.76         3.59 o
   4   3  18         18.66         22.81         3.65 o
   5   3  18         10.50         14.45         4.58 o
  -5   4  18          0.22          9.81         3.94 o
  -4   4  18         61.31         61.31         3.67 o
  -3   4  18         22.22         31.64         2.93 o
  -2   4  18         89.12         81.18         3.23 o
  -1   4  18          1.39          1.48         2.13 o
   0   4  18        197.97        200.00         4.12 o
   1   4  18          1.40          0.09         3.04 o
   2   4  18         89.16         76.06         3.82 o
   3   4  18         22.22         30.40         3.29 o
   4   4  18         61.38         60.98         3.84 o
   5   4  18          0.22         11.67         4.41 o
  -5   5  18          0.88          8.62         4.81 o
  -4   5  18         25.23         26.89         3.25 o
  -3   5  18         63.61         67.18         3.39 o
  -2   5  18         28.34         29.57         2.48 o
  -1   5  18         12.79         16.09         2.33 o
   0   5  18         95.59        107.53         5.16 o
   1   5  18         12.82         18.59         2.60 o
   2   5  18         28.36         29.06         2.87 o
   3   5  18         63.64         67.36         4.05 o
   4   5  18         25.18         26.25         5.25 o
   5   5  18          0.88          6.13         5.52 o
  -5   6  18          4.96         10.50         4.54 o
  -4   6  18          5.59          6.97         3.07 o
  -3   6  18        117.43        122.31         4.02 o
  -2   6  18          3.98         -0.75         2.29 o
  -1   6  18        147.86        146.25         3.48 o
   0   6  18        108.05        110.69         3.84 o
   1   6  18        147.80        139.20         3.84 o
   2   6  18          3.96          2.40         2.59 o
   3   6  18        117.70        112.41         4.50 o
   4   6  18          5.59          6.75         3.68 o
   5   6  18          4.95          4.94         4.01 o
  -5   7  18          2.37         -2.09         4.41 o
  -4   7  18         28.00         29.38         3.49 o
  -3   7  18         18.13         17.06         2.91 o
  -2   7  18        126.69        117.78         3.45 o
  -1   7  18         71.99         60.29         2.76 o
   0   7  18        257.63        255.72         4.44 o
   1   7  18         71.77         65.91         4.64 o
   2   7  18        126.88        119.19         3.84 o
   3   7  18         18.16         17.38         3.36 o
   4   7  18         28.01         31.93         4.09 o
   5   7  18          2.37          7.96         3.98 o
  -5   8  18          5.35         -0.88         4.26 o
  -4   8  18          2.33          2.24         3.18 o
  -3   8  18         11.71         12.35         2.72 o
  -2   8  18         41.97         46.78         2.81 o
  -1   8  18        117.06        114.64         3.54 o
   0   8  18         21.46         22.17         2.37 o
   1   8  18        116.80        114.66         3.46 o
   2   8  18         42.05         43.64         2.91 o
   3   8  18         11.73         16.50         3.31 o
   4   8  18          2.34         -0.71         3.84 o
   5   8  18          5.37          2.60         4.11 o
  -5   9  18          0.86          8.52         4.01 o
  -4   9  18         18.95         23.30         3.35 o
  -3   9  18          8.13          9.21         2.87 o
  -2   9  18         40.02         38.24         2.74 o
  -1   9  18         57.30         66.45         3.11 o
   0   9  18        408.24        387.65         5.90 o
   1   9  18         57.35         64.01         2.94 o
   2   9  18         40.05         42.50         2.77 o
   3   9  18          8.16          6.54         3.49 o
   4   9  18         18.98         19.40         4.01 o
   5   9  18          0.86          1.98         3.99 o
  -5  10  18          2.81         -0.82         4.08 o
  -4  10  18          4.97          3.93         3.82 o
  -3  10  18          6.66          9.01         2.88 o
  -2  10  18         18.81         20.27         2.85 o
  -1  10  18         13.04         15.38         2.89 o
   0  10  18         21.17         21.32         2.48 o
   1  10  18         13.05         16.54         2.64 o
   2  10  18         18.78         18.64         2.58 o
   3  10  18          6.66          5.64         3.22 o
   4  10  18          4.96          3.72         4.53 o
   5  10  18          2.81         -3.59         4.12 o
  -4  11  18         71.08         77.93         4.57 o
  -3  11  18          6.35         10.09         2.82 o
  -2  11  18         17.50         21.26         2.93 o
  -1  11  18          7.00          4.31         2.72 o
   0  11  18        132.59        113.01         3.52 o
   1  11  18          7.03          5.89         2.60 o
   2  11  18         17.48         15.25         2.73 o
   3  11  18          6.36         10.25         3.21 o
   4  11  18         71.10         85.45         6.27 o
  -4  12  18         14.27         19.16         3.83 o
  -3  12  18         40.51         41.53         3.42 o
  -2  12  18         31.90         28.69         3.08 o
  -1  12  18         65.23         59.73         3.59 o
   0  12  18          5.00          5.33         2.42 o
   1  12  18         65.08         56.26         3.46 o
   2  12  18         31.83         26.48         2.84 o
   3  12  18         40.48         41.79         3.60 o
   4  12  18         14.28         19.04         3.73 o
  -4  13  18          5.79          5.30         3.68 o
  -3  13  18         34.45         33.12         3.36 o
  -2  13  18         17.14         17.09         3.30 o
  -1  13  18         23.99         28.89         3.27 o
   0  13  18          0.07          3.94         2.79 o
   1  13  18         24.01         27.55         2.91 o
   2  13  18         17.11         16.01         2.75 o
   3  13  18         34.50         25.98         3.72 o
   4  13  18          5.80          9.52         3.48 o
  -4  14  18         13.41         21.37         3.92 o
  -3  14  18          1.89          7.22         3.14 o
  -2  14  18          9.98          5.15         3.29 o
  -1  14  18         15.71         14.25         3.19 o
   0  14  18          0.21          6.52         2.91 o
   1  14  18         15.75         14.78         2.97 o
   2  14  18          9.95          7.36         2.79 o
   3  14  18          1.90         -2.76         3.45 o
   4  14  18         13.42         16.50         4.12 o
  -3  15  18         21.74         21.22         3.76 o
  -2  15  18          8.63         11.96         3.39 o
  -1  15  18          0.75          2.66         3.11 o
   0  15  18          0.13          2.61         2.90 o
   1  15  18          0.76          6.72         2.97 o
   2  15  18          8.59          6.41         3.58 o
   3  15  18         21.68         22.40         3.83 o
  -3  16  18          5.06          8.58         3.69 o
  -2  16  18          2.36          4.27         3.41 o
  -1  16  18         21.98         25.85         3.60 o
   0  16  18          1.06          3.22         3.04 o
   1  16  18         21.95         29.93         3.36 o
   2  16  18          2.35          7.65         3.09 o
   3  16  18          5.07          5.53         5.25 o
  -2  17  18         21.30         21.48         3.72 o
  -1  17  18         34.20         46.84         3.86 o
   0  17  18          0.50          2.39         3.15 o
   1  17  18         34.17         46.04         3.41 o
   2  17  18         21.34         24.69         3.46 o
  -1  18  18          9.69          9.38         3.54 o
   0  18  18          7.00          6.71         3.10 o
   1  18  18          9.72          8.83         3.04 o
   1   0  19          0.87          1.85         2.37 o
   2   0  19          1.13         -0.71         2.65 o
   3   0  19         11.86         10.33         2.97 o
   4   0  19          0.08          1.07         3.37 o
   5   0  19         11.02          5.03         5.12 o
  -5   1  19          1.05         -5.92         5.92 o
  -4   1  19          2.43          6.64         3.06 o
  -3   1  19          5.87          7.59         2.74 o
  -2   1  19        113.73        109.79         3.74 o
  -1   1  19        393.17        378.99         6.03 o
   0   1  19         90.07         99.88         4.68 o
   1   1  19        393.09        389.95         6.13 o
   2   1  19        113.80        103.71         4.02 o
   3   1  19          5.86          9.61         2.83 o
   4   1  19          2.43          2.74         3.24 o
   5   1  19          1.06         -4.55         4.55 o
  -5   2  19         18.15         17.69         5.26 o
  -4   2  19          6.63         10.26         3.12 o
  -3   2  19          1.15          1.98         2.68 o
  -2   2  19         47.24         44.03         2.98 o
  -1   2  19         27.22         31.07         2.55 o
   0   2  19        197.24        193.61         4.97 o
   1   2  19         27.26         23.53         3.45 o
   2   2  19         47.11         41.99         4.26 o
   3   2  19          1.15          3.64         3.05 o
   4   2  19          6.63          8.29         3.44 o
   5   2  19         18.08         15.00         7.58 o
  -5   3  19         11.77         18.30         7.39 o
  -4   3  19         14.59         19.94         3.45 o
  -3   3  19          5.58         10.28         2.79 o
  -2   3  19         24.68         18.85         2.64 o
  -1   3  19        220.97        218.63         4.94 o
   0   3  19        319.91        326.22         6.76 o
   1   3  19        221.04        221.68         5.12 o
   2   3  19         24.74         18.35         2.96 o
   3   3  19          5.56          2.56         3.04 o
   4   3  19         14.61         16.14         3.43 o
   5   3  19         11.76         17.68         4.70 o
  -5   4  19          5.41          3.82         4.90 o
  -4   4  19         15.28         18.90         3.59 o
  -3   4  19         33.04         36.53         3.32 o
  -2   4  19          5.85          6.25         2.56 o
  -1   4  19          5.10          2.82         2.42 o
   0   4  19        198.67        199.63         4.76 o
   1   4  19          5.10          6.41         2.65 o
   2   4  19          5.84         -0.67         3.09 o
   3   4  19         33.03         34.16         3.41 o
   4   4  19         15.27         12.50         3.70 o
   5   4  19          5.40         13.69         5.05 o
  -5   5  19         53.07         59.74         7.01 o
  -4   5  19          5.48          5.03         3.34 o
  -3   5  19         15.30         18.67         3.10 o
  -2   5  19         75.74         81.78         3.25 o
  -1   5  19         38.31         38.05         2.62 o
   0   5  19         79.50         82.02         3.12 o
   1   5  19         38.40         34.90         3.56 o
   2   5  19         75.60         75.33         3.95 o
   3   5  19         15.23         17.31         3.42 o
   4   5  19          5.47          6.76         3.66 o
   5   5  19         53.09         46.34         4.55 o
  -5   6  19         10.68          9.43         4.53 o
  -4   6  19          7.02          7.12         3.17 o
  -3   6  19         10.54         16.38         2.91 o
  -2   6  19         48.22         49.09         3.07 o
  -1   6  19         38.68         41.34         2.69 o
   0   6  19          0.91          4.33         2.33 o
   1   6  19         38.69         45.98         3.05 o
   2   6  19         48.21         51.68         3.16 o
   3   6  19         10.53         12.56         3.65 o
   4   6  19          7.00          8.43         3.82 o
   5   6  19         10.66          3.96         3.90 o
  -5   7  19          7.81          9.92         4.27 o
  -4   7  19         28.62         23.73         3.53 o
  -3   7  19         26.84         26.57         3.04 o
  -2   7  19         27.59         20.80         2.57 o
  -1   7  19         50.41         55.22         2.73 o
   0   7  19         14.31          8.57         2.39 o
   1   7  19         50.46         61.34         3.15 o
   2   7  19         27.60         15.81         2.65 o
   3   7  19         26.80         26.23         3.84 o
   4   7  19         28.58         26.42         5.64 o
   5   7  19          7.80          9.35         4.11 o
  -5   8  19          8.95          8.62         4.28 o
  -4   8  19          1.87          4.52         4.09 o
  -3   8  19          4.02          4.47         2.81 o
  -2   8  19          0.29          3.44         2.45 o
  -1   8  19         55.60         53.03         2.98 o
   0   8  19         34.59         39.44         2.56 o
   1   8  19         55.82         52.26         3.44 o
   2   8  19          0.30          3.27         2.63 o
   3   8  19          4.04          8.18         3.54 o
   4   8  19          1.88         10.43         4.16 o
   5   8  19          8.93          9.28         4.16 o
  -4   9  19         10.95         11.59         3.48 o
  -3   9  19          5.66         10.32         3.12 o
  -2   9  19          6.14          7.75         2.60 o
  -1   9  19         60.22         59.91         4.10 o
   0   9  19          0.74          1.30         2.51 o
   1   9  19         60.26         58.48         2.96 o
   2   9  19          6.13          8.24         2.71 o
   3   9  19          5.68          6.63         3.57 o
   4   9  19         10.94         16.87         4.90 o
  -4  10  19          1.27          1.93         4.15 o
  -3  10  19         56.88         72.61         3.74 o
  -2  10  19          5.60          5.16         2.77 o
  -1  10  19         13.26         14.10         2.96 o
   0  10  19          1.94          7.49         2.57 o
   1  10  19         13.24         19.07         2.70 o
   2  10  19          5.62          5.89         2.48 o
   3  10  19         56.98         68.26         4.47 o
   4  10  19          1.27          0.97         4.06 o
  -4  11  19         13.52         12.01         4.27 o
  -3  11  19          7.14          7.54         3.08 o
  -2  11  19          9.76         13.22         3.10 o
  -1  11  19          7.85         12.47         2.97 o
   0  11  19          3.01          1.32         2.66 o
   1  11  19          7.83         10.73         2.65 o
   2  11  19          9.80         13.26         2.72 o
   3  11  19          7.16          7.43         3.56 o
   4  11  19         13.55         18.20         4.62 o
  -4  12  19          9.74          5.19         4.25 o
  -3  12  19         18.87         13.49         3.32 o
  -2  12  19         13.72         10.67         3.41 o
  -1  12  19          3.24          6.57         3.18 o
   0  12  19         51.08         55.02         3.22 o
   1  12  19          3.23          7.33         2.68 o
   2  12  19         13.78         11.88         2.76 o
   3  12  19         18.86         16.61         3.64 o
   4  12  19          9.77          6.63         4.59 o
  -3  13  19         13.37         16.22         3.43 o
  -2  13  19          9.80          5.59         3.51 o
  -1  13  19          1.76          1.33         3.26 o
   0  13  19          3.76          9.27         2.92 o
   1  13  19          1.77          4.05         2.66 o
   2  13  19          9.80         10.80         2.81 o
   3  13  19         13.40         15.22         3.57 o
  -3  14  19         13.05         13.74         3.71 o
  -2  14  19         25.04         24.42         3.79 o
  -1  14  19          0.86          3.97         3.34 o
   0  14  19          0.63          3.81         2.91 o
   1  14  19          0.87          4.53         3.06 o
   2  14  19         24.96         22.26         3.03 o
   3  14  19         13.07          8.07         3.56 o
  -3  15  19          3.58          2.80         3.64 o
  -2  15  19          5.91         11.58         3.68 o
  -1  15  19          8.26          7.78         3.44 o
   0  15  19          0.01          3.36         3.08 o
   1  15  19          8.25         11.80         3.10 o
   2  15  19          5.93          8.67         3.10 o
   3  15  19          3.60          7.26         3.59 o
  -2  16  19         23.07         26.78         3.76 o
  -1  16  19         28.31         28.85         3.80 o
   0  16  19          0.78          0.70         3.18 o
   1  16  19         28.30         31.76         3.44 o
   2  16  19         23.07         32.23         3.49 o
  -1  17  19         14.37         21.62         3.83 o
   0  17  19          1.39          4.14         3.19 o
   1  17  19         14.38         12.39         3.29 o
   0   0  20         33.47         37.88         7.84 o
   1   0  20         99.29        116.61         4.65 o
   2   0  20         29.24         31.32         3.36 o
   3   0  20         11.22          6.05         3.04 o
   4   0  20          0.42          3.58         3.38 o
   5   0  20          1.02         -3.06         4.69 o
  -5   1  20          7.23          6.81         5.51 o
  -4   1  20          2.66          5.69         3.42 o
  -3   1  20         57.59         59.53         3.60 o
  -2   1  20        108.59        108.44         3.79 o
  -1   1  20        136.01        140.56         4.25 o
   0   1  20         18.02         27.10         2.79 o
   1   1  20        135.92        134.62         3.79 o
   2   1  20        108.55         98.92         3.98 o
   3   1  20         57.65         57.46         3.89 o
   4   1  20          2.66          3.68         3.43 o
   5   1  20          7.23          7.76         4.96 o
  -5   2  20          0.12         -5.38         5.38 o
  -4   2  20          2.05          1.45         3.42 o
  -3   2  20          2.49          2.73         2.83 o
  -2   2  20         44.54         45.38         3.10 o
  -1   2  20         53.30         47.75         2.90 o
   0   2  20          1.05          0.43         2.51 o
   1   2  20         53.22         47.17         3.33 o
   2   2  20         44.55         50.11         3.38 o
   3   2  20          2.50          2.38         3.17 o
   4   2  20          2.03          4.10         3.61 o
   5   2  20          0.11         -4.37         4.37 o
  -5   3  20         18.47         19.33         4.80 o
  -4   3  20          1.72          4.25         3.50 o
  -3   3  20         23.31         35.50         3.10 o
  -2   3  20          1.18          1.72         2.61 o
  -1   3  20          5.16          5.19         2.48 o
   0   3  20         35.10         27.72         2.75 o
   1   3  20          5.16          8.05         2.52 o
   2   3  20          1.18          1.72         2.88 o
   3   3  20         23.34         24.76         3.54 o
   4   3  20          1.72          4.82         3.62 o
   5   3  20         18.52         29.24         4.55 o
  -5   4  20          2.74          0.31         4.49 o
  -4   4  20         15.91         16.08         3.54 o
  -3   4  20          6.87         10.38         3.05 o
  -2   4  20         27.34         37.31         2.94 o
  -1   4  20        108.69        105.84         3.49 o
   0   4  20          6.08          6.64         2.52 o
   1   4  20        108.60        104.73         3.57 o
   2   4  20         27.44         26.76         3.43 o
   3   4  20          6.88          5.76         3.41 o
   4   4  20         15.83          9.80         3.88 o
   5   4  20          2.74         -2.25         5.85 o
  -5   5  20         25.09         32.45         7.01 o
  -4   5  20         27.97         29.19         3.77 o
  -3   5  20         37.13         36.25         3.35 o
  -2   5  20         20.58         18.40         3.01 o
  -1   5  20         31.46         34.30         2.77 o
   0   5  20         40.27         40.65         2.87 o
   1   5  20         31.37         33.73         2.74 o
   2   5  20         20.60         12.73         3.28 o
   3   5  20         37.11         48.43         4.54 o
   4   5  20         27.96         23.69         5.45 o
   5   5  20         25.09         36.42         4.27 o
  -5   6  20          1.93          2.92         5.04 o
  -4   6  20         48.87         42.14         4.03 o
  -3   6  20         39.64         41.35         3.49 o
  -2   6  20         13.85         16.14         3.01 o
  -1   6  20         36.63         35.79         2.66 o
   0   6  20          0.40         -2.53         2.53 o
   1   6  20         36.62         37.55         2.86 o
   2   6  20         13.79         14.82         3.29 o
   3   6  20         39.65         42.60         4.05 o
   4   6  20         48.93         61.41         7.67 o
   5   6  20          1.93          2.81         3.88 o
  -4   7  20          7.71         20.60         3.95 o
  -3   7  20         12.09          8.79         3.10 o
  -2   7  20          5.04          6.32         2.89 o
  -1   7  20          6.01         12.34         3.20 o
   0   7  20         10.09         11.68         2.67 o
   1   7  20          6.00          5.63         2.61 o
   2   7  20          5.03          3.41         3.14 o
   3   7  20         12.08         16.79         3.72 o
   4   7  20          7.68         11.22         4.83 o
  -4   8  20         16.03         23.20         3.66 o
  -3   8  20          3.42          5.56         2.88 o
  -2   8  20          2.30          2.40         2.96 o
  -1   8  20         12.92         11.69         3.17 o
   0   8  20          1.74          4.37         2.61 o
   1   8  20         12.94         12.52         2.69 o
   2   8  20          2.31          6.33         2.63 o
   3   8  20          3.41          4.49         3.78 o
   4   8  20         16.03         22.47         4.68 o
  -4   9  20          3.21          3.16         3.47 o
  -3   9  20          6.69         10.89         3.23 o
  -2   9  20         11.27         11.06         2.88 o
  -1   9  20         38.20         32.84         3.19 o
   0   9  20         29.55         34.85         3.13 o
   1   9  20         38.19         35.64         2.91 o
   2   9  20         11.27          9.66         2.73 o
   3   9  20          6.70          8.11         3.69 o
   4   9  20          3.18          2.79         4.34 o
  -4  10  20         12.37         16.06         4.35 o
  -3  10  20          1.61          3.34         3.21 o
  -2  10  20          5.86          5.46         3.27 o
  -1  10  20         14.60         12.93         3.07 o
   0  10  20          8.50         11.52         2.69 o
   1  10  20         14.60         13.52         2.88 o
   2  10  20          5.89          3.14         2.69 o
   3  10  20          1.61          4.33         3.61 o
   4  10  20         12.38         12.51         4.53 o
  -4  11  20          0.92          7.24         4.64 o
  -3  11  20         18.85         21.89         3.48 o
  -2  11  20          0.05          4.59         3.52 o
  -1  11  20          3.10          4.48         2.96 o
   0  11  20         11.56         16.29         2.82 o
   1  11  20          3.12          5.30         2.69 o
   2  11  20          0.05          3.27         2.89 o
   3  11  20         18.84         18.85         3.76 o
   4  11  20          0.91          6.04         4.42 o
  -3  12  20          3.60          4.76         3.39 o
  -2  12  20          3.79          7.47         3.64 o
  -1  12  20          4.31          5.82         3.32 o
   0  12  20         37.49         36.64         3.06 o
   1  12  20          4.29          4.71         2.70 o
   2  12  20          3.79          7.86         2.79 o
   3  12  20          3.60          2.71         3.88 o
  -3  13  20         12.67         12.00         3.39 o
  -2  13  20         11.62          8.58         3.48 o
  -1  13  20          1.99          2.74         3.25 o
   0  13  20         16.99         14.38         3.07 o
   1  13  20          1.99          6.72         2.84 o
   2  13  20         11.67         16.39         2.92 o
   3  13  20         12.68         15.80         4.05 o
  -3  14  20          6.92          4.08         3.66 o
  -2  14  20          8.19          9.96         4.42 o
  -1  14  20         29.58         27.85         3.67 o
   0  14  20         14.85         17.77         3.14 o
   1  14  20         29.56         30.57         3.31 o
   2  14  20          8.18          7.32         2.94 o
   3  14  20          6.93          3.33         3.77 o
  -2  15  20          2.94          5.83         3.73 o
  -1  15  20          3.34          7.63         3.80 o
   0  15  20          8.51          8.04         3.21 o
   1  15  20          3.34          3.23         3.18 o
   2  15  20          2.94          9.93         3.16 o
  -1  16  20         32.41         40.92         4.05 o
   0  16  20          0.83          2.12         3.48 o
   1  16  20         32.43         42.33         3.53 o
   0  17  20          0.01          3.50         4.21 o
   1   0  21         65.92         71.75         3.38 o
   2   0  21          0.45          3.73         3.11 o
   3   0  21         14.31         19.20         3.78 o
   4   0  21          0.02          7.14         3.78 o
   5   0  21         20.80         37.78         5.77 o
  -5   1  21          4.54          9.93         5.24 o
  -4   1  21          6.01         17.70         4.56 o
  -3   1  21          7.75          5.51         3.25 o
  -2   1  21         85.59         78.70         4.08 o
  -1   1  21         11.32          9.33         2.68 o
   0   1  21          5.63          1.67         3.02 o
   1   1  21         11.30         13.81         2.71 o
   2   1  21         85.60         91.07         4.21 o
   3   1  21          7.77         11.99         3.60 o
   4   1  21          6.03         21.00         5.03 o
   5   1  21          4.55          1.90         4.67 o
  -5   2  21         17.60         25.66         5.55 o
  -4   2  21          8.39         19.30         5.48 o
  -3   2  21          3.65          4.88         3.20 o
  -2   2  21        113.72        107.27         4.61 o
  -1   2  21         46.90         49.00         2.94 o
   0   2  21          0.54          3.90         2.78 o
   1   2  21         46.92         43.32         3.06 o
   2   2  21        113.80        110.48         4.21 o
   3   2  21          3.65          4.03         3.37 o
   4   2  21          8.37         22.82         9.38 o
   5   2  21         17.59         22.16         6.45 o
  -5   3  21         11.66         21.74         7.43 o
  -4   3  21         10.28         10.50         3.77 o
  -3   3  21         15.25         18.92         3.21 o
  -2   3  21         29.79         32.12         2.98 o
  -1   3  21          3.35          4.17         2.52 o
   0   3  21         73.13         75.52         4.71 o
   1   3  21          3.36          8.35         2.69 o
   2   3  21         29.74         26.30         3.48 o
   3   3  21         15.28         22.52         3.64 o
   4   3  21         10.27         10.16         4.20 o
   5   3  21         11.65         17.69         4.98 o
  -4   4  21         27.60         34.02         4.11 o
  -3   4  21         19.22         14.71         3.47 o
  -2   4  21         15.48         15.94         2.81 o
  -1   4  21         38.95         38.66         2.90 o
   0   4  21         11.05         15.69         2.75 o
   1   4  21         38.96         37.85         2.88 o
   2   4  21         15.45         14.73         3.26 o
   3   4  21         19.17         24.62         4.57 o
   4   4  21         27.57         27.36         4.48 o
  -4   5  21         10.24          8.16         3.68 o
  -3   5  21         86.96         92.45         4.43 o
  -2   5  21          5.40          5.32         2.75 o
  -1   5  21         51.51         47.50         3.03 o
   0   5  21        112.75        107.35         3.82 o
   1   5  21         51.53         44.74         3.00 o
   2   5  21          5.38          8.63         3.39 o
   3   5  21         86.97         89.74         4.79 o
   4   5  21         10.26         18.62         4.62 o
  -4   6  21          4.86          9.95         3.61 o
  -3   6  21         13.57         15.43         3.28 o
  -2   6  21         13.95         17.53         3.07 o
  -1   6  21          7.80          6.27         3.04 o
   0   6  21          8.41          7.29         2.66 o
   1   6  21          7.81          6.49         2.62 o
   2   6  21         13.99         14.83         3.23 o
   3   6  21         13.58         12.40         3.81 o
   4   6  21          4.85          9.06         4.39 o
  -4   7  21         12.15         14.60         4.04 o
  -3   7  21         15.43         14.90         3.27 o
  -2   7  21         23.98         22.63         3.37 o
  -1   7  21         11.29          9.86         3.43 o
   0   7  21        179.34        188.95         4.53 o
   1   7  21         11.22          9.65         2.70 o
   2   7  21         23.94         24.74         3.37 o
   3   7  21         15.41         18.73         3.96 o
   4   7  21         12.11          7.69         4.49 o
  -4   8  21          1.77         -0.80         3.76 o
  -3   8  21          1.07          3.33         3.32 o
  -2   8  21          1.03          2.12         3.54 o
  -1   8  21          5.86          9.65         3.23 o
   0   8  21         71.20         70.38         3.60 o
   1   8  21          5.88          8.18         2.74 o
   2   8  21          1.03          3.71         3.17 o
   3   8  21          1.07          8.73         3.84 o
   4   8  21          1.77          5.90         4.39 o
  -4   9  21          2.31         -0.08         3.87 o
  -3   9  21         37.90         52.74         4.53 o
  -2   9  21          4.53         13.46         3.59 o
  -1   9  21          2.44          3.84         3.27 o
   0   9  21         28.09         34.20         3.22 o
   1   9  21          2.43          4.98         2.72 o
   2   9  21          4.55          7.00         3.23 o
   3   9  21         37.89         47.80         4.22 o
   4   9  21          2.30          5.18         4.37 o
  -3  10  21          5.32          8.15         3.43 o
  -2  10  21          9.04          8.37         3.35 o
  -1  10  21         10.87         12.13         3.41 o
   0  10  21         13.80         22.61         3.46 o
   1  10  21         10.85          9.71         2.95 o
   2  10  21          9.02         14.58         3.35 o
   3  10  21          5.33          5.29         3.76 o
  -3  11  21          0.45         -0.63         3.52 o
  -2  11  21          3.33          3.06         3.77 o
  -1  11  21          1.70          2.57         3.05 o
   0  11  21          0.55          3.75         2.96 o
   1  11  21          1.70          4.24         2.90 o
   2  11  21          3.35         -0.07         2.97 o
   3  11  21          0.45         -2.63         3.66 o
  -3  12  21          8.47         11.19         3.58 o
  -2  12  21         13.48          4.63         3.77 o
  -1  12  21         30.18         33.08         3.74 o
   0  12  21         16.78         12.93         2.92 o
   1  12  21         30.21         37.95         3.38 o
   2  12  21         13.47         14.15         3.15 o
   3  12  21          8.47         11.08         3.95 o
  -2  13  21         11.50         16.98         4.02 o
  -1  13  21         19.99         21.13         3.62 o
   0  13  21          0.32         -2.54         3.14 o
   1  13  21         20.09         19.42         3.09 o
   2  13  21         11.48         17.67         3.26 o
  -2  14  21         39.51         43.71         4.40 o
  -1  14  21          5.17         12.52         4.29 o
   0  14  21          7.94          5.52         3.21 o
   1  14  21          5.16         14.94         3.17 o
   2  14  21         39.48         33.06         3.27 o
  -1  15  21          5.11          7.33         3.62 o
   0  15  21          1.29         -3.36         3.72 o
   1  15  21          5.12         12.36         3.23 o
   0  16  21          0.04          3.22         3.84 o
   0   0  22        123.08        110.88         6.24 o
   1   0  22         35.91         42.88         3.14 o
   2   0  22         13.38         14.13         3.38 o
   3   0  22          9.39          6.16         3.69 o
   4   0  22          2.66          9.27         4.52 o
  -4   1  22          4.61          8.73         4.00 o
  -3   1  22         12.08         15.04         3.85 o
  -2   1  22          5.52          7.88         3.32 o
  -1   1  22          8.36          8.60         2.73 o
   0   1  22         13.06         11.81         3.10 o
   1   1  22          8.36          9.06         2.95 o
   2   1  22          5.48          7.83         3.45 o
   3   1  22         12.11          9.54         3.66 o
   4   1  22          4.58         12.40         5.81 o
  -4   2  22         36.47         41.39         5.01 o
  -3   2  22         40.81         39.97         3.73 o
  -2   2  22         52.04         53.15         4.36 o
  -1   2  22         45.91         45.77         3.13 o
   0   2  22         29.07         35.20         3.47 o
   1   2  22         46.00         38.78         3.59 o
   2   2  22         51.99         47.91         4.07 o
   3   2  22         40.78         37.00         4.16 o
   4   2  22         36.43         38.00         4.94 o
  -4   3  22         33.92         34.07         4.47 o
  -3   3  22         49.30         51.33         3.70 o
  -2   3  22         32.45         38.36         3.42 o
  -1   3  22          3.05          6.02         2.60 o
   0   3  22          2.53          2.21         2.87 o
   1   3  22          3.05          7.43         2.81 o
   2   3  22         32.48         32.99         3.69 o
   3   3  22         49.35         53.14         5.05 o
   4   3  22         33.95         38.30         4.98 o
  -4   4  22         23.26         27.94         3.93 o
  -3   4  22         27.97         27.17         3.77 o
  -2   4  22         20.50         26.12         3.01 o
  -1   4  22          3.76          5.69         2.92 o
   0   4  22          0.12          1.44         2.85 o
   1   4  22          3.75          3.58         2.80 o
   2   4  22         20.55         27.33         3.56 o
   3   4  22         27.96         24.85         4.82 o
   4   4  22         23.23         16.48         4.44 o
  -4   5  22         15.82         17.39         3.85 o
  -3   5  22         12.48          9.29         3.60 o
  -2   5  22         32.48         29.38         3.24 o
  -1   5  22         12.48         13.74         3.22 o
   0   5  22         17.71         17.70         3.09 o
   1   5  22         12.43         18.40         3.11 o
   2   5  22         32.42         31.99         3.44 o
   3   5  22         12.44         21.88         4.14 o
   4   5  22         15.84         11.50         4.43 o
  -4   6  22          1.56          4.33         3.67 o
  -3   6  22          6.22          3.14         3.35 o
  -2   6  22         44.23         53.91         3.63 o
  -1   6  22          4.68          6.87         3.21 o
   0   6  22          1.44          4.32         2.96 o
   1   6  22          4.67          2.50         2.70 o
   2   6  22         44.25         52.42         4.60 o
   3   6  22          6.24          3.92         3.98 o
   4   6  22          1.55         -1.89         4.35 o
  -4   7  22          6.39         14.21         3.93 o
  -3   7  22         22.28         22.11         3.73 o
  -2   7  22         14.93         20.57         4.56 o
  -1   7  22         19.04         24.03         3.62 o
   0   7  22         23.19         17.21         2.92 o
   1   7  22         19.05         21.20         2.91 o
   2   7  22         14.90         19.14         3.39 o
   3   7  22         22.25         26.09         4.19 o
   4   7  22          6.41          9.61         4.89 o
  -3   8  22         12.88         12.03         3.58 o
  -2   8  22         12.12         13.48         3.77 o
  -1   8  22         41.38         45.29         4.03 o
   0   8  22         28.67         18.84         3.25 o
   1   8  22         41.25         45.26         3.20 o
   2   8  22         12.15          9.29         3.41 o
   3   8  22         12.88         20.62         3.91 o
  -3   9  22          2.19          0.79         3.85 o
  -2   9  22          3.05          1.51         3.69 o
  -1   9  22         25.00         24.13         3.56 o
   0   9  22         45.78         54.58         4.32 o
   1   9  22         24.98         34.67         3.21 o
   2   9  22          3.06          9.58         3.47 o
   3   9  22          2.20          7.35         3.70 o
  -3  10  22         20.34         23.94         4.42 o
  -2  10  22          7.81         10.64         4.72 o
  -1  10  22         28.76         27.68         3.62 o
   0  10  22         11.15         15.67         3.28 o
   1  10  22         28.72         26.25         3.22 o
   2  10  22          7.77          1.76         3.40 o
   3  10  22         20.35         22.65         3.89 o
  -3  11  22          2.38          3.86         4.34 o
  -2  11  22          3.31         11.82         4.84 o
  -1  11  22          3.53          8.89         3.51 o
   0  11  22          4.19         10.56         3.23 o
   1  11  22          3.51          1.11         3.05 o
   2  11  22          3.30          9.16         3.68 o
   3  11  22          2.39          7.63         3.72 o
  -2  12  22          7.69         13.90         3.99 o
  -1  12  22         11.92         16.05         3.91 o
   0  12  22          3.82          6.03         3.22 o
   1  12  22         11.93         16.04         3.22 o
   2  12  22          7.67         16.24         3.88 o
  -2  13  22          1.54          9.36         4.04 o
  -1  13  22          1.94          7.27         3.57 o
   0  13  22         24.81         29.66         4.75 o
   1  13  22          1.92          2.57         3.34 o
   2  13  22          1.55          4.47         3.70 o
  -1  14  22          0.58          2.43         3.60 o
   0  14  22          8.84         13.75         3.80 o
   1  14  22          0.58          1.83         3.65 o
   1   0  23         34.68         42.20         3.62 o
   2   0  23         28.07         31.08         3.67 o
   3   0  23         11.74         14.57         4.86 o
   4   0  23         14.36         13.97         4.36 o
  -4   1  23          3.22          5.36         4.26 o
  -3   1  23          1.07         -2.23         4.13 o
  -2   1  23          5.80          8.23         3.31 o
  -1   1  23          6.40          9.80         2.88 o
   0   1  23         15.03         16.47         3.78 o
   1   1  23          6.39          8.05         3.10 o
   2   1  23          5.81          8.89         3.64 o
   3   1  23          1.07          0.65         4.10 o
   4   1  23          3.24         -0.46         4.34 o
  -4   2  23          1.49          3.16         4.17 o
  -3   2  23         49.74         68.98         4.73 o
  -2   2  23         17.86         20.60         3.49 o
  -1   2  23         36.53         36.29         3.17 o
   0   2  23        154.09        158.40         5.08 o
   1   2  23         36.59         44.70         3.50 o
   2   2  23         17.86         14.35         3.80 o
   3   2  23         49.75         58.27         5.19 o
   4   2  23          1.48          3.84         4.32 o
  -4   3  23         13.87         19.32         4.41 o
  -3   3  23         36.16         44.80         4.89 o
  -2   3  23         69.74         73.59         4.17 o
  -1   3  23         80.78         84.46         4.23 o
   0   3  23          0.42          6.70         3.22 o
   1   3  23         80.69         86.20         3.99 o
   2   3  23         69.73         66.78         4.54 o
   3   3  23         36.17         29.52         4.69 o
   4   3  23         13.84         15.74         5.00 o
  -4   4  23          3.52          6.33         4.19 o
  -3   4  23         66.71         70.90         4.36 o
  -2   4  23         38.26         44.94         3.60 o
  -1   4  23          3.74          2.76         3.26 o
   0   4  23          7.73          9.57         3.07 o
   1   4  23          3.74          1.80         2.87 o
   2   4  23         38.29         31.80         3.77 o
   3   4  23         66.69         70.00         4.88 o
   4   4  23          3.52          1.77         4.88 o
  -4   5  23          5.31          3.97         3.86 o
  -3   5  23         18.71         21.14         3.70 o
  -2   5  23          2.19          3.65         3.33 o
  -1   5  23          3.09          3.21         3.21 o
   0   5  23          2.12          7.94         3.02 o
   1   5  23          3.09          2.75         2.91 o
   2   5  23          2.18          2.60         3.33 o
   3   5  23         18.75         29.80         5.16 o
   4   5  23          5.31          6.82         4.53 o
  -3   6  23         17.80         21.40         3.77 o
  -2   6  23          1.45          7.17         3.75 o
  -1   6  23         45.72         50.30         4.09 o
   0   6  23          9.98         13.10         3.16 o
   1   6  23         45.77         49.80         3.80 o
   2   6  23          1.45          4.16         3.43 o
   3   6  23         17.81         16.34         4.08 o
  -3   7  23          0.28          0.11         3.56 o
  -2   7  23         16.44         15.73         3.78 o
  -1   7  23          9.15         14.47         3.72 o
   0   7  23          0.00          2.44         3.06 o
   1   7  23          9.17         11.30         2.93 o
   2   7  23         16.47         14.91         3.56 o
   3   7  23          0.28         -3.04         3.86 o
  -3   8  23          0.74          2.94         3.81 o
  -2   8  23          3.66          4.18         3.81 o
  -1   8  23          2.52         -1.03         3.56 o
   0   8  23        113.34        129.30         4.69 o
   1   8  23          2.50          8.51         2.92 o
   2   8  23          3.66          2.35         3.49 o
   3   8  23          0.74         -2.28         3.74 o
  -3   9  23          2.95         -2.88         4.11 o
  -2   9  23         17.04         25.62         4.81 o
  -1   9  23          2.10          3.12         3.70 o
   0   9  23          1.30          1.18         3.24 o
   1   9  23          2.11          7.43         3.30 o
   2   9  23         17.07         27.75         3.62 o
   3   9  23          2.96         10.26         3.80 o
  -2  10  23         17.54         26.28         4.97 o
  -1  10  23          1.73          4.92         3.74 o
   0  10  23         42.62         44.02         3.70 o
   1  10  23          1.71          2.07         3.27 o
   2  10  23         17.55         23.67         3.83 o
  -2  11  23          3.81          5.77         4.58 o
  -1  11  23          6.81         12.76         3.96 o
   0  11  23          0.01          2.49         3.34 o
   1  11  23          6.82         12.38         3.47 o
   2  11  23          3.79          8.97         3.78 o
  -1  12  23          3.38          5.62         3.79 o
   0  12  23         15.62         12.56         3.52 o
   1  12  23          3.37          5.68         3.39 o
  -1  13  23         15.65         21.94         4.11 o
   0  13  23          0.76          7.26         4.21 o
   1  13  23         15.66         22.31         3.62 o
   0   0  24         13.51         15.54         4.79 o
   1   0  24          0.07          3.21         3.14 o
   2   0  24         19.23         24.74         4.16 o
   3   0  24         28.74         33.50         4.40 o
  -3   1  24          8.30         12.77         5.04 o
  -2   1  24          8.30         16.49         3.64 o
  -1   1  24          0.62          3.50         4.99 o
   0   1  24         15.18         17.97         3.36 o
   1   1  24          0.61          2.26         3.11 o
   2   1  24          8.33         12.60         4.66 o
   3   1  24          8.29         10.69         4.09 o
  -3   2  24         19.70         18.59         4.10 o
  -2   2  24          0.47          6.52         3.82 o
  -1   2  24         15.50         17.86         3.42 o
   0   2  24          2.10          7.12         3.30 o
   1   2  24         15.52         13.52         3.20 o
   2   2  24          0.47          5.12         3.89 o
   3   2  24         19.71         22.79         4.53 o
  -3   3  24          6.66          2.43         4.39 o
  -2   3  24          6.03         10.06         3.91 o
  -1   3  24         31.19         39.91         4.04 o
   0   3  24         75.18         86.98         5.54 o
   1   3  24         31.26         36.54         3.69 o
   2   3  24          6.03          8.77         4.04 o
   3   3  24          6.66          8.17         4.30 o
  -3   4  24          1.58          4.49         4.32 o
  -2   4  24         28.39         45.57         4.85 o
  -1   4  24         39.05         37.01         4.10 o
   0   4  24         38.55         46.13         3.75 o
   1   4  24         39.05         25.97         3.42 o
   2   4  24         28.38         42.75         5.13 o
   3   4  24          1.58          2.42         4.24 o
  -3   5  24          3.14          8.50         3.56 o
  -2   5  24         11.30         12.02         3.92 o
  -1   5  24          3.89          8.70         3.37 o
   0   5  24          6.02          4.93         3.15 o
   1   5  24          3.91          6.55         3.19 o
   2   5  24         11.32         16.66         4.68 o
   3   5  24          3.17          9.92         4.01 o
  -3   6  24          3.60          0.52         3.51 o
  -2   6  24         14.10         23.09         4.04 o
  -1   6  24         36.35         35.88         4.18 o
   0   6  24          9.35          5.18         3.22 o
   1   6  24         36.36         43.48         3.71 o
   2   6  24         14.08         18.55         3.70 o
   3   6  24          3.60          8.75         4.05 o
  -3   7  24         14.81         12.93         3.74 o
  -2   7  24          1.67          6.13         3.75 o
  -1   7  24         40.03         55.65         4.49 o
   0   7  24          0.01          1.18         3.11 o
   1   7  24         40.02         41.35         3.78 o
   2   7  24          1.69          2.28         3.48 o
   3   7  24         14.84         17.17         3.96 o
  -2   8  24          6.68          3.69         4.30 o
  -1   8  24         18.02         20.73         3.93 o
   0   8  24          7.29          5.77         3.43 o
   1   8  24         18.01         18.59         3.30 o
   2   8  24          6.68          9.98         3.53 o
  -2   9  24         15.60         13.40         4.42 o
  -1   9  24         34.48         36.35         4.18 o
   0   9  24          4.19          9.34         3.50 o
   1   9  24         34.49         34.06         3.71 o
   2   9  24         15.60         21.45         3.71 o
  -2  10  24         15.37         19.60         4.93 o
  -1  10  24          4.61          7.10         3.74 o
   0  10  24          2.00         -3.34         3.34 o
   1  10  24          4.61         -0.09         3.41 o
   2  10  24         15.38         21.95         3.84 o
  -1  11  24          7.10         10.49         4.19 o
   0  11  24          2.17          0.53         3.30 o
   1  11  24          7.11          8.41         3.44 o
   1   0  25          1.56          0.86         4.16 o
   2   0  25          7.26         19.30         5.77 o
   3   0  25          3.64          1.81         3.95 o
  -3   1  25         11.28         17.67         4.18 o
  -2   1  25          4.81         10.46         3.98 o
  -1   1  25          6.17         11.10         4.16 o
   0   1  25          1.62          5.10         3.37 o
   1   1  25          6.15          7.62         4.11 o
   2   1  25          4.80          7.29         4.35 o
   3   1  25         11.27          6.13         4.36 o
  -3   2  25          3.12          5.12         3.86 o
  -2   2  25          8.41          2.92         3.93 o
  -1   2  25         26.93         27.89         4.34 o
   0   2  25          0.01          0.99         3.88 o
   1   2  25         26.97         28.71         3.68 o
   2   2  25          8.41         12.13         4.05 o
   3   2  25          3.13         -0.35         4.42 o
  -3   3  25          5.70          8.83         4.41 o
  -2   3  25         17.51         19.55         4.13 o
  -1   3  25         25.05         18.70         4.33 o
   0   3  25          8.04         19.24         3.57 o
   1   3  25         25.05         20.48         3.56 o
   2   3  25         17.50         19.04         4.11 o
   3   3  25          5.70          9.10         4.36 o
  -2   4  25         16.53         15.02         4.73 o
  -1   4  25          8.94          6.24         5.43 o
   0   4  25         14.34         20.36         3.63 o
   1   4  25          8.94          8.51         3.45 o
   2   4  25         16.56         16.45         4.35 o
  -2   5  25          5.07          0.62         4.23 o
  -1   5  25          9.07          8.71         3.84 o
   0   5  25         24.18         20.31         3.65 o
   1   5  25          9.07          8.18         3.52 o
   2   5  25          5.08          3.82         3.98 o
  -2   6  25         29.23         31.91         4.28 o
  -1   6  25         10.87         10.71         4.03 o
   0   6  25         11.03         19.05         3.46 o
   1   6  25         10.88         10.87         3.42 o
   2   6  25         29.24         27.23         3.92 o
  -2   7  25          8.03          7.68         4.81 o
  -1   7  25          2.31          3.75         3.77 o
   0   7  25          2.79          4.87         3.52 o
   1   7  25          2.29          3.73         3.31 o
   2   7  25          8.05         10.34         3.59 o
  -1   8  25          5.22         11.11         3.96 o
   0   8  25         34.00         45.72         4.06 o
   1   8  25          5.22          8.90         3.84 o
  -1   9  25          7.01         10.38         3.90 o
   0   9  25          3.72          1.20         3.58 o
   1   9  25          6.99          8.88         3.46 o
   0  10  25          9.42          5.37         4.20 o
   0   0  26         21.55         26.36         5.19 o
   1   0  26         13.09         14.39         4.17 o
   2   0  26         22.73         20.74         4.66 o
  -2   1  26          3.25          3.20         4.31 o
  -1   1  26          1.30          4.04         4.10 o
   0   1  26          3.16          5.61         3.49 o
   1   1  26          1.30          4.78         4.07 o
   2   1  26          3.26          4.41         4.38 o
  -2   2  26          0.86          8.06         3.86 o
  -1   2  26          2.36          5.36         4.17 o
   0   2  26          0.73          5.65         3.50 o
   1   2  26          2.35          4.13         4.16 o
   2   2  26          0.86          1.48         4.34 o
  -2   3  26         11.28         15.79         4.03 o
  -1   3  26          3.71          5.99         4.09 o
   0   3  26          3.99          4.37         3.49 o
   1   3  26          3.72          3.41         4.20 o
   2   3  26         11.29          9.32         4.47 o
  -2   4  26         19.42         26.21         4.55 o
  -1   4  26         33.20         25.66         4.38 o
   0   4  26          5.60         10.16         3.57 o
   1   4  26         33.18         29.83         5.75 o
   2   4  26         19.40         22.73         4.54 o
  -1   5  26         19.22         25.00         4.45 o
   0   5  26         36.51         47.78         4.14 o
   1   5  26         19.27         17.31         3.73 o
  -1   6  26         11.43         16.47         4.76 o
   0   6  26         13.40         12.15         3.54 o
   1   6  26         11.44          9.79         3.71 o
   0   7  26          3.16          9.05         4.90 o
   1   0  27         16.11         21.79         4.41 o
  -1   1  27          7.00          9.85         4.09 o
   0   1  27          0.19          6.81         3.61 o
   1   1  27          6.99          6.31         4.92 o
   0   2  27          2.63          5.55         3.84 o
   0   3  27          0.12         -0.11         3.53 o
                                                
