# Supplementary material for: 4-Fluoro-2-({[(2R)-1-hy­droxy-1,1,3-tri­phenyl­propan-2-yl]imino}­meth­yl)phenol
Source: IUCrdata. 2020 Dec 11;5(Pt 12):x201580. doi: 10.1107/S2414314620015801 (PMC9462175; doi:10.1107/S2414314620015801)
Supplement: Supplementary file 3 [file x-05-x201580-Isup3.cml]

<?xml version="1.0"?>
<molecule xmlns="http://www.xml-cml.org/schema">
<atomArray>
<atom elementType="O" hydrogenCount="1" id="a1262" x2="26.1152" y2="-22.2295"/>
<atom elementType="C" id="a1263" x2="24.5922" y2="-22.2295"/>
<atom elementType="C" id="a1264" x2="23.8318" y2="-20.9106"/>
<atom elementType="C" id="a1265" x2="22.3088" y2="-20.9106"/>
<atom elementType="C" id="a1266" x2="21.5473" y2="-22.2295"/>
<atom elementType="C" id="a1267" x2="22.3088" y2="-23.5473"/>
<atom elementType="C" id="a1268" x2="23.8318" y2="-23.5473"/>
<atom elementType="C" id="a1269" x2="24.5901" y2="-19.5959"/>
<atom elementType="N" hydrogenCount="0" id="a1270" x2="26.1078" y2="-19.5959"/>
<atom elementType="C" id="a1297" x2="26.8693" y2="-18.2771"/>
<atom elementType="C" id="a1305" x2="28.387" y2="-18.2771"/>
<atom elementType="O" hydrogenCount="1" id="a1309" x2="29.1454" y2="-19.5917"/>
<atom elementType="C" id="a1311" x2="29.7059" y2="-17.5156"/>
<atom elementType="C" id="a1313" x2="28.7815" y2="-16.8059"/>
<atom elementType="C" id="a1315" x2="26.1099" y2="-16.9624"/>
<atom elementType="F" hydrogenCount="0" id="a6221" x2="20.0243" y2="-22.2295"/>
<atom elementType="C" id="a6225" x2="30.2517" y2="-16.4114"/>
<atom elementType="C" id="a6227" x2="30.6462" y2="-14.9413"/>
<atom elementType="C" id="a6229" x2="29.5695" y2="-13.8646"/>
<atom elementType="C" id="a6231" x2="28.0983" y2="-14.258"/>
<atom elementType="C" id="a6233" x2="27.7049" y2="-15.7292"/>
<atom elementType="C" id="a6241" x2="31.0248" y2="-18.2771"/>
<atom elementType="C" id="a6243" x2="32.3437" y2="-17.5156"/>
<atom elementType="C" id="a6245" x2="32.3437" y2="-15.9926"/>
<atom elementType="C" id="a6247" x2="31.0248" y2="-15.2311"/>
<atom elementType="C" id="a6249" x2="29.7059" y2="-15.9926"/>
<atom elementType="C" id="a6257" x2="24.588" y2="-16.9624"/>
<atom elementType="C" id="a6259" x2="23.8265" y2="-15.6435"/>
<atom elementType="C" id="a6261" x2="22.3035" y2="-15.6435"/>
<atom elementType="C" id="a6263" x2="21.542" y2="-16.9624"/>
<atom elementType="C" id="a6265" x2="22.3035" y2="-18.2813"/>
<atom elementType="C" id="a6267" x2="23.8265" y2="-18.2813"/>
</atomArray>
<bondArray>
<bond atomRefs2="a1262 a1263" id="b1271" order="1"/>
<bond atomRefs2="a1263 a1264" id="b1272" order="2"/>
<bond atomRefs2="a1264 a1265" id="b1273" order="1"/>
<bond atomRefs2="a1265 a1266" id="b1274" order="2"/>
<bond atomRefs2="a1266 a1267" id="b1275" order="1"/>
<bond atomRefs2="a1267 a1268" id="b1276" order="2"/>
<bond atomRefs2="a1268 a1263" id="b1277" order="1"/>
<bond atomRefs2="a1264 a1269" id="b1278" order="1"/>
<bond atomRefs2="a1269 a1270" id="b1279" order="2"/>
<bond atomRefs2="a1270 a1297" id="b1298" order="1"/>
<bond atomRefs2="a1297 a1305" id="b1306" order="1"/>
<bond atomRefs2="a1305 a1309" id="b1310" order="1"/>
<bond atomRefs2="a1305 a1311" id="b1312" order="1"/>
<bond atomRefs2="a1305 a1313" id="b1314" order="1"/>
<bond atomRefs2="a1297 a1315" bondStereo="H" id="b1316" order="1"/>
<bond atomRefs2="a1266 a6221" id="b6222" order="1"/>
<bond atomRefs2="a1313 a6225" id="b6235" order="2"/>
<bond atomRefs2="a6225 a6227" id="b6236" order="1"/>
<bond atomRefs2="a6227 a6229" id="b6237" order="2"/>
<bond atomRefs2="a6229 a6231" id="b6238" order="1"/>
<bond atomRefs2="a6231 a6233" id="b6239" order="2"/>
<bond atomRefs2="a6233 a1313" id="b6240" order="1"/>
<bond atomRefs2="a1311 a6241" id="b6251" order="2"/>
<bond atomRefs2="a6241 a6243" id="b6252" order="1"/>
<bond atomRefs2="a6243 a6245" id="b6253" order="2"/>
<bond atomRefs2="a6245 a6247" id="b6254" order="1"/>
<bond atomRefs2="a6247 a6249" id="b6255" order="2"/>
<bond atomRefs2="a6249 a1311" id="b6256" order="1"/>
<bond atomRefs2="a1315 a6257" id="b6258" order="1"/>
<bond atomRefs2="a6257 a6259" id="b6269" order="2"/>
<bond atomRefs2="a6259 a6261" id="b6270" order="1"/>
<bond atomRefs2="a6261 a6263" id="b6271" order="2"/>
<bond atomRefs2="a6263 a6265" id="b6272" order="1"/>
<bond atomRefs2="a6265 a6267" id="b6273" order="2"/>
<bond atomRefs2="a6267 a6257" id="b6274" order="1"/>
</bondArray>
</molecule>
